# Supplementary material for: Serum cytokines as a biomarker for immune checkpoint inhibitor toxicity in patients with pleural mesothelioma
Source: Front Immunol. 2024 Dec 2;15:1480183. doi: 10.3389/fimmu.2024.1480183 (PMC11647018; doi:10.3389/fimmu.2024.1480183)
Supplement: Supplementary file 3 [file Table2.xlsx]

## Sheet: Outlier
File Name: C:\Cell Therapy\Hedvig\NIPU plate 1.rbx
Acquisition Date: 09-Dec-2021, 02:03 PM
Reader Serial Number: LX10017068422
Plate ID:
RP1 PMT (Volts): 584.13
RP1 Target: 3672
		Hu b-NGF (46)	Hu CTACK (72)	Hu Eotaxin (43)	Hu FGF basic (44)	Hu G-CSF (57)	Hu GM-CSF (34)	Hu GRO-a (61)	Hu HGF (62)	Hu IFN-a2 (20)	Hu IFN-g (21)	Hu IL-1a (63)	Hu IL-1b (39)	Hu IL-1ra (25)	Hu IL-2 (38)	Hu IL-2Ra (13)	Hu IL-3 (64)	Hu IL-4 (52)	Hu IL-5 (33)	Hu IL-6 (19)	Hu IL-7 (74)	Hu IL-8 (54)	Hu IL-9 (77)	Hu IL-10 (56)	Hu IL-12(p70) (75)	Hu IL-12(p40) (28)	Hu IL-13 (51)	Hu IL-15 (73)	Hu IL-16 (27)	Hu IL-17A (76)	Hu IL-18 (42)	Hu IP-10 (48)	Hu LIF (29)	Hu M-CSF (67)	Hu MCP-1(MCAF) (53)	Hu MCP-3 (26)	Hu MIF (35)	Hu MIG (14)	Hu MIP-1a (55)	Hu MIP-1b (18)	Hu PDGF-bb (47)	Hu RANTES (37)	Hu SCF (65)	Hu SCGF-b (78)	Hu SDF-1a (22)	Hu TNF-a (36)	Hu TNF-b (30)	Hu TRAIL (66)	Hu VEGF (45)
Type	Well	Outlier	Outlier	Outlier	Outlier	Outlier	Outlier	Outlier	Outlier	Outlier	Outlier	Outlier	Outlier	Outlier	Outlier	Outlier	Outlier	Outlier	Outlier	Outlier	Outlier	Outlier	Outlier	Outlier	Outlier	Outlier	Outlier	Outlier	Outlier	Outlier	Outlier	Outlier	Outlier	Outlier	Outlier	Outlier	Outlier	Outlier	Outlier	Outlier	Outlier	Outlier	Outlier	Outlier	Outlier	Outlier	Outlier	Outlier	Outlier
B	B3,B4	0	0	0	0	0	0	0	0	0	0	0	0	0	0	0	0	0	0	0	0	0	0	0	0	0	0	0	0	0	0	0	0	0	0	0	0	0	0	0	0	0	0	0	0	0	0	0	0
S1	A1,A2	0	1	0	1	0	1	1	0	0	0	0	0	1	1	1	0	1	0	0	1	0	0	0	0	0	1	0	0	1	0	1	1	0	0	0	1	1	1	1	0	0	0	1	1	1	0	1	1
S2	B1,B2	2	1	2	1	2	2	1	2	2	0	2	2	2	2	2	2	2	2	0	2	2	2	2	2	2	1	2	2	1	2	2	2	2	2	2	2	1	2	2	2	2	2	1	2	2	2	2	2
S3	C1,C2	0	0	0	0	0	0	0	0	0	0	0	0	0	0	0	0	0	0	0	0	0	0	0	0	0	0	0	0	0	0	0	0	0	0	0	0	0	0	0	0	0	0	0	0	0	0	0	0
S4	D1,D2	0	0	0	0	0	0	0	0	0	0	0	0	0	0	0	0	0	0	0	0	0	0	0	0	0	0	0	0	0	0	0	0	0	0	0	0	0	0	0	0	0	0	0	0	0	0	0	0
S5	E1,E2	0	0	0	0	0	0	0	0	0	0	0	0	0	0	0	0	0	0	0	0	0	0	0	0	0	0	0	0	0	0	0	0	0	0	0	0	0	0	0	0	0	0	0	0	0	0	0	0
S6	F1,F2	0	0	0	0	0	0	0	0	0	0	0	0	0	0	0	0	0	0	0	0	0	0	0	0	0	0	0	0	0	0	0	0	0	0	0	0	0	0	0	0	0	0	0	0	0	0	0	2
S7	G1,G2	1	0	2	0	2	2	0	0	0	0	2	0	0	0	2	2	0	1	0	0	0	2	0	2	0	0	2	0	0	0	0	0	2	0	2	0	0	0	2	0	0	0	0	2	0	2	0	2
S8	H1,H2	1	0	1	0	0	0	1	0	0	0	1	1	1	0	1	0	0	1	0	1	0	0	0	0	0	0	0	0	0	0	0	0	0	0	0	1	0	1	1	1	1	0	0	0	0	0	1	0
S9	A3,A4	1	0	1	1	0	1	1	0	1	0	1	1	1	1	1	1	1	1	0	1	1	0	1	0	1	0	0	0	0	2	1	1	1	1	0	1	0	1	1	1	1	1	1	1	0	1	1	0
X1	C3,D3	0	0	0	0	0	0	0	0	0	0	0	0	0	0	0	0	0	0	0	0	0	0	0	0	0	0	0	0	0	0	0	0	0	0	0	0	0	0	0	0	0	0	0	0	0	0	0	0
X2	E3,F3	0	0	0	0	0	0	0	0	0	0	0	0	0	0	0	0	0	0	0	0	0	0	0	0	0	0	0	0	0	0	0	0	0	0	0	0	0	0	0	0	0	0	0	0	0	0	0	0
X3	G3,H3	0	0	0	0	0	0	0	0	0	0	0	0	0	0	0	0	0	0	0	0	0	0	0	0	0	0	0	0	0	0	0	0	0	0	0	0	0	0	0	0	0	0	0	0	0	0	0	0
X4	C4,D4	0	0	0	0	0	0	0	0	0	0	0	0	0	0	0	0	0	0	0	0	0	0	0	0	0	0	0	0	0	0	0	0	0	0	0	0	0	0	0	0	0	0	0	0	0	0	0	0
X5	E4,F4	0	0	0	0	0	0	0	0	0	0	0	0	0	0	0	0	0	0	0	0	0	0	0	0	0	0	0	0	0	0	0	0	0	0	0	0	0	0	0	0	0	0	0	0	0	0	0	0
X6	G4,H4	0	0	0	0	0	0	0	0	0	0	0	0	0	0	0	0	0	0	0	0	0	0	0	0	0	0	0	0	0	0	0	0	0	0	0	0	0	0	0	0	0	0	0	0	0	0	0	0
X7	A5,B5	0	0	0	0	0	0	0	0	0	0	0	0	0	0	0	0	0	0	0	0	0	0	0	0	0	0	0	0	0	0	0	0	0	0	0	0	0	0	0	0	0	0	0	0	0	0	0	0
X8	C5,D5	0	0	0	0	0	0	0	0	0	0	0	0	0	0	0	0	0	0	0	0	0	0	0	0	0	0	0	0	0	0	0	0	0	0	0	0	0	0	0	0	0	0	0	0	0	0	0	0
X9	E5,F5	0	0	0	0	0	0	0	0	0	0	0	0	0	0	0	0	0	0	0	0	0	0	0	0	0	0	0	0	0	0	0	0	0	0	0	0	0	0	0	0	0	0	0	0	0	0	0	0
X10	G5,H5	0	0	0	0	0	0	0	0	0	0	0	0	0	0	0	0	0	0	0	0	0	0	0	0	0	0	0	0	0	0	0	0	0	0	0	0	0	0	0	0	0	0	0	0	0	0	0	0
X11	A6,B6	0	0	0	0	0	0	0	0	0	0	0	0	0	0	0	0	0	0	0	0	0	0	0	0	0	0	0	0	0	0	0	0	0	0	0	0	0	0	0	0	0	0	0	0	0	0	0	0
X12	C6,D6	0	0	0	0	0	0	0	0	0	0	0	0	0	0	0	0	0	0	0	0	0	0	0	0	0	0	0	0	0	0	0	0	0	0	0	0	0	0	0	0	0	0	0	0	0	0	0	0
X13	E6,F6	0	0	0	0	0	0	0	0	0	0	0	0	0	0	0	0	0	0	0	0	0	0	0	0	0	0	0	0	0	0	0	0	0	0	0	0	0	0	0	0	0	0	0	0	0	0	0	0
X14	G6,H6	0	0	0	0	0	0	0	0	0	0	0	0	0	0	0	0	0	0	0	0	0	0	0	0	0	0	0	0	0	0	0	0	0	0	0	0	0	0	0	0	0	0	0	0	0	0	0	0
X15	A7,B7	0	0	0	0	0	0	0	0	0	0	0	0	0	0	0	0	0	0	0	0	0	0	0	0	0	0	0	0	0	0	0	0	0	0	0	0	0	0	0	0	0	0	0	0	0	0	0	0
X16	C7,D7	0	0	0	0	0	0	0	0	0	0	0	0	0	0	0	0	0	0	0	0	0	0	0	0	0	0	0	0	0	0	0	0	0	0	0	0	0	0	0	0	0	0	0	0	0	0	0	0
X17	E7,F7	0	0	0	0	0	0	0	0	0	0	0	0	0	0	0	0	0	0	0	0	0	0	0	0	0	0	0	0	0	0	0	0	0	0	0	0	0	0	0	0	0	0	0	0	0	0	0	0
X18	G7,H7	0	0	0	0	0	0	0	0	0	0	0	0	0	0	0	0	0	0	0	0	0	0	0	0	0	0	0	0	0	0	0	0	0	0	0	0	0	0	0	0	0	0	0	0	0	0	0	0
X19	A8,B8	0	0	0	0	0	0	0	0	0	0	0	0	0	0	0	0	0	0	0	0	0	0	0	0	0	0	0	0	0	0	0	0	0	0	0	0	0	0	0	0	0	0	0	0	0	0	0	0
X20	C8,D8	0	0	0	0	0	0	0	0	0	0	0	0	0	0	0	0	0	0	0	0	0	0	0	0	0	0	0	0	0	0	0	0	0	0	0	0	0	0	0	0	0	0	0	0	0	0	0	0
X21	E8,F8	0	0	0	0	0	0	0	0	0	0	0	0	0	0	0	0	0	0	0	0	0	0	0	0	0	0	0	0	0	0	0	0	0	0	0	0	0	0	0	0	0	0	0	0	0	0	0	0
X22	G8,H8	0	0	0	0	0	0	0	0	0	0	0	0	0	0	0	0	0	0	0	0	0	0	0	0	0	0	0	0	0	0	0	0	0	0	0	0	0	0	0	0	0	0	0	0	0	0	0	0
X23	A9,B9	0	0	0	0	0	0	0	0	0	0	0	0	0	0	0	0	0	0	0	0	0	0	0	0	0	0	0	0	0	0	0	0	0	0	0	0	0	0	0	0	0	0	0	0	0	0	0	0
X24	C9,D9	0	0	0	0	0	0	0	0	0	0	0	0	0	0	0	0	0	0	0	0	0	0	0	0	0	0	0	0	0	0	0	0	0	0	0	0	0	0	0	0	0	0	0	0	0	0	0	0
X25	E9,F9	0	0	0	0	0	0	0	0	0	0	0	0	0	0	0	0	0	0	0	0	0	0	0	0	0	0	0	0	0	0	0	0	0	0	0	0	0	0	0	0	0	0	0	0	0	0	0	0
X26	G9,H9	0	0	0	0	0	0	0	0	0	0	0	0	0	0	0	0	0	0	0	0	0	0	0	0	0	0	0	0	0	0	0	0	0	0	0	0	0	0	0	0	0	0	0	0	0	0	0	0
X27	A10,B10	0	0	0	0	0	0	0	0	0	0	0	0	0	0	0	0	0	0	0	0	0	0	0	0	0	0	0	0	0	0	0	0	0	0	0	0	0	0	0	0	0	0	0	0	0	0	0	0
X28	C10,D10	0	0	0	0	0	0	0	0	0	0	0	0	0	0	0	0	0	0	0	0	0	0	0	0	0	0	0	0	0	0	0	0	0	0	0	0	0	0	0	0	0	0	0	0	0	0	0	0
X29	E10,F10	0	0	0	0	0	0	0	0	0	0	0	0	0	0	0	0	0	0	0	0	0	0	0	0	0	0	0	0	0	0	0	0	0	0	0	0	0	0	0	0	0	0	0	0	0	0	0	0
X30	G10,H10	0	0	0	0	0	0	0	0	0	0	0	0	0	0	0	0	0	0	0	0	0	0	0	0	0	0	0	0	0	0	0	0	0	0	0	0	0	0	0	0	0	0	0	0	0	0	0	0
X31	A11,B11	0	0	0	0	0	0	0	0	0	0	0	0	0	0	0	0	0	0	0	0	0	0	0	0	0	0	0	0	0	0	0	0	0	0	0	0	0	0	0	0	0	0	0	0	0	0	0	0
X32	C11,D11	0	0	0	0	0	0	0	0	0	0	0	0	0	0	0	0	0	0	0	0	0	0	0	0	0	0	0	0	0	0	0	0	0	0	0	0	0	0	0	0	0	0	0	0	0	0	0	0
X33	E11,F11	0	0	0	0	0	0	0	0	0	0	0	0	0	0	0	0	0	0	0	0	0	0	0	0	0	0	0	0	0	0	0	0	0	0	0	0	0	0	0	0	0	0	0	0	0	0	0	0
X34	G11,H11	0	0	0	0	0	0	0	0	0	0	0	0	0	0	0	0	0	0	0	0	0	0	0	0	0	0	0	0	0	0	0	0	0	0	0	0	0	0	0	0	0	0	0	0	0	0	0	0
X35	A12,B12	0	0	0	0	0	0	0	0	0	0	0	0	0	0	0	0	0	0	0	0	0	0	0	0	0	0	0	0	0	0	0	0	0	0	0	0	0	0	0	0	0	0	0	0	0	0	0	0
X36	C12,D12	0	0	0	0	0	0	0	0	0	0	0	0	0	0	0	0	0	0	0	0	0	0	0	0	0	0	0	0	0	0	0	0	0	0	0	0	0	0	0	0	0	0	0	0	0	0	0	0
X37	E12,F12	0	0	0	0	0	0	0	0	0	0	0	0	0	0	0	0	0	0	0	0	0	0	0	0	0	0	0	0	0	0	0	0	0	0	0	0	0	0	0	0	0	0	0	0	0	0	0	0
X38	G12,H12	0	0	0	0	0	0	0	0	0	0	0	0	0	0	0	0	0	0	0	0	0	0	0	0	0	0	0	0	0	0	0	0	0	0	0	0	0	0	0	0	0	0	0	0	0	0	0	0
*** = Value not available; --- = Designated as an outlier
*Value = Value extrapolated beyond standard range
OOR = Out of Range; OOR> = Out of Range Above; OOR< = Out of Range Below
Exp Conc = Expected Concentration; Obs Conc = Observed Concentration

## Sheet: FI
File Name: C:\Cell Therapy\Hedvig\NIPU plate 1.rbx
Acquisition Date: 09-Dec-2021, 02:03 PM
Reader Serial Number: LX10017068422
Plate ID:
RP1 PMT (Volts): 584.13
RP1 Target: 3672
		Hu b-NGF (46)	Hu CTACK (72)	Hu Eotaxin (43)	Hu FGF basic (44)	Hu G-CSF (57)	Hu GM-CSF (34)	Hu GRO-a (61)	Hu HGF (62)	Hu IFN-a2 (20)	Hu IFN-g (21)	Hu IL-1a (63)	Hu IL-1b (39)	Hu IL-1ra (25)	Hu IL-2 (38)	Hu IL-2Ra (13)	Hu IL-3 (64)	Hu IL-4 (52)	Hu IL-5 (33)	Hu IL-6 (19)	Hu IL-7 (74)	Hu IL-8 (54)	Hu IL-9 (77)	Hu IL-10 (56)	Hu IL-12(p70) (75)	Hu IL-12(p40) (28)	Hu IL-13 (51)	Hu IL-15 (73)	Hu IL-16 (27)	Hu IL-17A (76)	Hu IL-18 (42)	Hu IP-10 (48)	Hu LIF (29)	Hu M-CSF (67)	Hu MCP-1(MCAF) (53)	Hu MCP-3 (26)	Hu MIF (35)	Hu MIG (14)	Hu MIP-1a (55)	Hu MIP-1b (18)	Hu PDGF-bb (47)	Hu RANTES (37)	Hu SCF (65)	Hu SCGF-b (78)	Hu SDF-1a (22)	Hu TNF-a (36)	Hu TNF-b (30)	Hu TRAIL (66)	Hu VEGF (45)
Type	Well	FI	FI	FI	FI	FI	FI	FI	FI	FI	FI	FI	FI	FI	FI	FI	FI	FI	FI	FI	FI	FI	FI	FI	FI	FI	FI	FI	FI	FI	FI	FI	FI	FI	FI	FI	FI	FI	FI	FI	FI	FI	FI	FI	FI	FI	FI	FI	FI
B	B3,B4	50	10.5	28	16.5	21.3	23.5	96.3	13.3	13.5	33.5	22.5	19.8	11	35.5	21	36.5	11.5	116.5	29.3	14.3	26.8	28	18.5	22.3	12.5	9	49.5	13.5	14	35.8	24.3	14.5	30.5	21	16.8	24.5	10.5	9.5	41.5	20	33	14.8	154.8	29.8	14.5	38.8	59.5	119
S1	A1,A2	7443.5	---	11153	---	16373.3	---	---	21476.3	13781	11526	10749.3	14269.8	---	---	---	12483.5	---	9042.8	14638.8	---	9988.5	5205.3	8441.8	20301.3	18160	---	15576.5	12060.8	---	14422.8	---	---	13191.8	11901	17412	---	---	---	---	4671	10598.5	19217	---	---	---	8061.3	---	---
S2	B1,B2	2923	---	3596.5	---	8897.5	9141	---	10943	7244.5	2883	4296	6033	3874.5	5340.5	2793	4687.5	7064	5420	3251	4693	5949	2549	4554	10578.5	9527	---	7718	6124.5	---	5005.5	9068	3901.5	5571	5677	8427	980	---	12301.5	7630	2821	5006	7875	---	4067.5	6468.5	3507.5	7534	8001
S3	C1,C2	995.8	2721	2011.8	11005	5899.3	5996	5442.5	6348.8	8465.8	2297.3	2222.8	2802.5	3162	4617.5	1869	2166.5	5999.8	3036.8	3177.5	3066	3846	1813.5	2183.5	6597.3	5041.3	2278	8658.5	3538.3	5664	2827.5	6329.3	2657.5	3598.5	3308.8	4752	812	4856.5	8410	5913.8	992.5	2598	5370.5	2129.3	3543.5	5483	2033	4621.5	5461.5
S4	D1,D2	320	912.5	672.8	4440.5	2260.5	1771	4571.3	2005.3	2840.8	777.5	677.8	764.5	760.8	1833.5	631.5	668.8	1919.8	1050.8	1082.3	807.5	1472.5	595	693.5	2536.5	1421.8	680	3391.3	965.8	2169.3	1024	2550	758.8	1200.8	807.8	1144	443	1212.8	2105.5	1599.8	321	766.3	1790.8	797.3	1486.5	1933.5	731	1317.5	1552
S5	E1,E2	123.8	246	187	722.8	684.5	397.3	1220.8	529	519.3	243.8	208.3	168.5	105.8	544	165.3	199	344.5	385	309	156.8	492	183	195.3	804	348.5	179.5	661	230	625.3	333	613.3	185.8	347	159.5	215.8	158.8	224.8	296.5	339	96	195.5	508.5	319	355.3	581.5	210	300.5	398
S6	F1,F2	75	71.8	73.8	98.5	207	117.8	210.8	155.3	116.5	95.5	76.5	62.8	25	172.8	65.8	82	80	213	109.3	46	151.3	73	66.5	243	107	47	160	67	171	127	126	57	116.3	51	68	61.5	54.5	49.3	114.5	41	68	138	223.5	103.3	130.5	84	124	183
S7	G1,G2	---	26.5	37	31.5	105	43	133.8	50.5	40.3	57	33	30.5	14	79	29	47	27.8	---	60.5	23	69.8	40	32	124	41	19.5	72	27.5	56.8	65.8	49	25	46	28.3	27	41.5	22	17.5	56	26.5	47.5	48.8	230.3	44	43.5	49	79.8	142
S8	H1,H2	---	14.5	---	21	31.5	31.5	---	20.5	19.5	40	---	---	---	49.3	---	39	15.5	---	39	---	34.8	33.5	21.3	35	18	12.5	58	16.5	22.5	44.5	30.3	16.5	36.8	24	19.8	---	12	---	---	---	---	21.5	159.5	36.5	23	43.5	---	154.3
S9	A3,A4	---	12	---	---	23.5	---	---	14	---	35.5	---	---	---	---	---	---	---	---	28	---	---	31	---	23.8	---	11	43	14.5	16.3	39.5	---	---	---	---	17	---	10.5	---	---	---	---	---	---	---	15.5	---	---	117.5
X1	C3,D3	39	481.8	264.8	22	26	16.8	155.8	59.5	15	29.5	19.5	23.5	14.5	25.5	69.8	23.5	25.5	53.5	32.3	13	30	373.8	17	16	13.3	10.5	27.5	39	16	136.3	118.3	17	65.5	46	14	82	127.8	18.5	779	125.3	8167.8	97	544	370	29.5	568	108.3	49.8
X2	E3,F3	36.3	541.8	221.8	25	40.5	15.3	153.3	99	14.5	36.5	20	24.3	18	24.8	145.5	23.5	24.5	47	90.5	14.5	43	369	17.5	15.8	13.5	11.5	26	46	17.5	220	1258.5	17.5	117.5	49	15	91	1330	47.8	890.8	213.3	7599.3	122.5	792	426	35.5	583.3	136	54.8
X3	G3,H3	44.5	421.8	362.5	25.5	28	18.8	144	75	15	33.5	20.5	22.5	15.5	28.5	99.3	26	29.5	56.5	23.5	14	38	334.5	17.5	17	13.3	11.5	30.3	63	17.3	193	332.8	18	88	38.5	13.5	132.3	252.3	18.5	681.8	164	7160	102.8	654.3	343.8	30.3	571.8	89	93.8
X4	C4,D4	36.5	730.5	415.8	26	53	16.5	114	484.3	15	31.5	21.5	21.5	15.5	26.5	125.5	26	30.5	21.8	56.8	12.3	38	290.3	17.5	19.3	22	12.5	23.5	53	18	161	3653.5	16.8	140	66	15.5	187.8	1635.8	58	627	118.5	2113.3	212.5	681.8	526.8	32.5	438	140.5	45.8
X5	E4,F4	40.8	391	336.3	25	38.5	16.5	168.5	180.3	15	37.8	19.3	21	15.5	23	98.5	21.5	27.5	46	121	14	80.5	427	15.5	16	16.3	12	26.3	32	17.5	210.8	267.5	17	132	66	15.5	102.3	203.8	25.5	909.8	226.3	7504.3	92.5	601	427.5	32.3	580.3	88.3	55.5
X6	G4,H4	33.8	332.5	790	39.5	60.8	18.5	166.5	162.5	18	39.8	26	31.5	15.3	28	149.8	26	43.5	51.3	57.5	15	96	367.5	17.5	16	18	12.5	21.8	48	24.5	1795	1896.5	24.3	519.5	186	24.8	105.5	1906.3	60.8	892.5	257.3	7815.8	138	736	419	38	624.5	109.3	50
X7	A5,B5	35	452.8	498.8	27.5	68	22.5	151	232.5	17	43.5	20	23.5	15.5	25	208	23.3	31	45.3	101.5	15.5	81.5	365.8	16.5	14.5	17	11.3	20	41.5	18.5	438.5	2699.3	16.8	209.5	79	20.5	114.5	3779.3	100.5	854.8	269	8149.8	106	518.5	498.3	37	614	100.5	59.8
X8	C5,D5	34.5	355.3	502	23.8	47.8	20.5	166.3	193	15.5	43	20.3	21	14	23	159.5	22	30	46.3	64	15.5	71.8	391.5	16	15	17	11	21.5	39	19	277	1136.3	18.3	150	73.8	17	188.5	1266	46	843.3	248.3	8530.5	108	548.3	492.3	34	611.3	101	60
X9	E5,F5	32.5	428.5	381	21	33	15.3	158.8	97.3	15	32.5	18.5	24	13.8	24	111.5	21	27	36.8	26.5	13	52.8	337	16.5	13.5	12.3	10.5	20	37	17.5	160.5	185.5	16.5	88.8	50	14.3	104.5	274.8	18.5	836	110.5	8062.5	109.5	451	385.8	31.5	618.5	103.3	43.3
X10	G5,H5	35.3	520.5	462.8	22	32.5	16.5	150	82.5	14	36	18.5	25.5	14.5	23	148.3	21.5	27.8	38.5	28.3	11.8	34.5	351.5	17	15	11.5	10.5	21	47	16.5	214.3	370.3	16.5	101	58.8	13.8	122.8	483.3	20.5	705.8	126.5	7991	143	466	432	26.5	571.5	114	45.5
X11	A6,B6	31.5	527.5	543.8	24	30.3	16.5	164	83.5	14.5	34.3	17.5	26.3	14.5	21	130	19.5	31.5	32	25.5	12.5	35	379.3	16	15.3	13.5	11	17.5	36.5	16.8	178.5	316.5	17.5	101.5	48.8	13.5	101.5	339.8	19.3	791.5	123	7921	153	502.5	417.5	28.8	578	122.5	35.5
X12	C6,D6	34.3	533	449	20.5	29.5	17	149.8	79.3	13.8	32.5	17.3	25.5	13.5	22	109.8	22.3	26	39.5	34.5	13	51.3	366.5	16.8	14.5	12.5	10.5	21.5	33.5	17.5	161	507.8	17.3	81	49.5	13.5	85.5	595.8	18	887.3	155.5	8921	112.5	507.8	432.5	27.8	590.8	122.8	45.5
X13	E6,F6	28.8	729.5	216.5	21.3	38.5	14.5	138	87.3	13	32.3	18.3	21.5	11.5	21	104	20	22.5	40	23	12	34	340.5	16.5	13.5	12.8	9.8	18.3	36.5	16.5	72	789.5	15.8	64.8	34.5	13	105.8	905.8	30.5	720.5	82.5	8502	87.3	547.5	477.3	25	539	122.3	35.5
X14	G6,H6	36	517.5	285.5	22	41.5	17.5	147	101.5	14	35.5	19.3	22	12.8	21.5	133	22	24.5	53.5	36.3	12	49.5	353	15	15	13	10.5	23.8	43.8	18	110.3	2036.5	18.5	76	64.5	18.5	76.5	2795	41.5	796.3	170.8	7232	83.5	573.5	444.8	30.5	556.5	100.5	53.5
X15	A7,B7	30	702.5	534.8	23.5	60.5	15.8	143	110.3	15	33	17.5	22.5	15.5	22	118.5	20.3	27	39.3	74.3	13	48	345.8	17.5	15	14	11	17.5	37.3	17.5	105.8	2880.5	18.5	80.5	73.5	17.3	92	3512	71.8	807	158.5	8608.5	86.3	730.3	485	27	544	124.8	41
X16	C7,D7	33.5	452.5	607.5	21.3	54.8	16.5	143.3	93.8	14.5	33	18	22.5	16.5	19.8	116.3	22	30	45.3	20.5	13.5	40.8	323.5	21.5	15	13.5	12	20.5	36	18	107.5	1244	17.5	72.5	82	15.5	164	1046.5	53.5	843.3	185	9321	81.3	686	515	28.5	605.5	116.3	48.5
X17	E7,F7	39	526.5	551.8	20	53.8	16.5	167.5	125.3	13.5	31.8	18.5	22.5	29	21	62.3	22.5	27.8	47.5	30.3	13	71	393	16.5	15	13.8	11.3	22	55.8	17	83.5	391.5	16	63.5	87	16	146.3	158	45	978.3	234.8	8933.5	96.5	736	426.5	31	596	116.8	42.8
X18	G7,H7	43.5	560	348.8	20.8	55.8	17	152	121	14.5	35.5	19	23.5	28	20.5	117.8	21	25.5	48.5	40.5	13.5	74	353	16	13.5	14	11	23	61.3	15.5	97.8	1972.5	16.5	78.5	67	17	142	2295	69	759.8	195	6285	101	727.5	407.8	32	550.5	105.5	36.5
X19	A8,B8	44.5	648.5	369	23.5	69	17.5	156	112.8	14.5	32.8	20.8	25	35	22	88.5	23.5	24	50.3	61.5	13	75.3	392.3	16	15	13	10.5	25	69	18	102.5	2315	17	83	84.8	17	174.3	3550.5	97	924.5	219.5	8451.8	103.8	661.3	445.5	31.5	576.5	124.8	40
X20	C8,D8	45.5	637.3	315.5	22.3	70.5	15.8	153.8	110.3	15.3	33.3	18.3	22.5	30.5	20.5	94.5	21.8	23.5	46.5	63.5	13.5	69	407.3	17.8	14.8	13.5	10.5	23.5	67	16.5	106	2078.5	16	81.5	67.5	15.5	183.8	2838.5	88.5	903.3	224.3	8589.3	99.8	663.5	433.5	30.3	592.5	124.5	35
X21	E8,F8	37.3	1145	417	24.5	40	16	159.8	105.8	14.8	29.5	19.3	24.5	14	24	125	20.8	28.5	39	33.3	12.5	83.8	361	16	15	13.5	10	22.5	43.5	17.5	148.5	578	30	105	44.8	13.5	113.5	683.8	28.8	783	129.3	7361	124.5	877.5	433	27.5	573.5	130.8	48.3
X22	G8,H8	37.5	1290	340.3	27.3	48.8	18.5	172	110	15	42	22	26.5	14.5	26	335.5	23	28.3	45	34	11.8	47.3	357.5	17.5	15.5	13.3	11	23	51.8	19	282.8	1015	31.5	150.5	43.5	15	107.3	2388.8	41	850.5	143.8	8393	127	798.5	461	28.5	623.5	150.5	47.5
X23	A9,B9	36	1374.5	283.3	24.5	37.3	16.3	155	187.8	15	33	20.3	25.8	14.5	23	128.5	21.8	25.8	38	103.8	13.5	63.5	381.5	15	14.5	16.5	11	23.5	45.5	17.8	183	618	35.5	141.5	34.5	14.5	130	796	23	793.5	223	6005	114.3	814.5	422.5	30.5	572.3	121.3	42.8
X24	C9,D9	32.8	657.5	131.3	20	26.5	15	159.5	85	14.5	31.5	17.5	21	13	18.5	67.3	19.5	19.5	28.5	40.5	12.8	29	421.5	15.5	14.5	13.5	11.5	17	31.5	16.5	96.5	1419	16.5	62.3	24	11.5	72.8	912.5	17	864.5	159	8541.5	67.8	957.3	439.3	28.3	586.8	123.5	39.3
X25	E9,F9	37.3	852.3	147.8	25.5	55.3	17.5	162.5	107	16.5	39.5	19	22.5	17.5	23	163.5	21.5	24.5	32.3	36.3	12.5	41.3	385.8	17	16.5	13	10.5	19.8	47.8	18	140.8	5862.5	20.5	96.5	29	15.5	109.3	7063	58.5	841.5	159.3	8319.5	97	1116.5	485.5	34	632.3	132.5	47
X26	G9,H9	37.8	921	402.3	26.5	73	20.5	183.8	151.5	15	50	22	26	22.5	21	172	21	28.5	40.5	43.5	14	64.3	384.5	17	19	16.8	11	21	50	20.5	256.3	8252.5	22	148	63.8	24	99	11348	98.5	851.5	236	8885	146.3	1191.5	523.3	43	583.3	144	50.5
X27	A10,B10	33.5	489.3	178.3	20.5	25.8	15	165	147.8	13.5	45.8	16.8	19.3	11.5	20	208.5	18	19.5	37.5	149.3	12.3	44	374.8	16	14	13.8	10	20.5	34.8	15.5	97	246.5	14.5	107	22.5	12	132	144	28	805	123.8	8645.5	131	751.5	476.5	30.5	616.5	109	35.3
X28	C10,D10	31	585	183	21.5	39	14.3	160.5	130	13	51	18.5	21.3	14	18.5	369.5	20	22	34.3	95	12.5	52	381.3	18.3	14.5	14.5	10	17	34.5	16.5	140.5	1010.8	17.5	144	27	13	118	1182.5	45	808	146.5	8724	166	743.5	463.5	35.5	644.3	120.8	31
X29	E10,F10	32	321.8	156.5	18.3	32	15	139.5	82.3	13.5	40	16.5	20	12.8	18.8	214.3	17.5	20.5	33.5	31.8	12	36.8	359.5	15.8	12.5	13	10.3	17.3	29.3	13.8	90	399	18	85	24.5	12.3	92.3	239.5	25.5	852.5	122.5	8006.5	103.5	625.5	383.3	25.5	550.5	103.5	30.5
X30	G10,H10	61.5	844	437.3	28.3	43.5	20	181.5	167	15	34.5	20	26.5	13.8	21.8	127	22	28	45.5	77	14.5	44.5	413.3	17.5	15	15	10.5	41	38.3	19	147.8	968.8	18	119.5	56.5	14	112.5	482	23	867	103	8430.5	118	899	503.5	30.5	677.3	133.3	63.5
X31	A11,B11	137	1345.3	388.3	29	63.5	54.5	274.3	149.8	16.5	50.5	22.3	29.5	33.3	29	279	31	28	76.5	245.5	18	58.8	420	18.8	29	16	12	132	79	17.5	179.5	3832.3	26.5	165.8	67	17.5	156	6144.5	78.8	946.5	129	9276	109.3	939	633.5	39.8	665.5	167.5	116.5
X32	C11,D11	41.3	1160.3	394.3	24.5	52.5	18	169.8	109.5	15	37.5	19.5	27	15.5	23	159.8	23.3	26.5	45.3	42	16.5	42.5	403.3	17	15.5	13.5	12	25	54.3	16	154	3162.5	17	96	73	15.5	113.5	3938.5	41	845.5	98.8	9882	141.8	963.5	602.5	32.5	611	182.5	59
X33	E11,F11	42.5	710.8	415.5	20	47.8	18.5	168.5	89	15.5	31	20	22.5	15.3	22.5	92.5	22.5	26.5	37.8	29	13.5	39	342	16	17	12.3	10.5	28	44.5	18.5	174.5	498.5	16	78.8	40.5	15	112.8	352.3	41.8	822.5	184.3	9622.8	94.5	675	511.3	30.8	547.5	133	48.5
X34	G11,H11	42.5	746.5	797.5	24	59.5	18	192	146.5	14.5	43	21	30	17.5	27.3	230.3	27	39	42.5	24.5	13.5	49.3	394	16.5	16	14	11.3	28	72	20.3	330.8	1346.5	20	141.5	47.5	14.5	148.3	2895.8	55	973.5	214.8	5690.3	152.3	825.3	660.5	31.8	577.5	137	59.8
X35	A12,B12	39	702	1047	23.5	90.5	16	172.3	100.5	16.5	39	19.5	25.5	17.5	23.5	249.3	20.5	36.5	31.5	26.5	12.5	86	338	17.3	14.5	11.8	11.5	21.8	41	19	341.5	1251	18	148	45.8	14.5	134.5	6326.5	124.8	829.3	221	9083.8	146.5	751	485	34	565.3	141.5	41.8
X36	C12,D12	30.8	710	218	21	46.3	15	157	73.5	14.5	29	16.5	22.5	11.5	18.5	82.5	19	21.5	36	26.5	12.3	33.3	407.3	15.5	13	13	10	17.5	31	16	89.5	195.3	14.5	73	29	13	74	140.5	35	843.3	179.8	9269.5	134.3	746.5	429.3	30.5	631.5	132	37
X37	E12,F12	36.5	1005.5	221	24.5	70.5	18.3	158.8	81	14.5	35.3	18.5	24.3	12.5	20.5	185.8	21.5	24	37.3	35.8	12.5	35.5	392.5	16.5	15.5	13.5	11	21.3	47	17	135.8	1937.3	16	83.3	33.5	13.8	111	3312	88.5	934.5	190.5	9399	169	785.5	481.3	36	654	163	41
X38	G12,H12	42	848	263.5	25	65.3	19.8	181.5	99	15	36.5	19	27	13	22.5	160	22.5	23.5	49.8	34	13	43	385.8	18	14	14.5	11	25.3	52.3	18.5	147	1733.8	18.5	95.5	40.5	13	106.5	3398.5	67.5	1000.5	241.3	9571	186.5	794.8	508.8	34.5	641	171.5	52.3
*** = Value not available; --- = Designated as an outlier
*Value = Value extrapolated beyond standard range
OOR = Out of Range; OOR> = Out of Range Above; OOR< = Out of Range Below
Exp Conc = Expected Concentration; Obs Conc = Observed Concentration

## Sheet: FI - Bkgd
File Name: C:\Cell Therapy\Hedvig\NIPU plate 1.rbx
Acquisition Date: 09-Dec-2021, 02:03 PM
Reader Serial Number: LX10017068422
Plate ID:
RP1 PMT (Volts): 584.13
RP1 Target: 3672
		Hu b-NGF (46)	Hu CTACK (72)	Hu Eotaxin (43)	Hu FGF basic (44)	Hu G-CSF (57)	Hu GM-CSF (34)	Hu GRO-a (61)	Hu HGF (62)	Hu IFN-a2 (20)	Hu IFN-g (21)	Hu IL-1a (63)	Hu IL-1b (39)	Hu IL-1ra (25)	Hu IL-2 (38)	Hu IL-2Ra (13)	Hu IL-3 (64)	Hu IL-4 (52)	Hu IL-5 (33)	Hu IL-6 (19)	Hu IL-7 (74)	Hu IL-8 (54)	Hu IL-9 (77)	Hu IL-10 (56)	Hu IL-12(p70) (75)	Hu IL-12(p40) (28)	Hu IL-13 (51)	Hu IL-15 (73)	Hu IL-16 (27)	Hu IL-17A (76)	Hu IL-18 (42)	Hu IP-10 (48)	Hu LIF (29)	Hu M-CSF (67)	Hu MCP-1(MCAF) (53)	Hu MCP-3 (26)	Hu MIF (35)	Hu MIG (14)	Hu MIP-1a (55)	Hu MIP-1b (18)	Hu PDGF-bb (47)	Hu RANTES (37)	Hu SCF (65)	Hu SCGF-b (78)	Hu SDF-1a (22)	Hu TNF-a (36)	Hu TNF-b (30)	Hu TRAIL (66)	Hu VEGF (45)
Type	Well	FI - Bkgd	FI - Bkgd	FI - Bkgd	FI - Bkgd	FI - Bkgd	FI - Bkgd	FI - Bkgd	FI - Bkgd	FI - Bkgd	FI - Bkgd	FI - Bkgd	FI - Bkgd	FI - Bkgd	FI - Bkgd	FI - Bkgd	FI - Bkgd	FI - Bkgd	FI - Bkgd	FI - Bkgd	FI - Bkgd	FI - Bkgd	FI - Bkgd	FI - Bkgd	FI - Bkgd	FI - Bkgd	FI - Bkgd	FI - Bkgd	FI - Bkgd	FI - Bkgd	FI - Bkgd	FI - Bkgd	FI - Bkgd	FI - Bkgd	FI - Bkgd	FI - Bkgd	FI - Bkgd	FI - Bkgd	FI - Bkgd	FI - Bkgd	FI - Bkgd	FI - Bkgd	FI - Bkgd	FI - Bkgd	FI - Bkgd	FI - Bkgd	FI - Bkgd	FI - Bkgd	FI - Bkgd
B	B3,B4	50	10.5	28	16.5	21.3	23.5	96.3	13.3	13.5	33.5	22.5	19.8	11	35.5	21	36.5	11.5	116.5	29.3	14.3	26.8	28	18.5	22.3	12.5	9	49.5	13.5	14	35.8	24.3	14.5	30.5	21	16.8	24.5	10.5	9.5	41.5	20	33	14.8	154.8	29.8	14.5	38.8	59.5	119
S1	A1,A2	7393.5	---	11125	---	16352	---	---	21463	13767.5	11492.5	10726.8	14250	---	---	---	12447	---	8926.3	14609.5	---	9961.8	5177.3	8423.3	20279	18147.5	---	15527	12047.3	---	14387	---	---	13161.3	11880	17395.3	---	---	---	---	4651	10565.5	19202.3	---	---	---	8022.5	---	---
S2	B1,B2	2873	---	3568.5	---	8876.3	9117.5	---	10929.8	7231	2849.5	4273.5	6013.3	3863.5	5305	2772	4651	7052.5	5303.5	3221.8	4678.8	5922.3	2521	4535.5	10556.3	9514.5	---	7668.5	6111	---	4969.8	9043.8	3887	5540.5	5656	8410.3	955.5	---	12292	7588.5	2801	4973	7860.3	---	4037.8	6454	3468.8	7474.5	7882
S3	C1,C2	945.8	2710.5	1983.8	10988.5	5878	5972.5	5346.3	6335.5	8452.3	2263.8	2200.3	2782.8	3151	4582	1848	2130	5988.3	2920.3	3148.3	3051.8	3819.3	1785.5	2165	6575	5028.8	2269	8609	3524.8	5650	2791.8	6305	2643	3568	3287.8	4735.3	787.5	4846	8400.5	5872.3	972.5	2565	5355.8	1974.5	3513.8	5468.5	1994.3	4562	5342.5
S4	D1,D2	270	902	644.8	4424	2239.3	1747.5	4475	1992	2827.3	744	655.3	744.8	749.8	1798	610.5	632.3	1908.3	934.3	1053	793.3	1445.8	567	675	2514.3	1409.3	671	3341.8	952.3	2155.3	988.3	2525.8	744.3	1170.3	786.8	1127.3	418.5	1202.3	2096	1558.3	301	733.3	1776	642.5	1456.8	1919	692.3	1258	1433
S5	E1,E2	73.8	235.5	159	706.3	663.3	373.8	1124.5	515.8	505.8	210.3	185.8	148.8	94.8	508.5	144.3	162.5	333	268.5	279.8	142.5	465.3	155	176.8	781.8	336	170.5	611.5	216.5	611.3	297.3	589	171.3	316.5	138.5	199	134.3	214.3	287	297.5	76	162.5	493.8	164.3	325.5	567	171.3	241	279
S6	F1,F2	25	61.3	45.8	82	185.8	94.3	114.5	142	103	62	54	43	14	137.3	44.8	45.5	68.5	96.5	80	31.8	124.5	45	48	220.8	94.5	38	110.5	53.5	157	91.3	101.8	42.5	85.8	30	51.3	37	44	39.8	73	21	35	123.3	68.8	73.5	116	45.3	64.5	64
S7	G1,G2	---	16	9	15	83.8	19.5	37.5	37.3	26.8	23.5	10.5	10.8	3	43.5	8	10.5	16.3	---	31.3	8.8	43	12	13.5	101.8	28.5	10.5	22.5	14	42.8	30	24.8	10.5	15.5	7.3	10.3	17	11.5	8	14.5	6.5	14.5	34	75.5	14.3	29	10.3	20.3	23
S8	H1,H2	---	4	---	4.5	10.3	8	---	7.3	6	6.5	---	---	---	13.8	---	2.5	4	---	9.8	---	8	5.5	2.8	12.8	5.5	3.5	8.5	3	8.5	8.8	6	2	6.3	3	3	---	1.5	---	---	---	---	6.8	4.8	6.8	8.5	4.8	---	35.3
S9	A3,A4	---	1.5	---	---	2.3	---	---	0.8	---	2	---	---	---	---	---	---	---	---	-1.3	---	---	3	---	1.5	---	2	-6.5	1	2.3	3.8	---	---	---	---	0.3	---	0	---	---	---	---	---	---	---	1	---	---	-1.5
X1	C3,D3	-11	471.3	236.8	5.5	4.8	-6.8	59.5	46.3	1.5	-4	-3	3.8	3.5	-10	48.8	-13	14	-63	3	-1.3	3.3	345.8	-1.5	-6.3	0.8	1.5	-22	25.5	2	100.5	94	2.5	35	25	-2.8	57.5	117.3	9	737.5	105.3	8134.8	82.3	389.3	340.3	15	529.3	48.8	-69.3
X2	E3,F3	-13.8	531.3	193.8	8.5	19.3	-8.3	57	85.8	1	3	-2.5	4.5	7	-10.8	124.5	-13	13	-69.5	61.3	0.3	16.3	341	-1	-6.5	1	2.5	-23.5	32.5	3.5	184.3	1234.3	3	87	28	-1.8	66.5	1319.5	38.3	849.3	193.3	7566.3	107.8	637.3	396.3	21	544.5	76.5	-64.3
X3	G3,H3	-5.5	411.3	334.5	9	6.8	-4.8	47.8	61.8	1.5	0	-2	2.8	4.5	-7	78.3	-10.5	18	-60	-5.8	-0.3	11.3	306.5	-1	-5.3	0.8	2.5	-19.3	49.5	3.3	157.3	308.5	3.5	57.5	17.5	-3.3	107.8	241.8	9	640.3	144	7127	88	499.5	314	15.8	533	29.5	-25.3
X4	C4,D4	-13.5	720	387.8	9.5	31.8	-7	17.8	471	1.5	-2	-1	1.8	4.5	-9	104.5	-10.5	19	-94.8	27.5	-2	11.3	262.3	-1	-3	9.5	3.5	-26	39.5	4	125.3	3629.3	2.3	109.5	45	-1.3	163.3	1625.3	48.5	585.5	98.5	2080.3	197.8	527	497	18	399.3	81	-73.3
X5	E4,F4	-9.3	380.5	308.3	8.5	17.3	-7	72.3	167	1.5	4.3	-3.3	1.3	4.5	-12.5	77.5	-15	16	-70.5	91.8	-0.3	53.8	399	-3	-6.3	3.8	3	-23.3	18.5	3.5	175	243.3	2.5	101.5	45	-1.3	77.8	193.3	16	868.3	206.3	7471.3	77.8	446.3	397.8	17.8	541.5	28.8	-63.5
X6	G4,H4	-16.3	322	762	23	39.5	-5	70.3	149.3	4.5	6.3	3.5	11.8	4.3	-7.5	128.8	-10.5	32	-65.3	28.3	0.8	69.3	339.5	-1	-6.3	5.5	3.5	-27.8	34.5	10.5	1759.3	1872.3	9.8	489	165	8	81	1895.8	51.3	851	237.3	7782.8	123.3	581.3	389.3	23.5	585.8	49.8	-69
X7	A5,B5	-15	442.3	470.8	11	46.8	-1	54.8	219.3	3.5	10	-2.5	3.8	4.5	-10.5	187	-13.3	19.5	-71.3	72.3	1.3	54.8	337.8	-2	-7.8	4.5	2.3	-29.5	28	4.5	402.8	2675	2.3	179	58	3.8	90	3768.8	91	813.3	249	8116.8	91.3	363.8	468.5	22.5	575.3	41	-59.3
X8	C5,D5	-15.5	344.8	474	7.3	26.5	-3	70	179.8	2	9.5	-2.3	1.3	3	-12.5	138.5	-14.5	18.5	-70.3	34.8	1.3	45	363.5	-2.5	-7.3	4.5	2	-28	25.5	5	241.3	1112	3.8	119.5	52.8	0.3	164	1255.5	36.5	801.8	228.3	8497.5	93.3	393.5	462.5	19.5	572.5	41.5	-59
X9	E5,F5	-17.5	418	353	4.5	11.8	-8.3	62.5	84	1.5	-1	-4	4.3	2.8	-11.5	90.5	-15.5	15.5	-79.8	-2.8	-1.3	26	309	-2	-8.8	-0.3	1.5	-29.5	23.5	3.5	124.8	161.3	2	58.3	29	-2.5	80	264.3	9	794.5	90.5	8029.5	94.8	296.3	356	17	579.8	43.8	-75.8
X10	G5,H5	-14.8	510	434.8	5.5	11.3	-7	53.8	69.3	0.5	2.5	-4	5.8	3.5	-12.5	127.3	-15	16.3	-78	-1	-2.5	7.8	323.5	-1.5	-7.3	-1	1.5	-28.5	33.5	2.5	178.5	346	2	70.5	37.8	-3	98.3	472.8	11	664.3	106.5	7958	128.3	311.3	402.3	12	532.8	54.5	-73.5
X11	A6,B6	-18.5	517	515.8	7.5	9	-7	67.8	70.3	1	0.8	-5	6.5	3.5	-14.5	109	-17	20	-84.5	-3.8	-1.8	8.3	351.3	-2.5	-7	1	2	-32	23	2.8	142.8	292.3	3	71	27.8	-3.3	77	329.3	9.8	750	103	7888	138.3	347.8	387.8	14.3	539.3	63	-83.5
X12	C6,D6	-15.8	522.5	421	4	8.3	-6.5	53.5	66	0.3	-1	-5.3	5.8	2.5	-13.5	88.8	-14.3	14.5	-77	5.3	-1.3	24.5	338.5	-1.8	-7.8	0	1.5	-28	20	3.5	125.3	483.5	2.8	50.5	28.5	-3.3	61	585.3	8.5	845.8	135.5	8888	97.8	353	402.8	13.3	552	63.3	-73.5
X13	E6,F6	-21.3	719	188.5	4.8	17.3	-9	41.8	74	-0.5	-1.3	-4.3	1.8	0.5	-14.5	83	-16.5	11	-76.5	-6.3	-2.3	7.3	312.5	-2	-8.8	0.3	0.8	-31.3	23	2.5	36.3	765.3	1.3	34.3	13.5	-3.8	81.3	895.3	21	679	62.5	8469	72.5	392.8	447.5	10.5	500.3	62.8	-83.5
X14	G6,H6	-14	507	257.5	5.5	20.3	-6	50.8	88.3	0.5	2	-3.3	2.3	1.8	-14	112	-14.5	13	-63	7	-2.3	22.8	325	-3.5	-7.3	0.5	1.5	-25.8	30.3	4	74.5	2012.3	4	45.5	43.5	1.8	52	2784.5	32	754.8	150.8	7199	68.8	418.8	415	16	517.8	41	-65.5
X15	A7,B7	-20	692	506.8	7	39.3	-7.8	46.8	97	1.5	-0.5	-5	2.8	4.5	-13.5	97.5	-16.3	15.5	-77.3	45	-1.3	21.3	317.8	-1	-7.3	1.5	2	-32	23.8	3.5	70	2856.3	4	50	52.5	0.5	67.5	3501.5	62.3	765.5	138.5	8575.5	71.5	575.5	455.3	12.5	505.3	65.3	-78
X16	C7,D7	-16.5	442	579.5	4.8	33.5	-7	47	80.5	1	-0.5	-4.5	2.8	5.5	-15.8	95.3	-14.5	18.5	-71.3	-8.8	-0.8	14	295.5	3	-7.3	1	3	-29	22.5	4	71.8	1219.8	3	42	61	-1.3	139.5	1036	44	801.8	165	9288	66.5	531.3	485.3	14	566.8	56.8	-70.5
X17	E7,F7	-11	516	523.8	3.5	32.5	-7	71.3	112	0	-1.8	-4	2.8	18	-14.5	41.3	-14	16.3	-69	1	-1.3	44.3	365	-2	-7.3	1.3	2.3	-27.5	42.3	3	47.8	367.3	1.5	33	66	-0.8	121.8	147.5	35.5	936.8	214.8	8900.5	81.8	581.3	396.8	16.5	557.3	57.3	-76.3
X18	G7,H7	-6.5	549.5	320.8	4.3	34.5	-6.5	55.8	107.8	1	2	-3.5	3.8	17	-15	96.8	-15.5	14	-68	11.3	-0.8	47.3	325	-2.5	-8.8	1.5	2	-26.5	47.8	1.5	62	1948.3	2	48	46	0.3	117.5	2284.5	59.5	718.3	175	6252	86.3	572.8	378	17.5	511.8	46	-82.5
X19	A8,B8	-5.5	638	341	7	47.8	-6	59.8	99.5	1	-0.8	-1.8	5.3	24	-13.5	67.5	-13	12.5	-66.3	32.3	-1.3	48.5	364.3	-2.5	-7.3	0.5	1.5	-24.5	55.5	4	66.8	2290.8	2.5	52.5	63.8	0.3	149.8	3540	87.5	883	199.5	8418.8	89	506.5	415.8	17	537.8	65.3	-79
X20	C8,D8	-4.5	626.8	287.5	5.8	49.3	-7.8	57.5	97	1.8	-0.3	-4.3	2.8	19.5	-15	73.5	-14.8	12	-70	34.3	-0.8	42.3	379.3	-0.8	-7.5	1	1.5	-26	53.5	2.5	70.3	2054.3	1.5	51	46.5	-1.3	159.3	2828	79	861.8	204.3	8556.3	85	508.8	403.8	15.8	553.8	65	-84
X21	E8,F8	-12.8	1134.5	389	8	18.8	-7.5	63.5	92.5	1.3	-4	-3.3	4.8	3	-11.5	104	-15.8	17	-77.5	4	-1.8	57	333	-2.5	-7.3	1	1	-27	30	3.5	112.8	553.8	15.5	74.5	23.8	-3.3	89	673.3	19.3	741.5	109.3	7328	109.8	722.8	403.3	13	534.8	71.3	-70.8
X22	G8,H8	-12.5	1279.5	312.3	10.8	27.5	-5	75.8	96.8	1.5	8.5	-0.5	6.8	3.5	-9.5	314.5	-13.5	16.8	-71.5	4.8	-2.5	20.5	329.5	-1	-6.8	0.8	2	-26.5	38.3	5	247	990.8	17	120	22.5	-1.8	82.8	2378.3	31.5	809	123.8	8360	112.3	643.8	431.3	14	584.8	91	-71.5
X23	A9,B9	-14	1364	255.3	8	16	-7.3	58.8	174.5	1.5	-0.5	-2.3	6	3.5	-12.5	107.5	-14.8	14.3	-78.5	74.5	-0.8	36.8	353.5	-3.5	-7.8	4	2	-26	32	3.8	147.3	593.8	21	111	13.5	-2.3	105.5	785.5	13.5	752	203	5972	99.5	659.8	392.8	16	533.5	61.8	-76.3
X24	C9,D9	-17.3	647	103.3	3.5	5.3	-8.5	63.3	71.8	1	-2	-5	1.3	2	-17	46.3	-17	8	-88	11.3	-1.5	2.3	393.5	-3	-7.8	1	2.5	-32.5	18	2.5	60.8	1394.8	2	31.8	3	-5.3	48.3	902	7.5	823	139	8508.5	53	802.5	409.5	13.8	548	64	-79.8
X25	E9,F9	-12.8	841.8	119.8	9	34	-6	66.3	93.8	3	6	-3.5	2.8	6.5	-12.5	142.5	-15	13	-84.3	7	-1.8	14.5	357.8	-1.5	-5.8	0.5	1.5	-29.8	34.3	4	105	5838.3	6	66	8	-1.3	84.8	7052.5	49	800	139.3	8286.5	82.3	961.8	455.8	19.5	593.5	73	-72
X26	G9,H9	-12.3	910.5	374.3	10	51.8	-3	87.5	138.3	1.5	16.5	-0.5	6.3	11.5	-14.5	151	-15.5	17	-76	14.3	-0.3	37.5	356.5	-1.5	-3.3	4.3	2	-28.5	36.5	6.5	220.5	8228.3	7.5	117.5	42.8	7.3	74.5	11337.5	89	810	216	8852	131.5	1036.8	493.5	28.5	544.5	84.5	-68.5
X27	A10,B10	-16.5	478.8	150.3	4	4.5	-8.5	68.8	134.5	0	12.3	-5.8	-0.5	0.5	-15.5	187.5	-18.5	8	-79	120	-2	17.3	346.8	-2.5	-8.3	1.3	1	-29	21.3	1.5	61.3	222.3	0	76.5	1.5	-4.8	107.5	133.5	18.5	763.5	103.8	8612.5	116.3	596.8	446.8	16	577.8	49.5	-83.8
X28	C10,D10	-19	574.5	155	5	17.8	-9.3	64.3	116.8	-0.5	17.5	-4	1.5	3	-17	348.5	-16.5	10.5	-82.3	65.8	-1.8	25.3	353.3	-0.3	-7.8	2	1	-32.5	21	2.5	104.8	986.5	3	113.5	6	-3.8	93.5	1172	35.5	766.5	126.5	8691	151.3	588.8	433.8	21	605.5	61.3	-88
X29	E10,F10	-18	311.3	128.5	1.8	10.8	-8.5	43.3	69	0	6.5	-6	0.3	1.8	-16.8	193.3	-19	9	-83	2.5	-2.3	10	331.5	-2.8	-9.8	0.5	1.3	-32.3	15.8	-0.3	54.3	374.8	3.5	54.5	3.5	-4.5	67.8	229	16	811	102.5	7973.5	88.8	470.8	353.5	11	511.8	44	-88.5
X30	G10,H10	11.5	833.5	409.3	11.8	22.3	-3.5	85.3	153.8	1.5	1	-2.5	6.8	2.8	-13.8	106	-14.5	16.5	-71	47.8	0.3	17.8	385.3	-1	-7.3	2.5	1.5	-8.5	24.8	5	112	944.5	3.5	89	35.5	-2.8	88	471.5	13.5	825.5	83	8397.5	103.3	744.3	473.8	16	638.5	73.8	-55.5
X31	A11,B11	87	1334.8	360.3	12.5	42.3	31	178	136.5	3	17	-0.3	9.8	22.3	-6.5	258	-5.5	16.5	-40	216.3	3.8	32	392	0.3	6.8	3.5	3	82.5	65.5	3.5	143.8	3808	12	135.3	46	0.8	131.5	6134	69.3	905	109	9243	94.5	784.3	603.8	25.3	626.8	108	-2.5
X32	C11,D11	-8.8	1149.8	366.3	8	31.3	-5.5	73.5	96.3	1.5	4	-3	7.3	4.5	-12.5	138.8	-13.3	15	-71.3	12.8	2.3	15.8	375.3	-1.5	-6.8	1	3	-24.5	40.8	2	118.3	3138.3	2.5	65.5	52	-1.3	89	3928	31.5	804	78.8	9849	127	808.8	572.8	18	572.3	123	-60
X33	E11,F11	-7.5	700.3	387.5	3.5	26.5	-5	72.3	75.8	2	-2.5	-2.5	2.8	4.3	-13	71.5	-14	15	-78.8	-0.3	-0.8	12.3	314	-2.5	-5.3	-0.3	1.5	-21.5	31	4.5	138.8	474.3	1.5	48.3	19.5	-1.8	88.3	341.8	32.3	781	164.3	9589.8	79.8	520.3	481.5	16.3	508.8	73.5	-70.5
X34	G11,H11	-7.5	736	769.5	7.5	38.3	-5.5	95.8	133.3	1	9.5	-1.5	10.3	6.5	-8.3	209.3	-9.5	27.5	-74	-4.8	-0.8	22.5	366	-2	-6.3	1.5	2.3	-21.5	58.5	6.3	295	1322.3	5.5	111	26.5	-2.3	123.8	2885.3	45.5	932	194.8	5657.3	137.5	670.5	630.8	17.3	538.8	77.5	-59.3
X35	A12,B12	-11	691.5	1019	7	69.3	-7.5	76	87.3	3	5.5	-3	5.8	6.5	-12	228.3	-16	25	-85	-2.8	-1.8	59.3	310	-1.3	-7.8	-0.8	2.5	-27.8	27.5	5	305.8	1226.8	3.5	117.5	24.8	-2.3	110	6316	115.3	787.8	201	9050.8	131.8	596.3	455.3	19.5	526.5	82	-77.3
X36	C12,D12	-19.3	699.5	190	4.5	25	-8.5	60.8	60.3	1	-4.5	-6	2.8	0.5	-17	61.5	-17.5	10	-80.5	-2.8	-2	6.5	379.3	-3	-9.3	0.5	1	-32	17.5	2	53.8	171	0	42.5	8	-3.8	49.5	130	25.5	801.8	159.8	9236.5	119.5	591.8	399.5	16	592.8	72.5	-82
X37	E12,F12	-13.5	995	193	8	49.3	-5.3	62.5	67.8	1	1.8	-4	4.5	1.5	-15	164.8	-15	12.5	-79.3	6.5	-1.8	8.8	364.5	-2	-6.8	1	2	-28.3	33.5	3	100	1913	1.5	52.8	12.5	-3	86.5	3301.5	79	893	170.5	9366	154.3	630.8	451.5	21.5	615.3	103.5	-78
X38	G12,H12	-8	837.5	235.5	8.5	44	-3.8	85.3	85.8	1.5	3	-3.5	7.3	2	-13	139	-14	12	-66.8	4.8	-1.3	16.3	357.8	-0.5	-8.3	2	2	-24.3	38.8	4.5	111.3	1709.5	4	65	19.5	-3.8	82	3388	58	959	221.3	9538	171.8	640	479	20	602.3	112	-66.8
*** = Value not available; --- = Designated as an outlier
*Value = Value extrapolated beyond standard range
OOR = Out of Range; OOR> = Out of Range Above; OOR< = Out of Range Below
Exp Conc = Expected Concentration; Obs Conc = Observed Concentration

## Sheet: Std Dev
File Name: C:\Cell Therapy\Hedvig\NIPU plate 1.rbx
Acquisition Date: 09-Dec-2021, 02:03 PM
Reader Serial Number: LX10017068422
Plate ID:
RP1 PMT (Volts): 584.13
RP1 Target: 3672
		Hu b-NGF (46)	Hu CTACK (72)	Hu Eotaxin (43)	Hu FGF basic (44)	Hu G-CSF (57)	Hu GM-CSF (34)	Hu GRO-a (61)	Hu HGF (62)	Hu IFN-a2 (20)	Hu IFN-g (21)	Hu IL-1a (63)	Hu IL-1b (39)	Hu IL-1ra (25)	Hu IL-2 (38)	Hu IL-2Ra (13)	Hu IL-3 (64)	Hu IL-4 (52)	Hu IL-5 (33)	Hu IL-6 (19)	Hu IL-7 (74)	Hu IL-8 (54)	Hu IL-9 (77)	Hu IL-10 (56)	Hu IL-12(p70) (75)	Hu IL-12(p40) (28)	Hu IL-13 (51)	Hu IL-15 (73)	Hu IL-16 (27)	Hu IL-17A (76)	Hu IL-18 (42)	Hu IP-10 (48)	Hu LIF (29)	Hu M-CSF (67)	Hu MCP-1(MCAF) (53)	Hu MCP-3 (26)	Hu MIF (35)	Hu MIG (14)	Hu MIP-1a (55)	Hu MIP-1b (18)	Hu PDGF-bb (47)	Hu RANTES (37)	Hu SCF (65)	Hu SCGF-b (78)	Hu SDF-1a (22)	Hu TNF-a (36)	Hu TNF-b (30)	Hu TRAIL (66)	Hu VEGF (45)
Type	Well	Std Dev	Std Dev	Std Dev	Std Dev	Std Dev	Std Dev	Std Dev	Std Dev	Std Dev	Std Dev	Std Dev	Std Dev	Std Dev	Std Dev	Std Dev	Std Dev	Std Dev	Std Dev	Std Dev	Std Dev	Std Dev	Std Dev	Std Dev	Std Dev	Std Dev	Std Dev	Std Dev	Std Dev	Std Dev	Std Dev	Std Dev	Std Dev	Std Dev	Std Dev	Std Dev	Std Dev	Std Dev	Std Dev	Std Dev	Std Dev	Std Dev	Std Dev	Std Dev	Std Dev	Std Dev	Std Dev	Std Dev	Std Dev
B	B3,B4	12.73	0.71	4.24	4.95	2.47	0.71	10.96	0.35	0.71	4.95	0.71	1.77	1.41	4.95	3.54	6.36	0.71	17.68	6.01	1.77	2.47	1.41	2.12	2.47	0.71	1.41	9.19	2.12	1.41	7.42	1.77	2.12	4.95	0	2.47	0.71	0.71	0.71	2.12	2.83	7.07	1.06	8.13	1.06	2.12	1.77	2.12	16.97
S1	A1,A2	166.17		646.3		648.06			585.84	538.82	724.78	1.06	450.07				238.29		210.36	319.26		150.61	127.63	264.81	785.24	769.33		533.87	239.36		263.4			686.25	465.28	521.84					73.54	601.75	950.35				169.35
S2	B1,B2	0		0		0	0		0	0	2140.41	0	0	0	0	0	0	0	0	2539.93	0	0	0	0	0	0		0	0		0	0	0	0	0	0	0		0	0	0	0	0		0	0	0	0	0
S3	C1,C2	31.47	45.25	32.17	278.6	105.71	195.16	4.95	415.43	204	87.33	13.79	256.68	65.05	13.44	42.43	89.1	206.83	38.54	62.23	231.93	215.67	79.9	92.63	208.95	102.18	33.94	246.78	127.63	93.34	75.66	157.33	98.29	101.82	166.52	199.4	8.49	386.79	649.12	8.84	38.89	65.05	195.87	55.51	24.75	168.29	1.41	232.64	219.2
S4	D1,D2	11.31	24.75	20.15	20.51	75.66	38.18	44.9	82.38	66.82	4.95	51.27	33.23	27.22	36.06	33.23	21.57	121.98	22.98	20.15	10.61	95.46	9.9	23.33	156.27	100.76	1.41	11.67	97.23	92.98	24.04	12.73	30.76	12.37	34.29	50.91	0	66.82	113.84	80.26	21.21	6.01	41.37	40.66	60.81	78.49	7.07	274.36	41.01
S5	E1,E2	3.18	1.41	5.66	21.57	77.78	49.85	45.61	7.07	49.85	18.74	29.34	2.12	13.08	45.25	14.5	25.46	13.44	43.84	18.38	5.3	55.15	11.31	13.79	82.02	60.1	13.44	38.18	32.53	29.34	12.73	27.22	16.62	26.87	14.85	18.74	13.79	16.62	13.44	22.63	9.9	12.02	33.23	11.31	35	36.06	16.97	26.87	28.28
S6	F1,F2	7.07	11.67	15.2	13.44	70.71	31.47	22.98	42.78	28.99	12.02	17.68	10.25	4.24	17.32	16.62	8.49	8.49	49.5	6.01	4.24	32.88	12.73	9.19	80.61	31.82	5.66	18.38	15.56	28.28	24.04	16.97	12.73	18.03	7.07	12.73	6.36	13.44	10.25	17.68	5.66	5.66	19.8	36.06	22.98	12.02	9.9	2.83	0
S7	G1,G2		3.54	0	3.54	0	0	21.57	19.8	9.55	12.73	0	4.95	0	16.97	0	0	3.18		10.61	2.83	26.52	0	4.24	0	14.14	3.54	0	4.95	13.79	13.08	8.49	4.24	0	1.77	0	6.36	4.24	2.83	0	3.54	4.95	10.25	85.21	0	4.95	0	1.77	0
S8	H1,H2		0.71		1.41	0.71	0.71		0.71	0.71	1.41				3.18		4.24	0.71		1.41		2.47	3.54	2.47	1.41	0	0.71	7.07	0.71	0.71	0.71	1.06	0.71	0.35	1.41	1.77		1.41					2.12	12.02	2.12	0	3.54		11.67
S9	A3,A4		0			3.54			1.41		0.71									15.56			5.66		5.3		0	15.56	2.12	0.35	0					4.24		0.71								2.12			13.44
X1	C3,D3	1.41	3.89	5.3	1.41	1.41	0.35	13.79	3.54	0	2.12	0.71	0.71	0.71	2.83	4.6	0	0.71	2.12	1.77	0	1.41	22.27	1.41	0	0.35	0.71	0.71	0	0	6.72	4.6	0	2.12	2.83	0	5.66	3.18	0.71	84.85	1.06	112.78	2.83	15.56	11.31	2.12	11.31	7.42	3.18
X2	E3,F3	2.47	23.69	3.89	0.71	0.71	0.35	8.84	3.54	0.71	3.54	2.83	0.35	4.24	0.35	0.71	0.71	0.71	1.41	4.95	0.71	2.83	5.66	0.71	1.06	0.71	0.71	1.41	0	0.71	4.24	4.95	0.71	0.71	1.41	0	7.07	67.88	6.72	154.5	7.42	554.73	4.95	36.77	7.07	0.71	49.14	2.83	3.18
X3	G3,H3	0.71	10.25	14.14	0.71	0	0.35	1.41	2.83	0	0.71	0.71	0.71	0.71	0.71	3.89	0	0.71	0.71	0.71	0	0	3.54	0.71	0	0.35	0.71	2.47	1.41	1.77	8.49	11.67	0	2.83	2.12	0.71	1.06	0.35	0.71	18.03	9.9	210.72	0.35	21.57	9.55	1.77	20.86	1.41	40.66
X4	C4,D4	0.71	28.99	18.03	2.83	2.83	0.71	2.83	11.67	0	2.12	0.71	0.71	0.71	2.12	2.12	1.41	2.12	1.06	1.06	0.35	1.41	20.86	2.12	0.35	0	0	3.54	2.83	0	11.31	41.72	1.06	2.83	2.83	2.12	10.25	112.08	8.49	21.21	12.02	112.78	7.78	22.27	6.01	2.12	25.46	12.02	2.47
X5	E4,F4	1.06	8.49	6.72	1.41	3.54	0.71	4.95	5.3	1.41	0.35	1.77	1.41	2.12	1.41	2.12	0.71	0.71	1.41	9.9	1.41	0.71	11.31	0.71	1.41	0.35	0	2.47	1.41	0.71	2.47	21.92	1.41	1.41	0	0.71	1.06	18.74	0.71	35.71	0.35	550.48	10.61	21.21	0.71	1.77	43.49	10.25	2.12
X6	G4,H4	0.35	12.02	31.11	2.83	1.06	0.71	9.19	10.61	1.41	0.35	1.41	0.71	1.77	1.41	20.86	0	0.71	3.89	0.71	0	4.24	0.71	0.71	0	1.41	0.71	0.35	1.41	2.12	24.04	146.37	1.77	6.36	19.8	1.06	0.71	107.13	1.77	3.54	25.1	23.69	4.24	2.83	22.63	2.83	20.51	18.74	1.41
X7	A5,B5	1.41	26.52	41.37	2.12	4.24	0.71	7.07	22.63	0	0.71	0	0.71	2.12	1.41	4.24	0.35	0	1.06	7.78	0.71	10.61	25.81	0.71	0.71	0	0.35	1.41	3.54	2.12	60.1	260.57	1.77	9.19	6.36	0.71	10.61	387.14	0.71	103.59	11.31	446.54	11.31	33.23	20.15	2.83	53.74	3.54	7.42
X8	C5,D5	4.95	10.25	11.31	0.35	1.06	2.12	2.47	2.83	0.71	0	1.06	0	0	0	7.78	1.41	0	0.35	2.83	2.12	4.6	14.85	1.41	0	0	0	0.71	1.41	1.41	11.31	27.22	1.77	2.83	6.72	0	3.54	8.49	2.83	1.06	4.6	188.8	1.41	39.24	1.06	1.41	24.4	4.24	1.41
X9	E5,F5	4.24	33.23	57.98	0	2.83	0.35	7.42	3.18	0	0.71	0.71	2.83	0.35	0	4.95	1.41	1.41	4.6	0.71	0	0.35	11.31	0.71	0.71	1.77	0.71	1.41	0	0.71	3.54	40.31	0.71	8.13	1.41	0.35	3.54	54.8	3.54	55.15	2.12	427.8	9.19	25.46	10.96	0.71	11.31	10.96	2.47
X10	G5,H5	5.3	12.02	2.47	0	3.54	2.12	22.63	0.71	0	0	0.71	0.71	0.71	0	3.89	0.71	1.06	7.78	8.13	1.06	3.54	13.44	1.41	0	0.71	0.71	3.54	8.49	0.71	18.03	17.32	0.71	7.07	1.77	1.06	10.25	17.32	2.12	102.18	17.68	548.71	16.97	55.15	19.8	2.12	23.33	0.71	10.61
X11	A6,B6	4.24	110.31	160.87	4.24	0.35	0.71	21.21	24.75	0.71	3.18	0.71	1.77	0.71	2.83	31.11	3.54	6.36	2.83	3.54	0.71	4.24	47.02	0	0.35	2.12	0	0	7.78	1.77	37.48	108.19	2.12	20.51	6.72	0.71	18.38	100.76	1.06	112.43	31.11	489.32	31.11	108.19	57.28	3.18	18.38	19.09	6.36
X12	C6,D6	3.89	8.49	33.94	2.12	0.71	2.83	5.3	3.89	0.35	2.12	1.77	0.71	0.71	1.41	0.35	1.06	0	6.36	0	0	0.35	21.21	0.35	0.71	0.71	0.71	0.71	2.12	0.71	3.54	49.14	1.77	1.41	2.12	0.71	0.71	42.07	0	24.4	9.19	202.23	2.12	20.15	3.54	0.35	24.4	16.62	2.12
X13	E6,F6	1.77	9.19	26.16	2.47	3.54	0.71	7.07	5.3	0	0.35	2.47	0.71	0.71	0	1.41	0	0.71	5.66	2.83	0	1.41	10.61	0.71	0.71	1.06	1.06	0.35	0.71	0.71	0.71	103.94	1.06	3.18	3.54	0	5.3	96.52	7.78	13.44	2.12	388.91	2.47	2.12	4.6	0	19.8	5.3	2.12
X14	G6,H6	8.49	115.26	41.01	1.41	4.95	3.54	14.14	21.21	0	2.83	1.77	1.41	0.35	4.95	1.41	0	2.12	14.85	4.6	0	4.95	55.15	0	1.41	0	0.71	5.3	1.77	1.41	11.67	615.89	0.71	19.8	12.02	0.71	17.68	646.3	7.78	46.32	51.97	2266.98	7.78	86.97	56.21	3.54	4.95	17.68	12.02
X15	A7,B7	2.83	191.63	189.86	2.12	4.95	1.77	1.41	35	1.41	1.41	0.71	0.71	2.12	1.41	31.82	1.06	5.66	1.77	10.96	0	4.24	38.54	0.71	0	0	0	0.71	1.06	0.71	20.86	748.83	0.71	16.26	6.36	0.35	18.38	919.24	22.27	35.36	29.7	712.06	11.67	163.7	38.18	1.41	35.36	18.03	0.71
X16	C7,D7	0.71	10.61	58.69	1.06	1.06	0.71	1.77	3.18	0.71	1.41	1.41	0.71	0.71	1.06	1.06	0	1.41	1.77	0.71	0.71	1.77	5.66	0.71	1.41	0.71	0	0.71	1.41	1.41	0.71	93.34	0.71	0.71	5.66	0.71	9.9	62.93	3.54	17.32	11.31	216.37	2.47	26.87	4.95	0.71	36.06	7.42	7.78
X17	E7,F7	0	2.12	40.66	1.41	2.47	2.12	0	1.77	0.71	0.35	0.71	2.12	1.41	0	0.35	0	1.77	0.71	1.77	0	2.83	32.53	0.71	0	1.06	1.77	2.83	0.35	0	7.78	45.96	1.41	0.71	0	0	9.55	5.66	2.83	22.27	1.77	294.86	4.95	18.38	13.44	0	24.04	8.13	0.35
X18	G7,H7	2.12	17.68	4.6	2.47	3.89	1.41	9.9	7.78	0.71	0.71	0	2.12	1.41	0.71	6.72	1.41	0.71	7.78	6.36	0.71	2.83	36.77	1.41	0.71	2.83	0	2.83	1.06	0.71	4.6	12.02	0.71	7.78	2.83	1.41	14.85	94.75	1.41	61.87	21.21	352.85	9.9	24.75	22.27	1.41	2.12	2.12	3.54
X19	A8,B8	2.12	72.83	57.98	0	8.49	0.71	4.24	11.67	0.71	1.77	0.35	1.41	2.83	1.41	12.02	0.71	0	1.06	0.71	0	1.06	28.64	0	1.41	0.71	0.71	1.41	4.24	1.41	4.95	367.7	1.41	9.19	5.3	0	14.5	420.73	9.9	44.55	24.75	119.85	11.67	54.8	24.75	0.71	19.09	17.32	0.71
X20	C8,D8	6.36	44.19	24.75	1.06	2.12	0.35	8.13	2.47	1.06	1.77	1.06	2.12	2.12	0	4.95	1.77	0.71	0.71	0.71	0.71	5.66	15.2	1.06	1.06	0.71	0.71	2.12	0	0.71	7.07	154.86	1.41	3.54	0.71	0.71	10.96	142.13	4.95	57.63	4.6	42.07	0.35	27.58	13.44	0.35	31.82	2.12	1.41
X21	E8,F8	0.35	4.24	33.94	2.12	1.41	1.41	1.06	3.18	0.35	2.12	1.06	0.71	0	1.41	1.41	0.35	0.71	1.41	1.06	0.71	0.35	42.43	0	0	0.71	0	0.71	2.12	0.71	7.78	77.78	1.41	4.24	1.77	0.71	4.95	66.82	4.6	80.61	1.77	463.86	6.36	60.1	2.83	0.71	61.52	7.42	3.18
X22	G8,H8	9.19	32.53	6.72	1.77	8.84	2.12	22.63	5.66	0	2.83	0	0.71	0.71	5.66	40.31	1.41	1.77	12.73	5.66	0.35	3.18	4.95	0.71	0.71	0.35	0	5.66	2.47	1.41	6.01	121.62	2.12	3.54	2.12	1.41	1.77	331.99	8.49	57.28	11.67	642.05	11.31	41.01	33.23	2.12	58.69	9.19	13.44
X23	A9,B9	0.71	309.01	78.14	2.12	3.18	0.35	12.73	47.02	0	8.49	1.06	3.18	0.71	1.41	33.23	3.89	4.6	2.83	18.03	0.71	4.95	24.04	1.41	0.71	3.54	0	0.71	6.36	0.35	38.18	200.82	6.36	39.6	3.54	2.12	19.8	244.66	2.83	156.27	60.81	214.96	23.69	136.47	52.33	2.12	56.21	26.52	0.35
X24	C9,D9	0.35	34.65	11.67	0	0.71	1.41	4.95	2.83	0.71	0.71	2.12	0	0	0.71	5.3	0.71	0.71	0.71	3.54	1.06	0	33.23	0.71	2.12	0.71	0.71	1.41	2.12	0.71	0.71	140.71	0.71	1.77	0	0.71	1.77	44.55	1.41	45.96	12.73	17.68	2.47	8.84	10.96	0.35	20.86	2.12	3.18
X25	E9,F9	1.77	32.17	7.42	2.12	6.01	0.71	16.26	2.83	0.71	3.54	0	2.12	0.71	0	6.36	0.71	0.71	1.06	1.77	0.71	0.35	10.25	0	0.71	0	0.71	0.35	3.18	0	7.42	20.51	0.71	4.95	1.41	0.71	6.72	230.52	3.54	70	13.08	460.33	2.83	36.06	0.71	2.83	10.96	20.51	1.41
X26	G9,H9	3.18	24.04	4.6	2.12	5.66	0.71	20.15	12.02	1.41	1.41	1.41	1.41	2.12	2.83	0	0	0.71	4.95	3.54	1.41	1.77	31.82	1.41	0	2.47	1.41	1.41	5.66	0.71	7.42	27.58	0	5.66	2.47	2.12	4.24	260.22	6.36	4.95	12.02	313.96	7.42	38.89	8.84	1.41	46.32	5.66	0
X27	A10,B10	0.71	48.44	14.5	0.71	1.77	0	8.49	0.35	0.71	1.06	1.06	1.77	0.71	1.41	17.68	3.54	2.12	2.12	6.72	0.35	2.83	6.72	0	0	0.35	1.41	0.71	1.06	0.71	2.83	36.06	2.12	9.9	0.71	0	5.66	26.87	2.83	52.33	7.42	53.03	24.04	41.72	17.68	0.71	92.63	8.49	3.18
X28	C10,D10	2.83	65.05	28.28	0.71	0	0.35	16.26	26.87	0.71	8.49	0.71	2.47	0	0.71	89.8	0.71	1.41	6.01	19.8	0.71	5.66	3.18	2.47	0.71	0.71	1.41	1.41	3.54	0.71	24.75	223.8	0.71	26.87	2.83	0	12.73	217.08	5.66	5.66	27.58	103.24	22.63	115.26	6.36	2.12	49.14	8.13	0
X29	E10,F10	2.83	16.62	0.71	0.35	1.41	0	2.12	3.18	1.41	1.41	0.71	1.41	0.35	0.35	13.08	0.71	0.71	3.54	1.77	0	1.06	67.18	1.06	0.71	0	0.35	1.06	1.77	1.06	5.66	31.11	0	2.12	0.71	0.35	1.77	21.92	0.71	45.96	9.19	451.84	0.71	45.96	21.57	2.12	44.55	4.95	2.12
X30	G10,H10	25.46	59.4	73.19	1.06	6.36	5.66	23.33	24.04	0	0.71	1.41	2.12	0.35	0.35	1.41	0	1.41	12.02	21.21	0.71	2.12	52.68	0.71	1.41	1.41	0.71	21.21	0.35	0	8.84	216.73	1.41	0.71	3.54	0	2.12	97.58	5.66	29.7	7.07	589.73	9.9	55.86	0.71	0.71	55.51	4.6	16.26
X31	A11,B11	18.38	35	16.62	2.83	7.78	34.65	59.75	8.13	0.71	12.02	1.77	0.71	2.47	5.66	12.73	8.49	1.41	38.89	9.19	1.41	13.79	86.27	2.47	16.97	2.83	0	33.94	24.04	0.71	3.54	35	10.61	15.2	0	2.12	18.38	663.97	23.69	152.03	22.63	627.91	2.47	74.95	78.49	8.13	108.19	2.12	72.83
X32	C11,D11	0.35	77.43	61.87	3.54	6.36	0	13.79	11.31	1.41	2.12	0.71	0	3.54	0	26.52	0.35	0.71	3.18	0	0.71	2.12	9.55	0	0.71	0.71	0	0	4.6	1.41	24.04	298.4	2.83	21.21	4.24	0.71	9.19	546.59	9.9	9.19	3.89	154.15	14.5	62.93	17.68	2.12	5.66	3.54	31.11
X33	E11,F11	4.95	51.27	47.38	1.41	1.77	0.71	9.19	11.31	0.71	0	1.41	0.71	0.35	3.54	0.71	0.71	0.71	0.35	1.41	0.71	1.41	7.78	0	1.41	0.35	0.71	5.66	0.71	2.12	10.61	84.15	0	6.01	4.95	0	2.47	63.29	4.6	9.19	5.3	95.81	0.71	19.8	20.15	3.18	33.23	6.36	6.36
X34	G11,H11	10.61	101.12	183.14	2.83	3.54	2.83	67.18	65.76	0.71	9.9	4.24	7.07	0.71	8.84	73.89	7.07	8.49	13.44	4.24	0.71	15.2	151.32	0.71	0	2.83	0.35	7.07	21.21	2.47	138.95	218.5	4.24	67.88	10.61	0.71	12.37	586.55	14.14	345.78	95.11	250.67	65.41	84.5	171.83	8.13	116.67	26.87	26.52
X35	A12,B12	1.41	67.18	132.94	3.54	5.66	0	0.35	6.36	2.12	2.83	0.71	0.71	0.71	0.71	20.86	0.71	2.12	0.71	3.54	0.71	1.41	8.49	0.35	0.71	0.35	0.71	1.06	1.41	1.41	27.58	142.84	0	25.46	1.06	0.71	14.85	335.88	6.01	30.05	16.97	32.17	16.26	11.31	6.36	2.83	26.52	0.71	0.35
X36	C12,D12	1.77	31.11	25.46	0	2.47	1.41	2.83	7.78	0.71	2.83	0.71	2.12	0.71	0.71	0.71	0.71	0.71	1.41	2.12	1.77	3.18	21.57	0.71	1.41	0	0	0.71	4.24	0	2.12	23.69	0.71	4.24	0	0	9.9	19.09	2.83	113.49	30.76	318.91	22.98	71.42	8.84	3.54	16.26	2.83	2.12
X37	E12,F12	3.54	74.95	22.63	0.71	9.19	1.06	1.77	4.24	0.71	1.77	0.71	0.35	0.71	0.71	0.35	2.12	2.83	4.6	0.35	0.71	0.71	12.02	0.71	0.71	0.71	0	1.06	2.83	1.41	4.6	125.51	0	8.84	0.71	1.06	0	292.74	17.68	6.36	2.12	197.99	7.07	47.38	0.35	1.41	36.77	0	3.54
X38	G12,H12	8.49	50.91	36.06	4.24	6.01	1.06	33.23	25.46	0	4.95	1.41	2.83	0	4.95	22.63	3.54	2.12	10.25	7.07	0	5.66	22.98	1.41	0	0.71	0	3.18	6.01	0.71	31.11	201.17	2.12	21.92	2.12	0	7.78	259.51	10.61	86.97	57.63	26.87	38.89	66.82	70.36	4.95	36.77	10.61	14.5
*** = Value not available; --- = Designated as an outlier
*Value = Value extrapolated beyond standard range
OOR = Out of Range; OOR> = Out of Range Above; OOR< = Out of Range Below
Exp Conc = Expected Concentration; Obs Conc = Observed Concentration

## Sheet: %CV
File Name: C:\Cell Therapy\Hedvig\NIPU plate 1.rbx
Acquisition Date: 09-Dec-2021, 02:03 PM
Reader Serial Number: LX10017068422
Plate ID:
RP1 PMT (Volts): 584.13
RP1 Target: 3672
		Hu b-NGF (46)	Hu CTACK (72)	Hu Eotaxin (43)	Hu FGF basic (44)	Hu G-CSF (57)	Hu GM-CSF (34)	Hu GRO-a (61)	Hu HGF (62)	Hu IFN-a2 (20)	Hu IFN-g (21)	Hu IL-1a (63)	Hu IL-1b (39)	Hu IL-1ra (25)	Hu IL-2 (38)	Hu IL-2Ra (13)	Hu IL-3 (64)	Hu IL-4 (52)	Hu IL-5 (33)	Hu IL-6 (19)	Hu IL-7 (74)	Hu IL-8 (54)	Hu IL-9 (77)	Hu IL-10 (56)	Hu IL-12(p70) (75)	Hu IL-12(p40) (28)	Hu IL-13 (51)	Hu IL-15 (73)	Hu IL-16 (27)	Hu IL-17A (76)	Hu IL-18 (42)	Hu IP-10 (48)	Hu LIF (29)	Hu M-CSF (67)	Hu MCP-1(MCAF) (53)	Hu MCP-3 (26)	Hu MIF (35)	Hu MIG (14)	Hu MIP-1a (55)	Hu MIP-1b (18)	Hu PDGF-bb (47)	Hu RANTES (37)	Hu SCF (65)	Hu SCGF-b (78)	Hu SDF-1a (22)	Hu TNF-a (36)	Hu TNF-b (30)	Hu TRAIL (66)	Hu VEGF (45)
Type	Well	%CV	%CV	%CV	%CV	%CV	%CV	%CV	%CV	%CV	%CV	%CV	%CV	%CV	%CV	%CV	%CV	%CV	%CV	%CV	%CV	%CV	%CV	%CV	%CV	%CV	%CV	%CV	%CV	%CV	%CV	%CV	%CV	%CV	%CV	%CV	%CV	%CV	%CV	%CV	%CV	%CV	%CV	%CV	%CV	%CV	%CV	%CV	%CV
B	B3,B4	25.46	6.73	15.15	30	11.65	3.01	11.39	2.67	5.24	14.78	3.14	8.95	12.86	13.94	16.84	17.44	6.15	15.17	20.55	12.41	9.25	5.05	11.47	11.12	5.66	15.71	18.57	15.71	10.1	20.77	7.29	14.63	16.23	0	14.78	2.89	6.73	7.44	5.11	14.14	21.43	7.19	5.25	3.57	14.63	4.56	3.57	14.26
S1	A1,A2	2.23		5.79		3.96			2.73	3.91	6.29	0.01	3.15				1.91		2.33	2.18		1.51	2.45	3.14	3.87	4.24		3.43	1.98		1.83			5.2	3.91	3					1.57	5.68	4.95				2.1
S2	B1,B2	0		0		0	0		0	0	74.24	0	0	0	0	0	0	0	0	78.13	0	0	0	0	0	0		0	0		0	0	0	0	0	0	0		0	0	0	0	0		0	0	0	0	0
S3	C1,C2	3.16	1.66	1.6	2.53	1.79	3.25	0.09	6.54	2.41	3.8	0.62	9.16	2.06	0.29	2.27	4.11	3.45	1.27	1.96	7.56	5.61	4.41	4.24	3.17	2.03	1.49	2.85	3.61	1.65	2.68	2.49	3.7	2.83	5.03	4.2	1.04	7.96	7.72	0.15	3.92	2.5	3.65	2.61	0.7	3.07	0.07	5.03	4.01
S4	D1,D2	3.54	2.71	3	0.46	3.35	2.16	0.98	4.11	2.35	0.64	7.56	4.35	3.58	1.97	5.26	3.22	6.35	2.19	1.86	1.31	6.48	1.66	3.36	6.16	7.09	0.21	0.34	10.07	4.29	2.35	0.5	4.05	1.03	4.25	4.45	0	5.51	5.41	5.02	6.61	0.78	2.31	5.1	4.09	4.06	0.97	20.82	2.64
S5	E1,E2	2.57	0.57	3.03	2.98	11.36	12.55	3.74	1.34	9.6	7.69	14.09	1.26	12.37	8.32	8.77	12.79	3.9	11.39	5.95	3.38	11.21	6.18	7.06	10.2	17.25	7.48	5.78	14.14	4.69	3.82	4.44	8.95	7.74	9.31	8.69	8.69	7.39	4.53	6.67	10.31	6.15	6.54	3.55	9.85	6.2	8.08	8.94	7.11
S6	F1,F2	9.43	16.26	20.61	13.64	34.16	26.72	10.9	27.56	24.89	12.59	23.11	16.34	16.97	10.03	25.27	10.35	10.61	23.24	5.5	9.22	21.74	17.44	13.82	33.17	29.74	12.04	11.49	23.22	16.54	18.93	13.47	22.33	15.51	13.86	18.72	10.35	24.65	20.82	15.44	13.8	8.32	14.35	16.14	22.26	9.21	11.79	2.28	0
S7	G1,G2		13.34	0	11.22	0	0	16.12	39.21	23.72	22.33	0	16.23	0	21.48	0	0	11.47		17.53	12.3	38.02	0	13.26	0	34.49	18.13	0	18	24.3	19.9	17.32	16.97	0	6.26	0	15.33	19.28	16.16	0	13.34	10.42	21.03	37.01	0	11.38	0	2.22	0
S8	H1,H2		4.88		6.73	2.24	2.24		3.45	3.63	3.54				6.46		10.88	4.56		3.63		7.12	10.55	11.65	4.04	0	5.66	12.19	4.29	3.14	1.59	3.51	4.29	0.96	5.89	8.95		11.79					9.87	7.54	5.81	0	8.13		7.56
S9	A3,A4		0			15.04			10.1		1.99									55.56			18.25		22.33		0	36.18	14.63	2.18	0					24.96		6.73								13.69			11.43
X1	C3,D3	3.63	0.81	2	6.43	5.44	2.11	8.85	5.94	0	7.19	3.63	3.01	4.88	11.09	6.59	0	2.77	3.97	5.48	0	4.71	5.96	8.32	0	2.67	6.73	2.57	0	0	4.93	3.89	0	3.24	6.15	0	6.9	2.49	3.82	10.89	0.85	1.38	2.92	2.86	3.06	7.19	1.99	6.86	6.4
X2	E3,F3	6.83	4.37	1.75	2.83	1.75	2.32	5.77	3.57	4.88	9.69	14.14	1.46	23.57	1.43	0.49	3.01	2.89	3.01	5.47	4.88	6.58	1.53	4.04	6.73	5.24	6.15	5.44	0	4.04	1.93	0.39	4.04	0.6	2.89	0	7.77	5.1	14.07	17.35	3.48	7.3	4.04	4.64	1.66	1.99	8.43	2.08	5.81
X3	G3,H3	1.59	2.43	3.9	2.77	0	1.89	0.98	3.77	0	2.11	3.45	3.14	4.56	2.48	3.92	0	2.4	1.25	3.01	0	0	1.06	4.04	0	2.67	6.15	8.18	2.24	10.25	4.4	3.51	0	3.21	5.51	5.24	0.8	0.14	3.82	2.64	6.04	2.94	0.34	3.3	2.78	5.84	3.65	1.59	43.37
X4	C4,D4	1.94	3.97	4.34	10.88	5.34	4.29	2.48	2.41	0	6.73	3.29	3.29	4.56	8	1.69	5.44	6.96	4.88	1.87	2.89	3.72	7.19	12.12	1.84	0	0	15.04	5.34	0	7.03	1.14	6.33	2.02	4.29	13.69	5.46	6.85	14.63	3.38	10.14	5.34	3.66	3.27	1.14	6.53	5.81	8.56	5.41
X5	E4,F4	2.6	2.17	2	5.66	9.18	4.29	2.94	2.94	9.43	0.94	9.18	6.73	13.69	6.15	2.15	3.29	2.57	3.07	8.18	10.1	0.88	2.65	4.56	8.84	2.18	0	9.43	4.42	4.04	1.17	8.19	8.32	1.07	0	4.56	1.04	9.2	2.77	3.93	0.16	7.34	11.47	3.53	0.17	5.48	7.49	11.62	3.82
X6	G4,H4	1.05	3.62	3.94	7.16	1.75	3.82	5.52	6.53	7.86	0.89	5.44	2.24	11.59	5.05	13.93	0	1.63	7.59	1.23	0	4.42	0.19	4.04	0	7.86	5.66	1.63	2.95	8.66	1.34	7.72	7.29	1.23	10.64	4.29	0.67	5.62	2.91	0.4	9.76	0.3	3.07	0.38	5.4	7.44	3.28	17.15	2.83
X7	A5,B5	4.04	5.86	8.29	7.71	6.24	3.14	4.68	9.73	0	1.63	0	3.01	13.69	5.66	2.04	1.52	0	2.34	7.66	4.56	13.01	7.06	4.29	4.88	0	3.14	7.07	8.52	11.47	13.71	9.65	10.55	4.39	8.06	3.45	9.26	10.24	0.7	12.12	4.21	5.48	10.67	6.41	4.04	7.64	8.75	3.52	12.43
X8	C5,D5	14.35	2.89	2.25	1.49	2.22	10.35	1.49	1.47	4.56	0	5.24	0	0	0	4.88	6.43	0	0.76	4.42	13.69	6.41	3.79	8.84	0	0	0	3.29	3.63	7.44	4.08	2.4	9.69	1.89	9.11	0	1.88	0.67	6.15	0.13	1.85	2.21	1.31	7.16	0.22	4.16	3.99	4.2	2.36
X9	E5,F5	13.05	7.76	15.22	0	8.57	2.32	4.68	3.27	0	2.18	3.82	11.79	2.57	0	4.44	6.73	5.24	12.51	2.67	0	0.67	3.36	4.29	5.24	14.43	6.73	7.07	0	4.04	2.2	21.73	4.29	9.16	2.83	2.48	3.38	19.95	19.11	6.6	1.92	5.31	8.39	5.64	2.84	2.24	1.83	10.62	5.72
X10	G5,H5	15.04	2.31	0.53	0	10.88	12.86	15.08	0.86	0	0	3.82	2.77	4.88	0	2.62	3.29	3.82	20.2	28.78	9.03	10.25	3.82	8.32	0	6.15	6.73	16.84	18.05	4.29	8.42	4.68	4.29	7	3.01	7.71	8.35	3.58	10.35	14.48	13.97	6.87	11.87	11.84	4.58	8	4.08	0.62	23.31
X11	A6,B6	13.47	20.91	29.58	17.68	1.17	4.29	12.93	29.64	4.88	9.29	4.04	6.73	4.88	13.47	23.93	18.13	20.2	8.84	13.86	5.66	12.12	12.4	0	2.32	15.71	0	0	21.31	10.55	21	34.18	12.12	20.2	13.78	5.24	18.11	29.66	5.51	14.2	25.29	6.18	20.34	21.53	13.72	11.07	3.18	15.59	17.93
X12	C6,D6	11.35	1.59	7.56	10.35	2.4	16.64	3.54	4.91	2.57	6.53	10.25	2.77	5.24	6.43	0.32	4.77	0	16.11	0	0	0.69	5.79	2.11	4.88	5.66	6.73	3.29	6.33	4.04	2.2	9.68	10.25	1.75	4.29	5.24	0.83	7.06	0	2.75	5.91	2.27	1.89	3.97	0.82	1.27	4.13	13.54	4.66
X13	E6,F6	6.15	1.26	12.08	11.65	9.18	4.88	5.12	6.08	0	1.1	13.56	3.29	6.15	0	1.36	0	3.14	14.14	12.3	0	4.16	3.12	4.29	5.24	8.32	10.88	1.94	1.94	4.29	0.98	13.17	6.73	4.91	10.25	0	5.01	10.66	25.5	1.86	2.57	4.57	2.84	0.39	0.96	0	3.67	4.34	5.98
X14	G6,H6	23.57	22.27	14.37	6.43	11.93	20.2	9.62	20.9	0	7.97	9.18	6.43	2.77	23.02	1.06	0	8.66	27.76	12.68	0	10	15.62	0	9.43	0	6.73	22.33	4.04	7.86	10.58	30.24	3.82	26.05	18.64	3.82	23.11	23.12	18.74	5.82	30.44	31.35	9.32	15.17	12.64	11.59	0.89	17.59	22.47
X15	A7,B7	9.43	27.28	35.5	9.03	8.18	11.22	0.99	31.75	9.43	4.29	4.04	3.14	13.69	6.43	26.85	5.24	20.95	4.5	14.76	0	8.84	11.15	4.04	0	0	0	4.04	2.85	4.04	19.73	26	3.82	20.2	8.66	2.05	19.98	26.17	31.04	4.38	18.74	8.27	13.53	22.42	7.87	5.24	6.5	14.45	1.72
X16	C7,D7	2.11	2.34	9.66	4.99	1.94	4.29	1.23	3.39	4.88	4.29	7.86	3.14	4.29	5.37	0.91	0	4.71	3.91	3.45	5.24	4.34	1.75	3.29	9.43	5.24	0	3.45	3.93	7.86	0.66	7.5	4.04	0.98	6.9	4.56	6.04	6.01	6.61	2.05	6.12	2.32	3.05	3.92	0.96	2.48	5.96	6.39	16.04
X17	E7,F7	0	0.4	7.37	7.07	4.6	12.86	0	1.41	5.24	1.11	3.82	9.43	4.88	0	0.57	0	6.37	1.49	5.84	0	3.98	8.28	4.29	0	7.71	15.71	12.86	0.63	0	9.32	11.74	8.84	1.11	0	0	6.53	3.58	6.29	2.28	0.75	3.3	5.13	2.5	3.15	0	4.03	6.97	0.83
X18	G7,H7	4.88	3.16	1.32	11.93	6.98	8.32	6.51	6.43	4.88	1.99	0	9.03	5.05	3.45	5.7	6.73	2.77	16.04	15.71	5.24	3.82	10.42	8.84	5.24	20.2	0	12.3	1.73	4.56	4.7	0.61	4.29	9.91	4.22	8.32	10.46	4.13	2.05	8.14	10.88	5.61	9.8	3.4	5.46	4.42	0.39	2.01	9.69
X19	A8,B8	4.77	11.23	15.71	0	12.3	4.04	2.72	10.35	4.88	5.4	1.7	5.66	8.08	6.43	13.58	3.01	0	2.11	1.15	0	1.41	7.3	0	9.43	5.44	6.73	5.66	6.15	7.86	4.83	15.88	8.32	11.08	6.26	0	8.32	11.85	10.21	4.82	11.28	1.42	11.25	8.29	5.56	2.24	3.31	13.89	1.77
X20	C8,D8	13.99	6.94	7.84	4.77	3.01	2.24	5.29	2.24	6.96	5.32	5.81	9.43	6.96	0	5.24	8.13	3.01	1.52	1.11	5.24	8.2	3.73	5.98	7.19	5.24	6.73	9.03	0	4.29	6.67	7.45	8.84	4.34	1.05	4.56	5.96	5.01	5.59	6.38	2.05	0.49	0.35	4.16	3.1	1.17	5.37	1.7	4.04
X21	E8,F8	0.95	0.37	8.14	8.66	3.54	8.84	0.66	3.01	2.4	7.19	5.51	2.89	0	5.89	1.13	1.7	2.48	3.63	3.19	5.66	0.42	11.75	0	0	5.24	0	3.14	4.88	4.04	5.24	13.46	4.71	4.04	3.95	5.24	4.36	9.77	15.99	10.3	1.37	6.3	5.11	6.85	0.65	2.57	10.73	5.68	6.59
X22	G8,H8	24.51	2.52	1.97	6.49	18.13	11.47	13.16	5.14	0	6.73	0	2.67	4.88	21.76	12.01	6.15	6.26	28.28	16.64	3.01	6.73	1.38	4.04	4.56	2.67	0	24.6	4.78	7.44	2.13	11.98	6.73	2.35	4.88	9.43	1.65	13.9	20.7	6.73	8.12	7.65	8.91	5.14	7.21	7.44	9.41	6.11	28.28
X23	A9,B9	1.96	22.48	27.59	8.66	8.54	2.18	8.21	25.05	0	25.71	5.24	12.36	4.88	6.15	25.86	17.88	17.85	7.44	17.38	5.24	7.79	6.3	9.43	4.88	21.43	0	3.01	13.99	1.99	20.87	32.49	17.93	27.98	10.25	14.63	15.23	30.74	12.3	19.69	27.27	3.58	20.73	16.76	12.38	6.96	9.82	21.87	0.83
X24	C9,D9	1.08	5.27	8.89	0	2.67	9.43	3.1	3.33	4.88	2.24	12.12	0	0	3.82	7.89	3.63	3.63	2.48	8.73	8.32	0	7.88	4.56	14.63	5.24	6.15	8.32	6.73	4.29	0.73	9.92	4.29	2.84	0	6.15	2.43	4.88	8.32	5.32	8	0.21	3.65	0.92	2.5	1.25	3.56	1.72	8.11
X25	E9,F9	4.75	3.78	5.03	8.32	10.88	4.04	10.01	2.64	4.29	8.95	0	9.43	4.04	0	3.89	3.29	2.89	3.29	4.88	5.66	0.86	2.66	0	4.29	0	6.73	1.79	6.66	0	5.28	0.35	3.45	5.13	4.88	4.56	6.15	3.26	6.04	8.32	8.21	5.53	2.92	3.23	0.15	8.32	1.73	15.48	3.01
X26	G9,H9	8.43	2.61	1.14	8	7.75	3.45	10.97	7.93	9.43	2.83	6.43	5.44	9.43	13.47	0	0	2.48	12.22	8.13	10.1	2.75	8.28	8.32	0	14.78	12.86	6.73	11.31	3.45	2.9	0.33	0	3.82	3.88	8.84	4.29	2.29	6.46	0.58	5.09	3.53	5.08	3.26	1.69	3.29	7.94	3.93	0
X27	A10,B10	2.11	9.9	8.13	3.45	6.87	0	5.14	0.24	5.24	2.32	6.33	9.18	6.15	7.07	8.48	19.64	10.88	5.66	4.5	2.89	6.43	1.79	0	0	2.57	14.14	3.45	3.05	4.56	2.92	14.63	14.63	9.25	3.14	0	4.29	18.66	10.1	6.5	6	0.61	18.35	5.55	3.71	2.32	15.03	7.78	9.03
X28	C10,D10	9.12	11.12	15.46	3.29	0	2.48	10.13	20.67	5.44	16.64	3.82	11.65	0	3.82	24.3	3.54	6.43	17.55	20.84	5.66	10.88	0.83	13.56	4.88	4.88	14.14	8.32	10.25	4.29	17.61	22.14	4.04	18.66	10.48	0	10.79	18.36	12.57	0.7	18.82	1.18	13.63	15.5	1.37	5.98	7.63	6.73	0
X29	E10,F10	8.84	5.16	0.45	1.94	4.42	0	1.52	3.87	10.48	3.54	4.29	7.07	2.77	1.89	6.11	4.04	3.45	10.55	5.57	0	2.89	18.69	6.73	5.66	0	3.45	6.15	6.04	7.71	6.29	7.8	0	2.5	2.89	2.89	1.92	9.15	2.77	5.39	7.5	5.64	0.68	7.35	5.63	8.32	8.09	4.78	6.96
X30	G10,H10	41.39	7.04	16.74	3.75	14.63	28.28	12.86	14.4	0	2.05	7.07	8	2.57	1.63	1.11	0	5.05	26.42	27.55	4.88	4.77	12.75	4.04	9.43	9.43	6.73	51.74	0.92	0	5.98	22.37	7.86	0.59	6.26	0	1.89	20.24	24.6	3.43	6.87	7	8.39	6.21	0.14	2.32	8.2	3.45	25.61
X31	A11,B11	13.42	2.6	4.28	9.75	12.25	63.57	21.79	5.43	4.29	23.8	7.95	2.4	7.44	19.51	4.56	27.37	5.05	50.84	3.74	7.86	23.47	20.54	13.2	58.52	17.68	0	25.71	30.43	4.04	1.97	0.91	40.02	9.17	0	12.12	11.79	10.81	30.08	16.06	17.54	6.77	2.27	7.98	12.39	20.46	16.26	1.27	62.52
X32	C11,D11	0.86	6.67	15.69	14.43	12.12	0	8.12	10.33	9.43	5.66	3.63	0	22.81	0	16.6	1.52	2.67	7.03	0	4.29	4.99	2.37	0	4.56	5.24	0	0	8.47	8.84	15.61	9.44	16.64	22.1	5.81	4.56	8.1	13.88	24.15	1.09	3.94	1.56	10.23	6.53	2.93	6.53	0.93	1.94	52.73
X33	E11,F11	11.65	7.21	11.4	7.07	3.7	3.82	5.46	12.71	4.56	0	7.07	3.14	2.32	15.71	0.76	3.14	2.67	0.94	4.88	5.24	3.63	2.27	0	8.32	2.89	6.73	20.2	1.59	11.47	6.08	16.88	0	7.63	12.22	0	2.2	17.97	11.01	1.12	2.88	1	0.75	2.93	3.94	10.35	6.07	4.78	13.12
X34	G11,H11	24.96	13.55	22.96	11.79	5.94	15.71	34.99	44.89	4.88	23.02	20.2	23.57	4.04	32.44	32.09	26.19	21.76	31.61	17.32	5.24	30.87	38.41	4.29	0	20.2	3.14	25.25	29.46	12.22	42.01	16.23	21.21	47.97	22.33	4.88	8.35	20.26	25.71	35.52	44.29	4.41	42.96	10.24	26.01	25.61	20.2	19.61	44.38
X35	A12,B12	3.63	9.57	12.7	15.04	6.25	0	0.21	6.33	12.86	7.25	3.63	2.77	4.04	3.01	8.37	3.45	5.81	2.24	13.34	5.66	1.64	2.51	2.05	4.88	3.01	6.15	4.88	3.45	7.44	8.08	11.42	0	17.2	2.32	4.88	11.04	5.31	4.82	3.62	7.68	0.35	11.1	1.51	1.31	8.32	4.69	0.5	0.85
X36	C12,D12	5.75	4.38	11.68	0	5.35	9.43	1.8	10.58	4.88	9.75	4.29	9.43	6.15	3.82	0.86	3.72	3.29	3.93	8	14.43	9.57	5.3	4.56	10.88	0	0	4.04	13.69	0	2.37	12.13	4.88	5.81	0	0	13.38	13.59	8.08	13.46	17.11	3.44	17.12	9.57	2.06	11.59	2.58	2.14	5.73
X37	E12,F12	9.69	7.45	10.24	2.89	13.04	5.81	1.11	5.24	4.88	5.01	3.82	1.46	5.66	3.45	0.19	9.87	11.79	12.34	0.99	5.66	1.99	3.06	4.29	4.56	5.24	0	4.99	6.02	8.32	3.39	6.48	0	10.62	2.11	7.71	0	8.84	19.97	0.68	1.11	2.11	4.18	6.03	0.07	3.93	5.62	0	8.62
X38	G12,H12	20.2	6	13.69	16.97	9.21	5.37	18.31	25.71	0	13.56	7.44	10.48	0	22	14.14	15.71	9.03	20.61	20.8	0	13.16	5.96	7.86	0	4.88	0	12.6	11.5	3.82	21.17	11.6	11.47	22.95	5.24	0	7.3	7.64	15.71	8.69	23.89	0.28	20.85	8.41	13.83	14.35	5.74	6.18	27.74
*** = Value not available; --- = Designated as an outlier
*Value = Value extrapolated beyond standard range
OOR = Out of Range; OOR> = Out of Range Above; OOR< = Out of Range Below
Exp Conc = Expected Concentration; Obs Conc = Observed Concentration

## Sheet: Conc in Range
File Name: C:\Cell Therapy\Hedvig\NIPU plate 1.rbx
Acquisition Date: 09-Dec-2021, 02:03 PM
Reader Serial Number: LX10017068422
Plate ID:
RP1 PMT (Volts): 584.13
RP1 Target: 3672
		Hu b-NGF (46)	Hu CTACK (72)	Hu Eotaxin (43)	Hu FGF basic (44)	Hu G-CSF (57)	Hu GM-CSF (34)	Hu GRO-a (61)	Hu HGF (62)	Hu IFN-a2 (20)	Hu IFN-g (21)	Hu IL-1a (63)	Hu IL-1b (39)	Hu IL-1ra (25)	Hu IL-2 (38)	Hu IL-2Ra (13)	Hu IL-3 (64)	Hu IL-4 (52)	Hu IL-5 (33)	Hu IL-6 (19)	Hu IL-7 (74)	Hu IL-8 (54)	Hu IL-9 (77)	Hu IL-10 (56)	Hu IL-12(p70) (75)	Hu IL-12(p40) (28)	Hu IL-13 (51)	Hu IL-15 (73)	Hu IL-16 (27)	Hu IL-17A (76)	Hu IL-18 (42)	Hu IP-10 (48)	Hu LIF (29)	Hu M-CSF (67)	Hu MCP-1(MCAF) (53)	Hu MCP-3 (26)	Hu MIF (35)	Hu MIG (14)	Hu MIP-1a (55)	Hu MIP-1b (18)	Hu PDGF-bb (47)	Hu RANTES (37)	Hu SCF (65)	Hu SCGF-b (78)	Hu SDF-1a (22)	Hu TNF-a (36)	Hu TNF-b (30)	Hu TRAIL (66)	Hu VEGF (45)
Type	Well	Conc in Range	Conc in Range	Conc in Range	Conc in Range	Conc in Range	Conc in Range	Conc in Range	Conc in Range	Conc in Range	Conc in Range	Conc in Range	Conc in Range	Conc in Range	Conc in Range	Conc in Range	Conc in Range	Conc in Range	Conc in Range	Conc in Range	Conc in Range	Conc in Range	Conc in Range	Conc in Range	Conc in Range	Conc in Range	Conc in Range	Conc in Range	Conc in Range	Conc in Range	Conc in Range	Conc in Range	Conc in Range	Conc in Range	Conc in Range	Conc in Range	Conc in Range	Conc in Range	Conc in Range	Conc in Range	Conc in Range	Conc in Range	Conc in Range	Conc in Range	Conc in Range	Conc in Range	Conc in Range	Conc in Range	Conc in Range
B	B3,B4
S1	A1,A2	5588.56		1960.34		119584			240562	OOR >	OOR >	60509.2	4959.72				1474.67		120010	OOR >		16863.8	26558.7	18443	35666.1	295986		OOR >	26681.9		17971.1			11542	11156.4	4822.54					54692.9	16713	41632.4				22517.7
S2	B1,B2	1396.43		317.07		17167.3	1545.08		41410.9	958.57	OOR >	11884.8	999.49	39708.7	3921.46	3137.19	298.96	OOR >	25300.2	OOR >	10227.5	2714.2	3790.57	3990.17	5873.5	54584.9		11728.3	4404.08		2886.07	7563.21	16582	1630.01	1744.7	751	9411.75		304.31	2207.61	14103.2	3073.26	5655.41		12339.8	15662.4	3566.59	3396.91	22049
S3	C1,C2	349.5	1472.97	135.66	4022.6	7299.18	382.41	18695.8	15918	1465.4	OOR >	4328.78	333.19	9418.59	988.39	767.77	99.72	256.51	7846.3	OOR >	2521.19	1030.9	1911.79	1189.92	2310.76	19551.7	241.59	17062.2	1756.42	2895.82	1180.61	1831.32	4120.51	746.22	727.32	309.6	2523.67	1456.56	75.38	534.39	3345.1	1054.56	2844.33	184855	3155.85	5004.19	1384.24	837.57	5470.96
S4	D1,D2	87.24	368.36	30.49	1001.91	1575.56	97.04	5756.05	3323.54	379.07	OOR >	869.11	73.91	2372.49	246.62	200.02	22.1	67.15	1683.9	OOR >	640.16	217.4	331.71	273.92	508.55	4107.54	60.01	3974.81	347.92	724.8	268.64	464.31	1044.07	147.88	141.16	61.85	607.33	374.62	18.94	135.96	911.93	230.25	547.9	47148	786.91	1152.55	316.51	213.58	1378.29
S5	E1,E2	21.85	91.75	5.8	253.18	334.62	23.18	1400.33	735.75	88.75	19.7	204.89	16.28	583.4	62.34	44.63	5	15.58	451.65	21.45	153.84	52.76	74.57	64.73	110.72	910.86	15.37	947.22	79.23	180.93	56.66	117.51	251	32.84	32.44	13.12	154.88	86.3	4.7	31.95	210.36	56.13	118.74	10395.5	195.11	337.66	66.68	50.71	337.35
S6	F1,F2	5.45	23.15	1.59	61.25	79.57	6.44	354.91	199.14	22.84	4.03	58.22	5.42	152.41	14.99	13.68	1.41	4.14	107.52	4.09	41.66	12.5	22.08	17.42	25.46	256.81	3.65	240.16	22.04	44.6	13.77	27.73	65.28	9.23	10.26	4.29	37.95	22.42	1.19	9.18	52.97	14.59	29.38	3282.5	51.43	70.58	18.71	14.68	86.73
S7	G1,G2		5.81	0.43	17.56	34.13	1.34	81.97	55.09	6.79	1.25	13.38	0.82	34.14	4.08	2.8	0.35	1.14		1.33	9.27	4.16	5.83	4.88	10.98	77.68	0.99	70.11	6.52	12.01	3.86	8.28	17.01	1.97	2.66	1.11	9.77	7.13	0.29	1.89	14.18	3.64	9.06	3778.47	10.48	18.15	4.46	2.62	23.82
S8	H1,H2		1.33		OOR <	4.52	0.43		12.63	1.12	0.32				0.91		0.07	0.2		0.42		0.69	1.63	0.76	1.53	12.75	0.23	OOR <	1.24	2.51	0.92	1.3	3.57	OOR <	OOR <	0.3		1.22					1.71	OOR <	OOR <	5.59	1.32		44.43
S9	A3,A4		0.42			1.58			2.69		OOR <									0.08			OOR <		0.5		0.05	OOR <	OOR <	0.82	0.28					OOR <		OOR <								0.91			OOR <
X1	C3,D3	OOR <	747.74	36.41	OOR <	9.93	OOR <	811.72	270.15	OOR <	OOR <	OOR <	OOR <	169.8	OOR <	59.57	OOR <	3.95	OOR <	0.79	OOR <	OOR <	721.28	OOR <	OOR <	OOR <	OOR <	OOR <	45.22	OOR <	61.63	103.94	17.55	16.53	35.65	OOR <	253.34	206.63	1.34	282.59	1189.41	34132.1	80.69	110172	811.91	38.36	913.54	43.16	OOR <
X2	E3,F3	OOR <	846.26	28.95	OOR <	31.71	OOR <	772.57	487.28	OOR <	OOR <	OOR <	OOR <	348.58	OOR <	153.54	OOR <	3.67	OOR <	11.72	OOR <	6.04	709.68	OOR <	OOR <	OOR <	0.45	OOR <	56.3	4.62	126.38	903.87	20.79	37.43	38.93	OOR <	296.53	1621.98	4.62	319.61	2270.23	28866	103.61	186957	930.32	53.07	944.94	69.99	OOR <
X3	G3,H3	OOR <	649.9	54.59	OOR <	12.87	OOR <	605.34	355.52	OOR <	OOR <	OOR <	OOR <	228	OOR <	95.76	OOR <	5.04	OOR <	OOR <	OOR <	4.05	627.13	OOR <	OOR <	OOR <	0.45	OOR <	82.22	4.35	104.52	274.02	24.01	25.72	26.72	OOR <	492.18	382.59	1.34	249.78	1659.74	25265.9	85.87	144195	755.79	40.21	921.23	22.18	OOR <
X4	C4,D4	OOR <	1161.2	65.16	OOR <	51.17	OOR <	OOR <	2676.2	OOR <	OOR <	OOR <	OOR <	228	OOR <	128.43	OOR <	5.31	OOR <	4.6	OOR <	4.05	525.53	OOR <	OOR <	97.57	0.94	OOR <	67.11	5.16	79.79	2877.46	15.93	46.29	55.75	OOR <	762.81	1936.82	5.49	231.04	1108.52	3154.22	185.1	152711	1140.01	45.73	658.81	74.12	OOR <
X5	E4,F4	OOR <	600.01	49.55	OOR <	28.65	OOR <	987.01	934.75	OOR <	OOR <	OOR <	OOR <	228	OOR <	94.84	OOR <	4.51	OOR <	19.45	OOR <	20.93	855.23	OOR <	OOR <	OOR <	0.7	OOR <	33.75	4.62	118.79	225.55	17.55	43.14	55.75	OOR <	350.01	316.19	2.33	325.85	2433.5	28054.5	76.64	127737	933.47	45.11	938.74	21.29	OOR <
X6	G4,H4	OOR <	505.56	150.8	99.65	63.48	OOR <	961.67	836.57	OOR <	OOR <	OOR <	4.2	214.23	OOR <	158.9	OOR <	8.54	OOR <	4.74	OOR <	27.18	706.03	OOR <	OOR <	50.99	0.94	OOR <	59.41	12.23	2400.53	1352.23	63.38	209.59	148.59	3.55	365.4	2208.14	5.71	320.19	2826.18	30786.7	117.53	169543	915.61	59.18	1031.51	44.18	OOR <
X7	A5,B5	OOR <	700.36	82.49	OOR <	75.15	OOR <	735.51	1225.71	OOR <	1.96	OOR <	OOR <	228	OOR <	233.01	OOR <	5.44	OOR <	14.38	OOR <	21.33	701.78	OOR <	OOR <	OOR <	0.32	OOR <	49.21	5.7	331.59	1981.27	15.93	73.95	67.36	1.6	407.99	4028.96	8.56	307.76	2976.2	33954	88.79	102334	1081.04	56.74	1009.25	35.06	OOR <
X8	C5,D5	OOR <	542.22	83.19	OOR <	42.94	OOR <	958.45	1005.47	OOR <	1.86	OOR <	OOR <	136.58	OOR <	171.22	OOR <	5.18	OOR <	5.98	OOR <	17.44	765.13	OOR <	OOR <	OOR <	0.19	OOR <	45.22	6.24	175.28	821.17	25.61	50.24	62.76	OOR <	766.59	1554.78	4.46	303.96	2711.7	37889.8	90.59	111480	1068.6	49.4	1003.44	35.59	OOR <
X9	E5,F5	OOR <	660.87	58.21	OOR <	20.31	OOR <	856.27	477.68	OOR <	OOR <	OOR <	OOR <	OOR <	OOR <	110.96	OOR <	4.37	OOR <	OOR <	OOR <	9.9	633.02	OOR <	OOR <	OOR <	OOR <	OOR <	41.99	4.62	79.42	161.38	14.3	26.02	40	OOR <	360.67	412.7	1.34	301.56	1013.09	33101.8	91.94	81652.5	845.38	43.27	1018.77	37.97	OOR <
X10	G5,H5	OOR <	811.29	74.85	OOR <	19.56	OOR <	718.4	396.73	OOR <	OOR <	OOR <	OOR <	169.8	OOR <	157.01	OOR <	4.57	OOR <	0.34	OOR <	OOR <	667.44	OOR <	OOR <	OOR <	OOR <	OOR <	57.86	3.55	121.65	301.17	14.3	30.9	48.87	OOR <	447.06	677.09	1.66	257.94	1204.43	32416.7	122.02	86239.2	942.92	30.99	920.72	48.96	OOR <
X11	A6,B6	OOR <	822.8	92.31	OOR <	16.2	OOR <	929.01	402.22	OOR <	OOR <	OOR <	OOR <	169.8	OOR <	134.06	OOR <	5.57	OOR <	OOR <	OOR <	2.84	734.78	OOR <	OOR <	OOR <	0.19	OOR <	41.17	3.81	93.15	262.11	20.79	31.1	38.66	OOR <	346.45	497.65	1.47	286.76	1162.41	31757.3	131.03	97422.3	912.45	36.52	934.09	57.28	OOR <
X12	C6,D6	OOR <	831.85	71.98	OOR <	15.09	OOR <	714.06	378.88	OOR <	OOR <	OOR <	OOR <	OOR <	OOR <	108.78	OOR <	4.09	OOR <	1.07	OOR <	9.3	703.6	OOR <	OOR <	OOR <	OOR <	OOR <	36.25	4.62	79.79	397.84	19.17	22.91	39.47	OOR <	270.19	812	1.26	318.46	1555.76	42318.5	94.63	99033.3	943.97	34.06	960.5	57.52	OOR <
X13	E6,F6	OOR <	1159.51	28.06	OOR <	28.65	OOR <	464.35	422.8	OOR <	OOR <	OOR <	OOR <	OOR <	OOR <	101.65	OOR <	3.09	OOR <	OOR <	OOR <	OOR <	641.28	OOR <	OOR <	OOR <	OOR <	OOR <	41.17	3.55	19.13	588.77	OOR <	16.22	21.3	OOR <	366.59	1165.92	2.92	262.93	683.37	37582.6	71.89	111249	1037.43	27.29	854.7	57.04	OOR <
X14	G6,H6	OOR <	806.36	40.13	OOR <	33.25	OOR <	664.36	501	OOR <	OOR <	OOR <	OOR <	OOR <	OOR <	137.82	OOR <	3.67	OOR <	1.3	OOR <	8.61	671.03	OOR <	OOR <	OOR <	OOR <	OOR <	52.77	5.16	43.55	1455.8	27.21	20.87	54.36	OOR <	226.64	3068.16	4.05	288.35	1742.61	25830	68.49	119255	969.63	40.82	890.07	35.06	OOR <
X15	A7,B7	OOR <	1113.96	90.32	OOR <	63.08	OOR <	584.29	549.02	OOR <	OOR <	OOR <	OOR <	228	OOR <	119.68	OOR <	4.37	OOR <	8.07	OOR <	8.02	653.73	OOR <	OOR <	OOR <	0.19	OOR <	42.39	4.62	40.53	2137.06	27.21	22.7	62.54	OOR <	301.3	3757.96	6.56	291.93	1592.41	38741.5	70.99	167757	1053.54	32.22	864.76	59.44	OOR <
X16	C7,D7	OOR <	699.96	106.69	OOR <	53.94	OOR <	589.62	458.48	OOR <	OOR <	OOR <	OOR <	279.4	OOR <	116.87	OOR <	5.18	OOR <	OOR <	OOR <	5.14	601.43	3.47	OOR <	OOR <	0.7	OOR <	40.36	5.16	41.7	894.02	20.79	19.44	69.94	OOR <	645.11	1320.2	5.12	303.96	1918.43	47306.3	66.45	154028	1115.73	35.91	991.34	51.19	OOR <
X17	E7,F7	OOR <	821.15	94.08	OOR <	52.36	OOR <	974.42	631.4	OOR <	OOR <	OOR <	OOR <	734.85	OOR <	50.49	OOR <	4.57	OOR <	0.56	OOR <	17.14	768.87	OOR <	OOR <	OOR <	0.32	OOR <	71.3	4.08	26.16	316.38	OOR <	15.69	74.16	OOR <	559.12	251.23	4.37	348.18	2540.71	42467.2	80.24	169543	931.37	42.05	971.45	51.68	OOR <
X18	G7,H7	OOR <	876.37	51.94	OOR <	55.52	OOR <	752.21	608.05	OOR <	OOR <	OOR <	OOR <	704.63	OOR <	118.75	OOR <	3.95	OOR <	1.9	OOR <	18.33	671.03	OOR <	OOR <	OOR <	0.19	OOR <	79.6	OOR <	35.26	1408.18	14.3	21.89	56.67	OOR <	538.73	2588.9	6.35	276.14	2042.48	19149.4	84.3	166903	891.91	44.5	877.89	40.32	OOR <
X19	A8,B8	OOR <	1023.39	55.86	OOR <	76.76	OOR <	815.53	562.74	OOR <	OOR <	OOR <	OOR <	904.66	OOR <	82.5	OOR <	3.53	OOR <	5.49	OOR <	18.83	767	OOR <	OOR <	OOR <	OOR <	OOR <	91.14	5.16	38.37	1668.97	17.55	23.71	72.27	OOR <	695.5	3796.17	8.33	330.67	2348.62	37045.9	86.77	146362	971.2	43.27	931	59.44	OOR <
X20	C8,D8	OOR <	1004.6	45.65	OOR <	79.2	OOR <	780.56	549.02	OOR <	OOR <	OOR <	OOR <	779.04	OOR <	89.89	OOR <	3.38	OOR <	5.88	OOR <	16.34	804.7	OOR <	OOR <	OOR <	OOR <	OOR <	88.18	3.55	40.7	1487.32	OOR <	23.11	57.13	OOR <	742.74	3109.58	7.75	323.72	2408.33	38529.8	83.17	147058	946.07	40.21	964.15	59.2	OOR <
X21	E8,F8	OOR <	1887.93	65.41	OOR <	30.94	OOR <	870.61	524.32	OOR <	OOR <	OOR <	OOR <	136.58	OOR <	127.8	OOR <	4.78	OOR <	0.91	OOR <	22.24	690.28	OOR <	OOR <	OOR <	OOR <	OOR <	52.38	4.62	70.51	446.04	98.84	32.49	34.24	OOR <	403.26	914.81	2.72	283.92	1237.5	26865.7	105.41	213619	945.02	33.45	924.83	65.11	OOR <
X22	G8,H8	OOR <	2157.55	50.31	OOR <	44.5	OOR <	1029.83	547.65	OOR <	1.67	OOR <	OOR <	169.8	OOR <	398.75	OOR <	4.71	OOR <	1	OOR <	7.72	681.84	OOR <	OOR <	OOR <	0.19	OOR <	65.2	6.24	180.41	739.7	108.02	50.44	32.81	OOR <	373.69	2679.45	4	306.35	1412.75	36426.7	107.65	188981	1003.58	35.91	1029.38	83.12	OOR <
X23	A9,B9	OOR <	2319.39	39.72	OOR <	26.74	OOR <	800.18	976.33	OOR <	OOR <	OOR <	OOR <	169.8	OOR <	132.18	OOR <	4.02	OOR <	14.94	OOR <	14.15	740.33	OOR <	OOR <	OOR <	0.19	OOR <	55.52	4.89	96.65	473.26	132.36	46.88	21.3	OOR <	481.47	1043.1	2.01	287.43	2392.6	17454.9	96.2	193965	922.97	40.82	922.26	56.07	OOR <
X24	C9,D9	OOR <	1038.44	14.49	OOR <	10.66	OOR <	867.05	410.45	OOR <	OOR <	OOR <	OOR <	OOR <	OOR <	56.54	OOR <	2.18	OOR <	1.9	OOR <	OOR <	841.05	OOR <	OOR <	OOR <	0.45	OOR <	32.91	3.55	34.44	1013.67	14.3	15.16	OOR <	OOR <	208.26	1173.39	OOR <	310.97	1598.52	38008.9	54.1	238565	958.12	35.29	952.19	58.24	OOR <
X25	E9,F9	OOR <	1369.02	16.99	OOR <	54.73	OOR <	908.83	531.18	OOR <	OOR <	OOR <	OOR <	326.36	OOR <	176.28	OOR <	3.67	OOR <	1.3	OOR <	5.34	750.84	OOR <	OOR <	OOR <	OOR <	OOR <	59.03	5.16	64.87	6195.44	39.91	29.12	12.2	OOR <	383.15	OOR >	5.53	303.38	1601.58	35664.2	80.69	288626	1054.58	49.4	1048.04	66.75	OOR <
X26	G9,H9	OOR <	1488.25	62.44	OOR <	83.26	OOR <	1161.96	775.87	OOR <	3.34	OOR <	OOR <	524.3	OOR <	187.07	OOR <	4.78	OOR <	2.35	OOR <	14.45	747.74	OOR <	OOR <	OOR <	0.19	OOR <	62.51	7.87	157.06	17084.2	49.34	49.45	53.65	3.23	334.6	OOR >	8.42	306.68	2556.5	41892.6	124.95	312347	1132.78	71.38	944.94	77.29	OOR <
X27	A10,B10	OOR <	760.01	21.78	OOR <	9.57	OOR <	942.21	755.2	OOR <	2.42	OOR <	OOR <	OOR <	OOR <	233.65	OOR <	2.18	OOR <	27.51	OOR <	6.43	723.73	OOR <	OOR <	OOR <	OOR <	OOR <	38.31	OOR <	34.77	209.53	OOR <	33.28	OOR <	OOR <	490.99	230.78	2.64	291.26	1171.41	39151.2	111.24	174359	1035.87	40.82	1014.53	43.92	OOR <
X28	C10,D10	OOR <	917.73	22.54	OOR <	29.41	OOR <	881.2	657.5	OOR <	3.56	OOR <	OOR <	136.58	OOR <	443.67	OOR <	2.94	OOR <	12.79	OOR <	9.6	739.71	OOR <	OOR <	OOR <	OOR <	OOR <	37.9	3.55	64.69	736.86	20.79	47.87	OOR <	OOR <	424.56	1466.32	4.37	292.26	1446.14	40032.4	142.76	171873	1008.8	53.07	1073.8	55.59	OOR <
X29	E10,F10	OOR <	488.27	18.34	OOR <	18.81	OOR <	503.46	395.35	OOR <	1.29	OOR <	OOR <	OOR <	OOR <	241.03	OOR <	2.49	OOR <	0.73	OOR <	3.55	686.66	OOR <	OOR <	OOR <	OOR <	OOR <	29.09	OOR <	30.26	321.72	24.01	24.52	OOR <	OOR <	302.49	365.34	2.33	307.01	1156.42	32564.2	86.55	135303	840.08	28.52	877.89	38.24	OOR <
X30	G10,H10	OOR <	1354.81	69.55	OOR <	36.33	OOR <	1137.86	861.43	OOR <	OOR <	OOR <	OOR <	OOR <	OOR <	130.3	OOR <	4.64	OOR <	8.66	OOR <	6.63	819.94	OOR <	OOR <	OOR <	OOR <	OOR <	44.01	6.24	69.96	708.73	24.01	38.22	46.66	OOR <	398.53	675.57	2.01	311.8	924.09	36820.9	99.57	220337	1091.92	40.82	1145.67	67.44	OOR <
X31	A11,B11	104.71	2262.95	59.65	OOR <	67.89	8.73	1894.25	766.22	OOR <	3.45	OOR <	OOR <	856.93	OOR <	324.77	OOR <	4.64	OOR <	60.31	OOR <	12.27	837.2	OOR <	3.89	OOR <	0.7	762.37	105.82	4.62	93.93	3069.64	77.32	56.47	56.67	OOR <	606.17	OOR >	7.07	337.85	1234.49	46721	91.71	232850	1359.21	63.46	1119.9	97.97	OOR <
X32	C11,D11	OOR <	1915.85	60.84	OOR <	50.38	OOR <	1002.51	544.9	OOR <	OOR <	OOR <	OOR <	228	OOR <	171.53	OOR <	4.23	OOR <	2.12	OOR <	5.84	794.59	OOR <	OOR <	OOR <	0.7	OOR <	69.02	OOR <	74.57	2391.84	17.55	28.92	62.1	OOR <	403.26	4199.43	4	304.7	873.87	55158.6	120.9	240524	1295.77	45.73	1002.92	110.68	OOR <
X33	E11,F11	OOR <	1127.86	65.11	OOR <	42.94	OOR <	987.01	432.41	OOR <	OOR <	OOR <	OOR <	214.23	OOR <	87.43	OOR <	4.23	OOR <	0.42	OOR <	4.44	644.83	OOR <	OOR <	OOR <	OOR <	OOR <	53.95	5.7	90.06	391.44	OOR <	21.99	29.23	OOR <	399.71	513.69	4.07	297.08	1909.15	51398.5	78.44	150620	1107.97	41.43	871.83	67.21	OOR <
X34	G11,H11	OOR <	1188.29	152.71	OOR <	61.49	OOR <	1246.34	748.31	OOR <	1.86	OOR <	OOR <	326.36	OOR <	261.61	OOR <	7.46	OOR <	OOR <	OOR <	8.51	771.37	OOR <	OOR <	OOR <	0.32	OOR <	95.57	7.59	224.53	963.88	36.75	46.88	37.31	OOR <	568.74	3164.08	5.24	346.64	2289.03	15686.2	130.35	197315	1414.37	43.89	933.06	70.91	OOR <
X35	A12,B12	OOR <	1113.12	219.82	OOR <	112.13	OOR <	1032.82	495.52	OOR <	OOR <	OOR <	OOR <	326.36	OOR <	286.15	OOR <	6.84	OOR <	OOR <	OOR <	23.14	635.37	OOR <	OOR <	OOR <	0.45	OOR <	48.42	6.24	234.73	898.77	24.01	49.45	35.37	OOR <	502.89	OOR >	10.07	299.32	2367.46	44290.4	125.17	174203	1053.54	49.4	907.91	75.03	OOR <
X36	C12,D12	OOR <	1126.6	28.32	OOR <	40.6	OOR <	830.58	347.27	OOR <	OOR <	OOR <	OOR <	OOR <	OOR <	75.13	OOR <	2.79	OOR <	OOR <	OOR <	OOR <	804.7	OOR <	OOR <	OOR <	OOR <	OOR <	32.07	OOR <	29.94	169.27	OOR <	19.65	12.2	OOR <	214.41	225.62	3.41	303.96	1853.53	46637	114.16	172805	937.15	40.82	1046.43	66.28	OOR <
X37	E12,F12	OOR <	1636.89	28.82	OOR <	79.2	OOR <	856.27	388.49	OOR <	OOR <	OOR <	OOR <	OOR <	OOR <	204.56	OOR <	3.53	OOR <	1.23	OOR <	3.04	767.62	OOR <	OOR <	OOR <	0.19	OOR <	57.86	4.08	61.27	1382.15	OOR <	23.81	19.83	OOR <	391.43	3562.48	7.75	333.94	1986.59	48335.9	145.47	184934	1045.75	54.29	1094.87	94.08	OOR <
X38	G12,H12	OOR <	1361.7	36.19	OOR <	70.71	OOR <	1137.86	487.28	OOR <	OOR <	OOR <	OOR <	OOR <	OOR <	171.85	OOR <	3.38	OOR <	1	OOR <	6.04	750.84	OOR <	OOR <	OOR <	0.19	OOR <	65.97	5.7	69.41	1234.49	27.21	28.72	29.23	OOR <	370.14	3646.5	6.24	355.39	2622.93	50675.5	161.34	187814	1102.8	50.62	1066.8	101.39	OOR <
*** = Value not available; --- = Designated as an outlier
*Value = Value extrapolated beyond standard range
OOR = Out of Range; OOR> = Out of Range Above; OOR< = Out of Range Below
Exp Conc = Expected Concentration; Obs Conc = Observed Concentration

## Sheet: Obs Conc
File Name: C:\Cell Therapy\Hedvig\NIPU plate 1.rbx
Acquisition Date: 09-Dec-2021, 02:03 PM
Reader Serial Number: LX10017068422
Plate ID:
RP1 PMT (Volts): 584.13
RP1 Target: 3672
		Hu b-NGF (46)	Hu CTACK (72)	Hu Eotaxin (43)	Hu FGF basic (44)	Hu G-CSF (57)	Hu GM-CSF (34)	Hu GRO-a (61)	Hu HGF (62)	Hu IFN-a2 (20)	Hu IFN-g (21)	Hu IL-1a (63)	Hu IL-1b (39)	Hu IL-1ra (25)	Hu IL-2 (38)	Hu IL-2Ra (13)	Hu IL-3 (64)	Hu IL-4 (52)	Hu IL-5 (33)	Hu IL-6 (19)	Hu IL-7 (74)	Hu IL-8 (54)	Hu IL-9 (77)	Hu IL-10 (56)	Hu IL-12(p70) (75)	Hu IL-12(p40) (28)	Hu IL-13 (51)	Hu IL-15 (73)	Hu IL-16 (27)	Hu IL-17A (76)	Hu IL-18 (42)	Hu IP-10 (48)	Hu LIF (29)	Hu M-CSF (67)	Hu MCP-1(MCAF) (53)	Hu MCP-3 (26)	Hu MIF (35)	Hu MIG (14)	Hu MIP-1a (55)	Hu MIP-1b (18)	Hu PDGF-bb (47)	Hu RANTES (37)	Hu SCF (65)	Hu SCGF-b (78)	Hu SDF-1a (22)	Hu TNF-a (36)	Hu TNF-b (30)	Hu TRAIL (66)	Hu VEGF (45)
Type	Well	Obs Conc	Obs Conc	Obs Conc	Obs Conc	Obs Conc	Obs Conc	Obs Conc	Obs Conc	Obs Conc	Obs Conc	Obs Conc	Obs Conc	Obs Conc	Obs Conc	Obs Conc	Obs Conc	Obs Conc	Obs Conc	Obs Conc	Obs Conc	Obs Conc	Obs Conc	Obs Conc	Obs Conc	Obs Conc	Obs Conc	Obs Conc	Obs Conc	Obs Conc	Obs Conc	Obs Conc	Obs Conc	Obs Conc	Obs Conc	Obs Conc	Obs Conc	Obs Conc	Obs Conc	Obs Conc	Obs Conc	Obs Conc	Obs Conc	Obs Conc	Obs Conc	Obs Conc	Obs Conc	Obs Conc	Obs Conc
B	B3,B4
S1	A1,A2	5588.56		1960.34		119584			240562	OOR >	7449.34	60509.2	4959.72				1474.67		120010	9462.23		16863.8	26558.7	18443	35666.1	295986		OOR >	26681.9		17971.1			11542	11156.4	4822.54					54692.9	16713	41632.4				22517.7
S2	B1,B2	1396.43		317.07		17167.3	1545.08		41410.9	958.57	813.96	11884.8	999.49	39708.7	3921.46	3137.19	298.96	3937.68	25300.2	784.2	10227.5	2714.2	3790.57	3990.17	5873.5	54584.9		11728.3	4404.08		2886.07	7563.21	16582	1630.01	1744.7	751	9411.75		304.31	2207.61	14103.2	3073.26	5655.41		12339.8	15662.4	3566.59	3396.91	22049
S3	C1,C2	349.5	1472.97	135.66	4022.6	7299.18	382.41	18695.8	15918	1465.4	574.57	4328.78	333.19	9418.59	988.39	767.77	99.72	256.51	7846.3	756.28	2521.19	1030.9	1911.79	1189.92	2310.76	19551.7	241.59	17062.2	1756.42	2895.82	1180.61	1831.32	4120.51	746.22	727.32	309.6	2523.67	1456.56	75.38	534.39	3345.1	1054.56	2844.33	184855	3155.85	5004.19	1384.24	837.57	5470.96
S4	D1,D2	87.24	368.36	30.49	1001.91	1575.56	97.04	5756.05	3323.54	379.07	112.92	869.11	73.91	2372.49	246.62	200.02	22.1	67.15	1683.9	142.62	640.16	217.4	331.71	273.92	508.55	4107.54	60.01	3974.81	347.92	724.8	268.64	464.31	1044.07	147.88	141.16	61.85	607.33	374.62	18.94	135.96	911.93	230.25	547.9	47148	786.91	1152.55	316.51	213.58	1378.29
S5	E1,E2	21.85	91.75	5.8	253.18	334.62	23.18	1400.33	735.75	88.75	19.7	204.89	16.28	583.4	62.34	44.63	5	15.58	451.65	21.45	153.84	52.76	74.57	64.73	110.72	910.86	15.37	947.22	79.23	180.93	56.66	117.51	251	32.84	32.44	13.12	154.88	86.3	4.7	31.95	210.36	56.13	118.74	10395.5	195.11	337.66	66.68	50.71	337.35
S6	F1,F2	5.45	23.15	1.59	61.25	79.57	6.44	354.91	199.14	22.84	4.03	58.22	5.42	152.41	14.99	13.68	1.41	4.14	107.52	4.09	41.66	12.5	22.08	17.42	25.46	256.81	3.65	240.16	22.04	44.6	13.77	27.73	65.28	9.23	10.26	4.29	37.95	22.42	1.19	9.18	52.97	14.59	29.38	3282.5	51.43	70.58	18.71	14.68	86.73
S7	G1,G2		5.81	0.43	17.56	34.13	1.34	81.97	55.09	6.79	1.25	13.38	0.82	34.14	4.08	2.8	0.35	1.14		1.33	9.27	4.16	5.83	4.88	10.98	77.68	0.99	70.11	6.52	12.01	3.86	8.28	17.01	1.97	2.66	1.11	9.77	7.13	0.29	1.89	14.18	3.64	9.06	3778.47	10.48	18.15	4.46	2.62	23.82
S8	H1,H2		1.33		1.95	4.52	0.43		12.63	1.12	0.32				0.91		0.07	0.2		0.42		0.69	1.63	0.76	1.53	12.75	0.23	35.35	1.24	2.51	0.92	1.3	3.57	0.72	OOR <	0.3		1.22					1.71	OOR <	4.16	5.59	1.32		44.43
S9	A3,A4		0.42			1.58			2.69		0.13									0.08			OOR <		0.5		0.05	OOR <	OOR <	0.82	0.28					OOR <		OOR <								0.91			OOR <
X1	C3,D3	OOR <	747.74	36.41	18.69	9.93	OOR <	811.72	270.15	OOR <	OOR <	OOR <	OOR <	169.8	OOR <	59.57	OOR <	3.95	OOR <	0.79	OOR <	*0.79	721.28	OOR <	OOR <	OOR <	OOR <	OOR <	45.22	*3.01	61.63	103.94	17.55	16.53	35.65	OOR <	253.34	206.63	1.34	282.59	1189.41	34132.1	80.69	110172	811.91	38.36	913.54	43.16	OOR <
X2	E3,F3	OOR <	846.26	28.95	39.35	31.71	OOR <	772.57	487.28	OOR <	0.69	OOR <	OOR <	348.58	OOR <	153.54	OOR <	3.67	OOR <	11.72	OOR <	6.04	709.68	OOR <	OOR <	OOR <	0.45	OOR <	56.3	4.62	126.38	903.87	20.79	37.43	38.93	OOR <	296.53	1621.98	4.62	319.61	2270.23	28866	103.61	186957	930.32	53.07	944.94	69.99	OOR <
X3	G3,H3	OOR <	649.9	54.59	42.16	12.87	OOR <	605.34	355.52	OOR <	*0.25	OOR <	OOR <	228	OOR <	95.76	OOR <	5.04	OOR <	OOR <	OOR <	4.05	627.13	OOR <	OOR <	OOR <	0.45	OOR <	82.22	4.35	104.52	274.02	24.01	25.72	26.72	OOR <	492.18	382.59	1.34	249.78	1659.74	25265.9	85.87	144195	755.79	40.21	921.23	22.18	OOR <
X4	C4,D4	OOR <	1161.2	65.16	44.87	51.17	OOR <	OOR <	2676.2	OOR <	*0.02	OOR <	OOR <	228	OOR <	128.43	OOR <	5.31	OOR <	4.6	OOR <	4.05	525.53	OOR <	*0.46	97.57	0.94	OOR <	67.11	5.16	79.79	2877.46	15.93	46.29	55.75	OOR <	762.81	1936.82	5.49	231.04	1108.52	3154.22	185.1	152711	1140.01	45.73	658.81	74.12	OOR <
X5	E4,F4	OOR <	600.01	49.55	39.35	28.65	OOR <	987.01	934.75	OOR <	0.9	OOR <	OOR <	228	OOR <	94.84	OOR <	4.51	OOR <	19.45	OOR <	20.93	855.23	OOR <	OOR <	*30.09	0.7	OOR <	33.75	4.62	118.79	225.55	17.55	43.14	55.75	OOR <	350.01	316.19	2.33	325.85	2433.5	28054.5	76.64	127737	933.47	45.11	938.74	21.29	OOR <
X6	G4,H4	OOR <	505.56	150.8	99.65	63.48	OOR <	961.67	836.57	*2.31	1.25	*23.10	4.2	214.23	OOR <	158.9	OOR <	8.54	OOR <	4.74	OOR <	27.18	706.03	OOR <	OOR <	50.99	0.94	OOR <	59.41	12.23	2400.53	1352.23	63.38	209.59	148.59	3.55	365.4	2208.14	5.71	320.19	2826.18	30786.7	117.53	169543	915.61	59.18	1031.51	44.18	OOR <
X7	A5,B5	OOR <	700.36	82.49	52.48	75.15	OOR <	735.51	1225.71	*0.59	1.96	OOR <	OOR <	228	OOR <	233.01	OOR <	5.44	OOR <	14.38	OOR <	21.33	701.78	OOR <	OOR <	*39.10	0.32	OOR <	49.21	5.7	331.59	1981.27	15.93	73.95	67.36	1.6	407.99	4028.96	8.56	307.76	2976.2	33954	88.79	102334	1081.04	56.74	1009.25	35.06	OOR <
X8	C5,D5	OOR <	542.22	83.19	31.74	42.94	OOR <	958.45	1005.47	OOR <	1.86	OOR <	OOR <	136.58	OOR <	171.22	OOR <	5.18	OOR <	5.98	OOR <	17.44	765.13	OOR <	OOR <	*39.10	0.19	OOR <	45.22	6.24	175.28	821.17	25.61	50.24	62.76	OOR <	766.59	1554.78	4.46	303.96	2711.7	37889.8	90.59	111480	1068.6	49.4	1003.44	35.59	OOR <
X9	E5,F5	OOR <	660.87	58.21	7.81	20.31	OOR <	856.27	477.68	OOR <	*0.12	OOR <	OOR <	*118.34	OOR <	110.96	OOR <	4.37	OOR <	*0.18	OOR <	9.9	633.02	OOR <	OOR <	OOR <	OOR <	OOR <	41.99	4.62	79.42	161.38	14.3	26.02	40	OOR <	360.67	412.7	1.34	301.56	1013.09	33101.8	91.94	81652.5	845.38	43.27	1018.77	37.97	OOR <
X10	G5,H5	OOR <	811.29	74.85	18.69	19.56	OOR <	718.4	396.73	OOR <	0.61	OOR <	OOR <	169.8	OOR <	157.01	OOR <	4.57	OOR <	0.34	OOR <	*2.64	667.44	OOR <	OOR <	OOR <	OOR <	OOR <	57.86	3.55	121.65	301.17	14.3	30.9	48.87	OOR <	447.06	677.09	1.66	257.94	1204.43	32416.7	122.02	86239.2	942.92	30.99	920.72	48.96	OOR <
X11	A6,B6	OOR <	822.8	92.31	33.34	16.2	OOR <	929.01	402.22	OOR <	*0.35	OOR <	OOR <	169.8	OOR <	134.06	OOR <	5.57	OOR <	*0.10	OOR <	2.84	734.78	OOR <	OOR <	OOR <	0.19	OOR <	41.17	3.81	93.15	262.11	20.79	31.1	38.66	OOR <	346.45	497.65	1.47	286.76	1162.41	31757.3	131.03	97422.3	912.45	36.52	934.09	57.28	OOR <
X12	C6,D6	OOR <	831.85	71.98	OOR <	15.09	OOR <	714.06	378.88	OOR <	*0.12	OOR <	OOR <	*98.54	OOR <	108.78	OOR <	4.09	OOR <	1.07	OOR <	9.3	703.6	OOR <	OOR <	OOR <	OOR <	OOR <	36.25	4.62	79.79	397.84	19.17	22.91	39.47	OOR <	270.19	812	1.26	318.46	1555.76	42318.5	94.63	99033.3	943.97	34.06	960.5	57.52	OOR <
X13	E6,F6	OOR <	1159.51	28.06	11.1	28.65	OOR <	464.35	422.8	OOR <	*0.09	OOR <	OOR <	OOR <	OOR <	101.65	OOR <	3.09	OOR <	OOR <	OOR <	*2.44	641.28	OOR <	OOR <	OOR <	OOR <	OOR <	41.17	3.55	19.13	588.77	*9.37	16.22	21.3	OOR <	366.59	1165.92	2.92	262.93	683.37	37582.6	71.89	111249	1037.43	27.29	854.7	57.04	OOR <
X14	G6,H6	OOR <	806.36	40.13	18.69	33.25	OOR <	664.36	501	OOR <	0.53	OOR <	OOR <	*12.68	OOR <	137.82	OOR <	3.67	OOR <	1.3	OOR <	8.61	671.03	OOR <	OOR <	OOR <	OOR <	OOR <	52.77	5.16	43.55	1455.8	27.21	20.87	54.36	0.33	226.64	3068.16	4.05	288.35	1742.61	25830	68.49	119255	969.63	40.82	890.07	35.06	OOR <
X15	A7,B7	OOR <	1113.96	90.32	30.08	63.08	OOR <	584.29	549.02	OOR <	*0.18	OOR <	OOR <	228	OOR <	119.68	OOR <	4.37	OOR <	8.07	OOR <	8.02	653.73	OOR <	OOR <	*1.86	0.19	OOR <	42.39	4.62	40.53	2137.06	27.21	22.7	62.54	OOR <	301.3	3757.96	6.56	291.93	1592.41	38741.5	70.99	167757	1053.54	32.22	864.76	59.44	OOR <
X16	C7,D7	OOR <	699.96	106.69	11.1	53.94	OOR <	589.62	458.48	OOR <	*0.18	OOR <	OOR <	279.4	OOR <	116.87	OOR <	5.18	OOR <	OOR <	OOR <	5.14	601.43	3.47	OOR <	OOR <	0.7	OOR <	40.36	5.16	41.7	894.02	20.79	19.44	69.94	OOR <	645.11	1320.2	5.12	303.96	1918.43	47306.3	66.45	154028	1115.73	35.91	991.34	51.19	OOR <
X17	E7,F7	OOR <	821.15	94.08	OOR <	52.36	OOR <	974.42	631.4	OOR <	*0.04	OOR <	OOR <	734.85	OOR <	50.49	OOR <	4.57	OOR <	0.56	OOR <	17.14	768.87	OOR <	OOR <	OOR <	0.32	OOR <	71.3	4.08	26.16	316.38	*11.02	15.69	74.16	OOR <	559.12	251.23	4.37	348.18	2540.71	42467.2	80.24	169543	931.37	42.05	971.45	51.68	OOR <
X18	G7,H7	OOR <	876.37	51.94	*3.31	55.52	OOR <	752.21	608.05	OOR <	0.53	OOR <	OOR <	704.63	OOR <	118.75	OOR <	3.95	OOR <	1.9	OOR <	18.33	671.03	OOR <	OOR <	*1.86	0.19	OOR <	79.6	*2.48	35.26	1408.18	14.3	21.89	56.67	OOR <	538.73	2588.9	6.35	276.14	2042.48	19149.4	84.3	166903	891.91	44.5	877.89	40.32	OOR <
X19	A8,B8	OOR <	1023.39	55.86	30.08	76.76	OOR <	815.53	562.74	OOR <	*0.15	OOR <	OOR <	904.66	OOR <	82.5	OOR <	3.53	OOR <	5.49	OOR <	18.83	767	OOR <	OOR <	OOR <	OOR <	OOR <	91.14	5.16	38.37	1668.97	17.55	23.71	72.27	OOR <	695.5	3796.17	8.33	330.67	2348.62	37045.9	86.77	146362	971.2	43.27	931	59.44	OOR <
X20	C8,D8	OOR <	1004.6	45.65	20.83	79.2	OOR <	780.56	549.02	OOR <	*0.22	OOR <	OOR <	779.04	OOR <	89.89	OOR <	3.38	OOR <	5.88	OOR <	16.34	804.7	OOR <	OOR <	OOR <	OOR <	OOR <	88.18	3.55	40.7	1487.32	*11.02	23.11	57.13	OOR <	742.74	3109.58	7.75	323.72	2408.33	38529.8	83.17	147058	946.07	40.21	964.15	59.2	OOR <
X21	E8,F8	OOR <	1887.93	65.41	36.42	30.94	OOR <	870.61	524.32	OOR <	OOR <	OOR <	OOR <	136.58	OOR <	127.8	OOR <	4.78	OOR <	0.91	OOR <	22.24	690.28	OOR <	OOR <	OOR <	OOR <	OOR <	52.38	4.62	70.51	446.04	98.84	32.49	34.24	OOR <	403.26	914.81	2.72	283.92	1237.5	26865.7	105.41	213619	945.02	33.45	924.83	65.11	OOR <
X22	G8,H8	OOR <	2157.55	50.31	51.25	44.5	OOR <	1029.83	547.65	OOR <	1.67	*2.45	OOR <	169.8	OOR <	398.75	OOR <	4.71	OOR <	1	OOR <	7.72	681.84	OOR <	OOR <	OOR <	0.19	OOR <	65.2	6.24	180.41	739.7	108.02	50.44	32.81	OOR <	373.69	2679.45	4	306.35	1412.75	36426.7	107.65	188981	1003.58	35.91	1029.38	83.12	OOR <
X23	A9,B9	OOR <	2319.39	39.72	36.42	26.74	OOR <	800.18	976.33	OOR <	*0.18	OOR <	OOR <	169.8	OOR <	132.18	OOR <	4.02	OOR <	14.94	OOR <	14.15	740.33	OOR <	OOR <	*33.10	0.19	OOR <	55.52	4.89	96.65	473.26	132.36	46.88	21.3	OOR <	481.47	1043.1	2.01	287.43	2392.6	17454.9	96.2	193965	922.97	40.82	922.26	56.07	OOR <
X24	C9,D9	OOR <	1038.44	14.49	OOR <	10.66	OOR <	867.05	410.45	OOR <	*0.02	OOR <	OOR <	*50.39	OOR <	56.54	OOR <	2.18	OOR <	1.9	OOR <	*0.35	841.05	OOR <	OOR <	OOR <	0.45	OOR <	32.91	3.55	34.44	1013.67	14.3	15.16	OOR <	OOR <	208.26	1173.39	*1.08	310.97	1598.52	38008.9	54.1	238565	958.12	35.29	952.19	58.24	OOR <
X25	E9,F9	OOR <	1369.02	16.99	42.16	54.73	OOR <	908.83	531.18	OOR <	1.2	OOR <	OOR <	326.36	OOR <	176.28	OOR <	3.67	OOR <	1.3	OOR <	5.34	750.84	OOR <	OOR <	OOR <	OOR <	OOR <	59.03	5.16	64.87	6195.44	39.91	29.12	12.2	OOR <	383.15	OOR >	5.53	303.38	1601.58	35664.2	80.69	288626	1054.58	49.4	1048.04	66.75	OOR <
X26	G9,H9	OOR <	1488.25	62.44	47.48	83.26	OOR <	1161.96	775.87	OOR <	3.34	*2.45	OOR <	524.3	OOR <	187.07	OOR <	4.78	OOR <	2.35	OOR <	14.45	747.74	OOR <	*0.37	*36.11	0.19	OOR <	62.51	7.87	157.06	17084.2	49.34	49.45	53.65	3.23	334.6	OOR >	8.42	306.68	2556.5	41892.6	124.95	312347	1132.78	71.38	944.94	77.29	OOR <
X27	A10,B10	OOR <	760.01	21.78	OOR <	9.57	OOR <	942.21	755.2	OOR <	2.42	OOR <	OOR <	OOR <	OOR <	233.65	OOR <	2.18	OOR <	27.51	OOR <	6.43	723.73	OOR <	OOR <	OOR <	OOR <	OOR <	38.31	*2.48	34.77	209.53	*0.88	33.28	OOR <	OOR <	490.99	230.78	2.64	291.26	1171.41	39151.2	111.24	174359	1035.87	40.82	1014.53	43.92	OOR <
X28	C10,D10	OOR <	917.73	22.54	13.9	29.41	OOR <	881.2	657.5	OOR <	3.56	OOR <	OOR <	136.58	OOR <	443.67	OOR <	2.94	OOR <	12.79	OOR <	9.6	739.71	OOR <	OOR <	*8.44	OOR <	OOR <	37.9	3.55	64.69	736.86	20.79	47.87	7.68	OOR <	424.56	1466.32	4.37	292.26	1446.14	40032.4	142.76	171873	1008.8	53.07	1073.8	55.59	OOR <
X29	E10,F10	OOR <	488.27	18.34	OOR <	18.81	OOR <	503.46	395.35	OOR <	1.29	OOR <	OOR <	*12.68	OOR <	241.03	OOR <	2.49	OOR <	0.73	OOR <	3.55	686.66	OOR <	OOR <	OOR <	OOR <	OOR <	29.09	*0.63	30.26	321.72	24.01	24.52	OOR <	OOR <	302.49	365.34	2.33	307.01	1156.42	32564.2	86.55	135303	840.08	28.52	877.89	38.24	OOR <
X30	G10,H10	OOR <	1354.81	69.55	56.05	36.33	OOR <	1137.86	861.43	OOR <	*0.39	OOR <	OOR <	*118.34	OOR <	130.3	OOR <	4.64	OOR <	8.66	OOR <	6.63	819.94	OOR <	OOR <	*14.76	OOR <	OOR <	44.01	6.24	69.96	708.73	24.01	38.22	46.66	OOR <	398.53	675.57	2.01	311.8	924.09	36820.9	99.57	220337	1091.92	40.82	1145.67	67.44	OOR <
X31	A11,B11	104.71	2262.95	59.65	59.49	67.89	8.73	1894.25	766.22	OOR <	3.45	*4.14	*2.25	856.93	OOR <	324.77	OOR <	4.64	OOR <	60.31	OOR <	12.27	837.2	OOR <	3.89	*27.06	0.7	762.37	105.82	4.62	93.93	3069.64	77.32	56.47	56.67	OOR <	606.17	OOR >	7.07	337.85	1234.49	46721	91.71	232850	1359.21	63.46	1119.9	97.97	OOR <
X32	C11,D11	OOR <	1915.85	60.84	36.42	50.38	OOR <	1002.51	544.9	OOR <	0.86	OOR <	OOR <	228	OOR <	171.53	OOR <	4.23	OOR <	2.12	OOR <	5.84	794.59	OOR <	OOR <	OOR <	0.7	OOR <	69.02	*3.01	74.57	2391.84	17.55	28.92	62.1	OOR <	403.26	4199.43	4	304.7	873.87	55158.6	120.9	240524	1295.77	45.73	1002.92	110.68	OOR <
X33	E11,F11	OOR <	1127.86	65.11	OOR <	42.94	OOR <	987.01	432.41	OOR <	OOR <	OOR <	OOR <	214.23	OOR <	87.43	OOR <	4.23	OOR <	0.42	OOR <	4.44	644.83	OOR <	OOR <	OOR <	OOR <	OOR <	53.95	5.7	90.06	391.44	*11.02	21.99	29.23	OOR <	399.71	513.69	4.07	297.08	1909.15	51398.5	78.44	150620	1107.97	41.43	871.83	67.21	OOR <
X34	G11,H11	OOR <	1188.29	152.71	33.34	61.49	OOR <	1246.34	748.31	OOR <	1.86	OOR <	*2.80	326.36	OOR <	261.61	OOR <	7.46	OOR <	*0.03	OOR <	8.51	771.37	OOR <	OOR <	*1.86	0.32	OOR <	95.57	7.59	224.53	963.88	36.75	46.88	37.31	OOR <	568.74	3164.08	5.24	346.64	2289.03	15686.2	130.35	197315	1414.37	43.89	933.06	70.91	OOR <
X35	A12,B12	OOR <	1113.12	219.82	30.08	112.13	OOR <	1032.82	495.52	OOR <	1.11	OOR <	OOR <	326.36	OOR <	286.15	OOR <	6.84	OOR <	*0.18	OOR <	23.14	635.37	OOR <	OOR <	OOR <	0.45	OOR <	48.42	6.24	234.73	898.77	24.01	49.45	35.37	OOR <	502.89	OOR >	10.07	299.32	2367.46	44290.4	125.17	174203	1053.54	49.4	907.91	75.03	OOR <
X36	C12,D12	OOR <	1126.6	28.32	7.81	40.6	OOR <	830.58	347.27	OOR <	OOR <	OOR <	OOR <	OOR <	OOR <	75.13	OOR <	2.79	OOR <	*0.18	OOR <	*2.13	804.7	OOR <	OOR <	OOR <	OOR <	OOR <	32.07	*3.01	29.94	169.27	*0.88	19.65	12.2	OOR <	214.41	225.62	3.41	303.96	1853.53	46637	114.16	172805	937.15	40.82	1046.43	66.28	OOR <
X37	E12,F12	OOR <	1636.89	28.82	36.42	79.2	OOR <	856.27	388.49	OOR <	*0.50	OOR <	OOR <	OOR <	OOR <	204.56	OOR <	3.53	OOR <	1.23	OOR <	3.04	767.62	OOR <	OOR <	OOR <	0.19	OOR <	57.86	4.08	61.27	1382.15	*11.02	23.81	19.83	OOR <	391.43	3562.48	7.75	333.94	1986.59	48335.9	145.47	184934	1045.75	54.29	1094.87	94.08	OOR <
X38	G12,H12	OOR <	1361.7	36.19	39.35	70.71	OOR <	1137.86	487.28	OOR <	0.69	OOR <	OOR <	*50.39	OOR <	171.85	OOR <	3.38	OOR <	1	OOR <	6.04	750.84	OOR <	OOR <	*8.44	0.19	OOR <	65.97	5.7	69.41	1234.49	27.21	28.72	29.23	OOR <	370.14	3646.5	6.24	355.39	2622.93	50675.5	161.34	187814	1102.8	50.62	1066.8	101.39	OOR <
*** = Value not available; --- = Designated as an outlier
*Value = Value extrapolated beyond standard range
OOR = Out of Range; OOR> = Out of Range Above; OOR< = Out of Range Below
Exp Conc = Expected Concentration; Obs Conc = Observed Concentration

## Sheet: Exp Conc
File Name: C:\Cell Therapy\Hedvig\NIPU plate 1.rbx
Acquisition Date: 09-Dec-2021, 02:03 PM
Reader Serial Number: LX10017068422
Plate ID:
RP1 PMT (Volts): 584.13
RP1 Target: 3672
		Hu b-NGF (46)	Hu CTACK (72)	Hu Eotaxin (43)	Hu FGF basic (44)	Hu G-CSF (57)	Hu GM-CSF (34)	Hu GRO-a (61)	Hu HGF (62)	Hu IFN-a2 (20)	Hu IFN-g (21)	Hu IL-1a (63)	Hu IL-1b (39)	Hu IL-1ra (25)	Hu IL-2 (38)	Hu IL-2Ra (13)	Hu IL-3 (64)	Hu IL-4 (52)	Hu IL-5 (33)	Hu IL-6 (19)	Hu IL-7 (74)	Hu IL-8 (54)	Hu IL-9 (77)	Hu IL-10 (56)	Hu IL-12(p70) (75)	Hu IL-12(p40) (28)	Hu IL-13 (51)	Hu IL-15 (73)	Hu IL-16 (27)	Hu IL-17A (76)	Hu IL-18 (42)	Hu IP-10 (48)	Hu LIF (29)	Hu M-CSF (67)	Hu MCP-1(MCAF) (53)	Hu MCP-3 (26)	Hu MIF (35)	Hu MIG (14)	Hu MIP-1a (55)	Hu MIP-1b (18)	Hu PDGF-bb (47)	Hu RANTES (37)	Hu SCF (65)	Hu SCGF-b (78)	Hu SDF-1a (22)	Hu TNF-a (36)	Hu TNF-b (30)	Hu TRAIL (66)	Hu VEGF (45)
Type	Well	Exp Conc	Exp Conc	Exp Conc	Exp Conc	Exp Conc	Exp Conc	Exp Conc	Exp Conc	Exp Conc	Exp Conc	Exp Conc	Exp Conc	Exp Conc	Exp Conc	Exp Conc	Exp Conc	Exp Conc	Exp Conc	Exp Conc	Exp Conc	Exp Conc	Exp Conc	Exp Conc	Exp Conc	Exp Conc	Exp Conc	Exp Conc	Exp Conc	Exp Conc	Exp Conc	Exp Conc	Exp Conc	Exp Conc	Exp Conc	Exp Conc	Exp Conc	Exp Conc	Exp Conc	Exp Conc	Exp Conc	Exp Conc	Exp Conc	Exp Conc	Exp Conc	Exp Conc	Exp Conc	Exp Conc	Exp Conc
B	B3,B4
S1	A1,A2	5588	23568	1672	64265	92708	6139	359793	206199	23703	5180	56205	4615	151187	15804	12372	1381	4182	112840	5475	40502	13811	21087	17492	30151	259773	3862	249528	22169	46344	15221	29652	66013	9025	9025	3844	39312	23305	1209	8569	55369	14739	32275	2957700	50373	77167	18601	13476	87702
S2	B1,B2	1397	5892	418	16066.2	23177	1534.75	89948.2	51549.8	5925.75	1295	14051.2	1153.75	37796.8	3951	3093	345.25	1045.5	28210	1368.75	10125.5	3452.75	5271.75	4373	7537.75	64943.2	965.5	62382	5542.25	11586	3805.25	7413	16503.2	2256.25	2256.25	961	9828	5826.25	302.25	2142.25	13842.2	3684.75	8068.75	739422	12593.2	19291.8	4650.25	3369	21925.5
S3	C1,C2	349.25	1473	104.5	4016.56	5794.25	383.69	22487.1	12887.4	1481.44	323.75	3512.81	288.44	9449.19	987.75	773.25	86.31	261.38	7052.5	342.19	2531.38	863.19	1317.94	1093.25	1884.44	16235.8	241.38	15595.5	1385.56	2896.5	951.31	1853.25	4125.81	564.06	564.06	240.25	2457	1456.56	75.56	535.56	3460.56	921.19	2017.19	184856	3148.31	4822.94	1162.56	842.25	5481.38
S4	D1,D2	87.31	368.25	26.13	1004.14	1448.56	95.92	5621.77	3221.86	370.36	80.94	878.2	72.11	2362.3	246.94	193.31	21.58	65.34	1763.13	85.55	632.84	215.8	329.48	273.31	471.11	4058.95	60.34	3898.88	346.39	724.13	237.83	463.31	1031.45	141.02	141.02	60.06	614.25	364.14	18.89	133.89	865.14	230.3	504.3	46213.9	787.08	1205.73	290.64	210.56	1370.34
S5	E1,E2	21.83	92.06	6.53	251.04	362.14	23.98	1405.44	805.46	92.59	20.23	219.55	18.03	590.57	61.73	48.33	5.39	16.34	440.78	21.39	158.21	53.95	82.37	68.33	117.78	1014.74	15.09	974.72	86.6	181.03	59.46	115.83	257.86	35.25	35.25	15.02	153.56	91.04	4.72	33.47	216.29	57.57	126.07	11553.5	196.77	301.43	72.66	52.64	342.59
S6	F1,F2	5.46	23.02	1.63	62.76	90.54	6	351.36	201.37	23.15	5.06	54.89	4.51	147.64	15.43	12.08	1.35	4.08	110.2	5.35	39.55	13.49	20.59	17.08	29.44	253.68	3.77	243.68	21.65	45.26	14.86	28.96	64.47	8.81	8.81	3.75	38.39	22.76	1.18	8.37	54.07	14.39	31.52	2888.37	49.19	75.36	18.17	13.16	85.65
S7	G1,G2	1.36	5.75	0.41	15.69	22.63	1.5	87.84	50.34	5.79	1.26	13.72	1.13	36.91	3.86	3.02	0.34	1.02	27.55	1.34	9.89	3.37	5.15	4.27	7.36	63.42	0.94	60.92	5.41	11.31	3.72	7.24	16.12	2.2	2.2	0.94	9.6	5.69	0.3	2.09	13.52	3.6	7.88	722.09	12.3	18.84	4.54	3.29	21.41
S8	H1,H2	0.34	1.44	0.1	3.92	5.66	0.37	21.96	12.59	1.45	0.32	3.43	0.28	9.23	0.96	0.76	0.08	0.26	6.89	0.33	2.47	0.84	1.29	1.07	1.84	15.86	0.24	15.23	1.35	2.83	0.93	1.81	4.03	0.55	0.55	0.23	2.4	1.42	0.07	0.52	3.38	0.9	1.97	180.52	3.07	4.71	1.14	0.82	5.35
S9	A3,A4	0.09	0.36	0.03	0.98	1.41	0.09	5.49	3.15	0.36	0.08	0.86	0.07	2.31	0.24	0.19	0.02	0.06	1.72	0.08	0.62	0.21	0.32	0.27	0.46	3.96	0.06	3.81	0.34	0.71	0.23	0.45	1.01	0.14	0.14	0.06	0.6	0.36	0.02	0.13	0.84	0.22	0.49	45.13	0.77	1.18	0.28	0.21	1.34
X1	C3,D3
X2	E3,F3
X3	G3,H3
X4	C4,D4
X5	E4,F4
X6	G4,H4
X7	A5,B5
X8	C5,D5
X9	E5,F5
X10	G5,H5
X11	A6,B6
X12	C6,D6
X13	E6,F6
X14	G6,H6
X15	A7,B7
X16	C7,D7
X17	E7,F7
X18	G7,H7
X19	A8,B8
X20	C8,D8
X21	E8,F8
X22	G8,H8
X23	A9,B9
X24	C9,D9
X25	E9,F9
X26	G9,H9
X27	A10,B10
X28	C10,D10
X29	E10,F10
X30	G10,H10
X31	A11,B11
X32	C11,D11
X33	E11,F11
X34	G11,H11
X35	A12,B12
X36	C12,D12
X37	E12,F12
X38	G12,H12
*** = Value not available; --- = Designated as an outlier
*Value = Value extrapolated beyond standard range
OOR = Out of Range; OOR> = Out of Range Above; OOR< = Out of Range Below
Exp Conc = Expected Concentration; Obs Conc = Observed Concentration

## Sheet: (Obs Exp) X 100
File Name: C:\Cell Therapy\Hedvig\NIPU plate 1.rbx
Acquisition Date: 09-Dec-2021, 02:03 PM
Reader Serial Number: LX10017068422
Plate ID:
RP1 PMT (Volts): 584.13
RP1 Target: 3672
		Hu b-NGF (46)	Hu CTACK (72)	Hu Eotaxin (43)	Hu FGF basic (44)	Hu G-CSF (57)	Hu GM-CSF (34)	Hu GRO-a (61)	Hu HGF (62)	Hu IFN-a2 (20)	Hu IFN-g (21)	Hu IL-1a (63)	Hu IL-1b (39)	Hu IL-1ra (25)	Hu IL-2 (38)	Hu IL-2Ra (13)	Hu IL-3 (64)	Hu IL-4 (52)	Hu IL-5 (33)	Hu IL-6 (19)	Hu IL-7 (74)	Hu IL-8 (54)	Hu IL-9 (77)	Hu IL-10 (56)	Hu IL-12(p70) (75)	Hu IL-12(p40) (28)	Hu IL-13 (51)	Hu IL-15 (73)	Hu IL-16 (27)	Hu IL-17A (76)	Hu IL-18 (42)	Hu IP-10 (48)	Hu LIF (29)	Hu M-CSF (67)	Hu MCP-1(MCAF) (53)	Hu MCP-3 (26)	Hu MIF (35)	Hu MIG (14)	Hu MIP-1a (55)	Hu MIP-1b (18)	Hu PDGF-bb (47)	Hu RANTES (37)	Hu SCF (65)	Hu SCGF-b (78)	Hu SDF-1a (22)	Hu TNF-a (36)	Hu TNF-b (30)	Hu TRAIL (66)	Hu VEGF (45)
Type	Well	(Obs/Exp) * 100	(Obs/Exp) * 100	(Obs/Exp) * 100	(Obs/Exp) * 100	(Obs/Exp) * 100	(Obs/Exp) * 100	(Obs/Exp) * 100	(Obs/Exp) * 100	(Obs/Exp) * 100	(Obs/Exp) * 100	(Obs/Exp) * 100	(Obs/Exp) * 100	(Obs/Exp) * 100	(Obs/Exp) * 100	(Obs/Exp) * 100	(Obs/Exp) * 100	(Obs/Exp) * 100	(Obs/Exp) * 100	(Obs/Exp) * 100	(Obs/Exp) * 100	(Obs/Exp) * 100	(Obs/Exp) * 100	(Obs/Exp) * 100	(Obs/Exp) * 100	(Obs/Exp) * 100	(Obs/Exp) * 100	(Obs/Exp) * 100	(Obs/Exp) * 100	(Obs/Exp) * 100	(Obs/Exp) * 100	(Obs/Exp) * 100	(Obs/Exp) * 100	(Obs/Exp) * 100	(Obs/Exp) * 100	(Obs/Exp) * 100	(Obs/Exp) * 100	(Obs/Exp) * 100	(Obs/Exp) * 100	(Obs/Exp) * 100	(Obs/Exp) * 100	(Obs/Exp) * 100	(Obs/Exp) * 100	(Obs/Exp) * 100	(Obs/Exp) * 100	(Obs/Exp) * 100	(Obs/Exp) * 100	(Obs/Exp) * 100	(Obs/Exp) * 100
B	B3,B4
S1	A1,A2	100		117		129			117	***	144	108	107				107		106	173		122	126	105	118	114		***	120		118			128	124	125					99	113	129				121
S2	B1,B2	100		76		74	101		80	16	63	85	87	105	99	101	87	377	90	57	101	79	72	91	78	84		19	79		76	102	100	72	77	78	96		101	103	102	83	70		98	81	77	101	101
S3	C1,C2	100	100	130	100	126	100	83	124	99	177	123	116	100	100	99	116	98	111	221	100	119	145	109	123	120	100	109	127	100	124	99	100	132	129	129	103	100	100	100	97	114	141	100	100	104	119	99	100
S4	D1,D2	100	100	117	100	109	101	102	103	102	140	99	102	100	100	103	102	103	96	167	101	101	101	100	108	101	99	102	100	100	113	100	101	105	100	103	99	103	100	102	105	100	109	102	100	96	109	101	101
S5	E1,E2	100	100	89	101	92	97	100	91	96	97	93	90	99	101	92	93	95	102	100	97	98	91	95	94	90	102	97	91	100	95	101	97	93	92	87	101	95	99	95	97	97	94	90	99	112	92	96	98
S6	F1,F2	100	101	97	98	88	108	101	99	99	80	106	120	103	97	113	105	101	98	76	105	93	107	102	86	101	97	99	102	99	93	96	101	105	116	114	99	99	101	110	98	101	93	114	105	94	103	112	101
S7	G1,G2		101	106	112	151	89	93	109	117	98	97	73	93	106	93	103	112		99	94	123	113	114	149	122	105	115	120	106	104	114	106	90	121	119	102	125	99	91	105	101	115	523	85	96	98	80	111
S8	H1,H2		92		50	80	116		100	77	102				94		85	77		126		81	127	72	83	80	99	232	92	89	99	72	89	131	***	126		86					87	***	135	119	116		830
S9	A3,A4		117			112			86		169									95			***		108		79	***	***	116	121					***		***								77			***
X1	C3,D3
X2	E3,F3
X3	G3,H3
X4	C4,D4
X5	E4,F4
X6	G4,H4
X7	A5,B5
X8	C5,D5
X9	E5,F5
X10	G5,H5
X11	A6,B6
X12	C6,D6
X13	E6,F6
X14	G6,H6
X15	A7,B7
X16	C7,D7
X17	E7,F7
X18	G7,H7
X19	A8,B8
X20	C8,D8
X21	E8,F8
X22	G8,H8
X23	A9,B9
X24	C9,D9
X25	E9,F9
X26	G9,H9
X27	A10,B10
X28	C10,D10
X29	E10,F10
X30	G10,H10
X31	A11,B11
X32	C11,D11
X33	E11,F11
X34	G11,H11
X35	A12,B12
X36	C12,D12
X37	E12,F12
X38	G12,H12
*** = Value not available; --- = Designated as an outlier
*Value = Value extrapolated beyond standard range
OOR = Out of Range; OOR> = Out of Range Above; OOR< = Out of Range Below
Exp Conc = Expected Concentration; Obs Conc = Observed Concentration

## Sheet: Dilution
File Name: C:\Cell Therapy\Hedvig\NIPU plate 1.rbx
Acquisition Date: 09-Dec-2021, 02:03 PM
Reader Serial Number: LX10017068422
Plate ID:
RP1 PMT (Volts): 584.13
RP1 Target: 3672
		Hu b-NGF (46)	Hu CTACK (72)	Hu Eotaxin (43)	Hu FGF basic (44)	Hu G-CSF (57)	Hu GM-CSF (34)	Hu GRO-a (61)	Hu HGF (62)	Hu IFN-a2 (20)	Hu IFN-g (21)	Hu IL-1a (63)	Hu IL-1b (39)	Hu IL-1ra (25)	Hu IL-2 (38)	Hu IL-2Ra (13)	Hu IL-3 (64)	Hu IL-4 (52)	Hu IL-5 (33)	Hu IL-6 (19)	Hu IL-7 (74)	Hu IL-8 (54)	Hu IL-9 (77)	Hu IL-10 (56)	Hu IL-12(p70) (75)	Hu IL-12(p40) (28)	Hu IL-13 (51)	Hu IL-15 (73)	Hu IL-16 (27)	Hu IL-17A (76)	Hu IL-18 (42)	Hu IP-10 (48)	Hu LIF (29)	Hu M-CSF (67)	Hu MCP-1(MCAF) (53)	Hu MCP-3 (26)	Hu MIF (35)	Hu MIG (14)	Hu MIP-1a (55)	Hu MIP-1b (18)	Hu PDGF-bb (47)	Hu RANTES (37)	Hu SCF (65)	Hu SCGF-b (78)	Hu SDF-1a (22)	Hu TNF-a (36)	Hu TNF-b (30)	Hu TRAIL (66)	Hu VEGF (45)
Type	Well	Dilution	Dilution	Dilution	Dilution	Dilution	Dilution	Dilution	Dilution	Dilution	Dilution	Dilution	Dilution	Dilution	Dilution	Dilution	Dilution	Dilution	Dilution	Dilution	Dilution	Dilution	Dilution	Dilution	Dilution	Dilution	Dilution	Dilution	Dilution	Dilution	Dilution	Dilution	Dilution	Dilution	Dilution	Dilution	Dilution	Dilution	Dilution	Dilution	Dilution	Dilution	Dilution	Dilution	Dilution	Dilution	Dilution	Dilution	Dilution
B	B3,B4	1	1	1	1	1	1	1	1	1	1	1	1	1	1	1	1	1	1	1	1	1	1	1	1	1	1	1	1	1	1	1	1	1	1	1	1	1	1	1	1	1	1	1	1	1	1	1	1
S1	A1,A2	1	1	1	1	1	1	1	1	1	1	1	1	1	1	1	1	1	1	1	1	1	1	1	1	1	1	1	1	1	1	1	1	1	1	1	1	1	1	1	1	1	1	1	1	1	1	1	1
S2	B1,B2	1	1	1	1	1	1	1	1	1	1	1	1	1	1	1	1	1	1	1	1	1	1	1	1	1	1	1	1	1	1	1	1	1	1	1	1	1	1	1	1	1	1	1	1	1	1	1	1
S3	C1,C2	1	1	1	1	1	1	1	1	1	1	1	1	1	1	1	1	1	1	1	1	1	1	1	1	1	1	1	1	1	1	1	1	1	1	1	1	1	1	1	1	1	1	1	1	1	1	1	1
S4	D1,D2	1	1	1	1	1	1	1	1	1	1	1	1	1	1	1	1	1	1	1	1	1	1	1	1	1	1	1	1	1	1	1	1	1	1	1	1	1	1	1	1	1	1	1	1	1	1	1	1
S5	E1,E2	1	1	1	1	1	1	1	1	1	1	1	1	1	1	1	1	1	1	1	1	1	1	1	1	1	1	1	1	1	1	1	1	1	1	1	1	1	1	1	1	1	1	1	1	1	1	1	1
S6	F1,F2	1	1	1	1	1	1	1	1	1	1	1	1	1	1	1	1	1	1	1	1	1	1	1	1	1	1	1	1	1	1	1	1	1	1	1	1	1	1	1	1	1	1	1	1	1	1	1	1
S7	G1,G2	1	1	1	1	1	1	1	1	1	1	1	1	1	1	1	1	1	1	1	1	1	1	1	1	1	1	1	1	1	1	1	1	1	1	1	1	1	1	1	1	1	1	1	1	1	1	1	1
S8	H1,H2	1	1	1	1	1	1	1	1	1	1	1	1	1	1	1	1	1	1	1	1	1	1	1	1	1	1	1	1	1	1	1	1	1	1	1	1	1	1	1	1	1	1	1	1	1	1	1	1
S9	A3,A4	1	1	1	1	1	1	1	1	1	1	1	1	1	1	1	1	1	1	1	1	1	1	1	1	1	1	1	1	1	1	1	1	1	1	1	1	1	1	1	1	1	1	1	1	1	1	1	1
X1	C3,D3	4	4	4	4	4	4	4	4	4	4	4	4	4	4	4	4	4	4	4	4	4	4	4	4	4	4	4	4	4	4	4	4	4	4	4	4	4	4	4	4	4	4	4	4	4	4	4	4
X2	E3,F3	4	4	4	4	4	4	4	4	4	4	4	4	4	4	4	4	4	4	4	4	4	4	4	4	4	4	4	4	4	4	4	4	4	4	4	4	4	4	4	4	4	4	4	4	4	4	4	4
X3	G3,H3	4	4	4	4	4	4	4	4	4	4	4	4	4	4	4	4	4	4	4	4	4	4	4	4	4	4	4	4	4	4	4	4	4	4	4	4	4	4	4	4	4	4	4	4	4	4	4	4
X4	C4,D4	4	4	4	4	4	4	4	4	4	4	4	4	4	4	4	4	4	4	4	4	4	4	4	4	4	4	4	4	4	4	4	4	4	4	4	4	4	4	4	4	4	4	4	4	4	4	4	4
X5	E4,F4	4	4	4	4	4	4	4	4	4	4	4	4	4	4	4	4	4	4	4	4	4	4	4	4	4	4	4	4	4	4	4	4	4	4	4	4	4	4	4	4	4	4	4	4	4	4	4	4
X6	G4,H4	4	4	4	4	4	4	4	4	4	4	4	4	4	4	4	4	4	4	4	4	4	4	4	4	4	4	4	4	4	4	4	4	4	4	4	4	4	4	4	4	4	4	4	4	4	4	4	4
X7	A5,B5	4	4	4	4	4	4	4	4	4	4	4	4	4	4	4	4	4	4	4	4	4	4	4	4	4	4	4	4	4	4	4	4	4	4	4	4	4	4	4	4	4	4	4	4	4	4	4	4
X8	C5,D5	4	4	4	4	4	4	4	4	4	4	4	4	4	4	4	4	4	4	4	4	4	4	4	4	4	4	4	4	4	4	4	4	4	4	4	4	4	4	4	4	4	4	4	4	4	4	4	4
X9	E5,F5	4	4	4	4	4	4	4	4	4	4	4	4	4	4	4	4	4	4	4	4	4	4	4	4	4	4	4	4	4	4	4	4	4	4	4	4	4	4	4	4	4	4	4	4	4	4	4	4
X10	G5,H5	4	4	4	4	4	4	4	4	4	4	4	4	4	4	4	4	4	4	4	4	4	4	4	4	4	4	4	4	4	4	4	4	4	4	4	4	4	4	4	4	4	4	4	4	4	4	4	4
X11	A6,B6	4	4	4	4	4	4	4	4	4	4	4	4	4	4	4	4	4	4	4	4	4	4	4	4	4	4	4	4	4	4	4	4	4	4	4	4	4	4	4	4	4	4	4	4	4	4	4	4
X12	C6,D6	4	4	4	4	4	4	4	4	4	4	4	4	4	4	4	4	4	4	4	4	4	4	4	4	4	4	4	4	4	4	4	4	4	4	4	4	4	4	4	4	4	4	4	4	4	4	4	4
X13	E6,F6	4	4	4	4	4	4	4	4	4	4	4	4	4	4	4	4	4	4	4	4	4	4	4	4	4	4	4	4	4	4	4	4	4	4	4	4	4	4	4	4	4	4	4	4	4	4	4	4
X14	G6,H6	4	4	4	4	4	4	4	4	4	4	4	4	4	4	4	4	4	4	4	4	4	4	4	4	4	4	4	4	4	4	4	4	4	4	4	4	4	4	4	4	4	4	4	4	4	4	4	4
X15	A7,B7	4	4	4	4	4	4	4	4	4	4	4	4	4	4	4	4	4	4	4	4	4	4	4	4	4	4	4	4	4	4	4	4	4	4	4	4	4	4	4	4	4	4	4	4	4	4	4	4
X16	C7,D7	4	4	4	4	4	4	4	4	4	4	4	4	4	4	4	4	4	4	4	4	4	4	4	4	4	4	4	4	4	4	4	4	4	4	4	4	4	4	4	4	4	4	4	4	4	4	4	4
X17	E7,F7	4	4	4	4	4	4	4	4	4	4	4	4	4	4	4	4	4	4	4	4	4	4	4	4	4	4	4	4	4	4	4	4	4	4	4	4	4	4	4	4	4	4	4	4	4	4	4	4
X18	G7,H7	4	4	4	4	4	4	4	4	4	4	4	4	4	4	4	4	4	4	4	4	4	4	4	4	4	4	4	4	4	4	4	4	4	4	4	4	4	4	4	4	4	4	4	4	4	4	4	4
X19	A8,B8	4	4	4	4	4	4	4	4	4	4	4	4	4	4	4	4	4	4	4	4	4	4	4	4	4	4	4	4	4	4	4	4	4	4	4	4	4	4	4	4	4	4	4	4	4	4	4	4
X20	C8,D8	4	4	4	4	4	4	4	4	4	4	4	4	4	4	4	4	4	4	4	4	4	4	4	4	4	4	4	4	4	4	4	4	4	4	4	4	4	4	4	4	4	4	4	4	4	4	4	4
X21	E8,F8	4	4	4	4	4	4	4	4	4	4	4	4	4	4	4	4	4	4	4	4	4	4	4	4	4	4	4	4	4	4	4	4	4	4	4	4	4	4	4	4	4	4	4	4	4	4	4	4
X22	G8,H8	4	4	4	4	4	4	4	4	4	4	4	4	4	4	4	4	4	4	4	4	4	4	4	4	4	4	4	4	4	4	4	4	4	4	4	4	4	4	4	4	4	4	4	4	4	4	4	4
X23	A9,B9	4	4	4	4	4	4	4	4	4	4	4	4	4	4	4	4	4	4	4	4	4	4	4	4	4	4	4	4	4	4	4	4	4	4	4	4	4	4	4	4	4	4	4	4	4	4	4	4
X24	C9,D9	4	4	4	4	4	4	4	4	4	4	4	4	4	4	4	4	4	4	4	4	4	4	4	4	4	4	4	4	4	4	4	4	4	4	4	4	4	4	4	4	4	4	4	4	4	4	4	4
X25	E9,F9	4	4	4	4	4	4	4	4	4	4	4	4	4	4	4	4	4	4	4	4	4	4	4	4	4	4	4	4	4	4	4	4	4	4	4	4	4	4	4	4	4	4	4	4	4	4	4	4
X26	G9,H9	4	4	4	4	4	4	4	4	4	4	4	4	4	4	4	4	4	4	4	4	4	4	4	4	4	4	4	4	4	4	4	4	4	4	4	4	4	4	4	4	4	4	4	4	4	4	4	4
X27	A10,B10	4	4	4	4	4	4	4	4	4	4	4	4	4	4	4	4	4	4	4	4	4	4	4	4	4	4	4	4	4	4	4	4	4	4	4	4	4	4	4	4	4	4	4	4	4	4	4	4
X28	C10,D10	4	4	4	4	4	4	4	4	4	4	4	4	4	4	4	4	4	4	4	4	4	4	4	4	4	4	4	4	4	4	4	4	4	4	4	4	4	4	4	4	4	4	4	4	4	4	4	4
X29	E10,F10	4	4	4	4	4	4	4	4	4	4	4	4	4	4	4	4	4	4	4	4	4	4	4	4	4	4	4	4	4	4	4	4	4	4	4	4	4	4	4	4	4	4	4	4	4	4	4	4
X30	G10,H10	4	4	4	4	4	4	4	4	4	4	4	4	4	4	4	4	4	4	4	4	4	4	4	4	4	4	4	4	4	4	4	4	4	4	4	4	4	4	4	4	4	4	4	4	4	4	4	4
X31	A11,B11	4	4	4	4	4	4	4	4	4	4	4	4	4	4	4	4	4	4	4	4	4	4	4	4	4	4	4	4	4	4	4	4	4	4	4	4	4	4	4	4	4	4	4	4	4	4	4	4
X32	C11,D11	4	4	4	4	4	4	4	4	4	4	4	4	4	4	4	4	4	4	4	4	4	4	4	4	4	4	4	4	4	4	4	4	4	4	4	4	4	4	4	4	4	4	4	4	4	4	4	4
X33	E11,F11	4	4	4	4	4	4	4	4	4	4	4	4	4	4	4	4	4	4	4	4	4	4	4	4	4	4	4	4	4	4	4	4	4	4	4	4	4	4	4	4	4	4	4	4	4	4	4	4
X34	G11,H11	4	4	4	4	4	4	4	4	4	4	4	4	4	4	4	4	4	4	4	4	4	4	4	4	4	4	4	4	4	4	4	4	4	4	4	4	4	4	4	4	4	4	4	4	4	4	4	4
X35	A12,B12	4	4	4	4	4	4	4	4	4	4	4	4	4	4	4	4	4	4	4	4	4	4	4	4	4	4	4	4	4	4	4	4	4	4	4	4	4	4	4	4	4	4	4	4	4	4	4	4
X36	C12,D12	4	4	4	4	4	4	4	4	4	4	4	4	4	4	4	4	4	4	4	4	4	4	4	4	4	4	4	4	4	4	4	4	4	4	4	4	4	4	4	4	4	4	4	4	4	4	4	4
X37	E12,F12	4	4	4	4	4	4	4	4	4	4	4	4	4	4	4	4	4	4	4	4	4	4	4	4	4	4	4	4	4	4	4	4	4	4	4	4	4	4	4	4	4	4	4	4	4	4	4	4
X38	G12,H12	4	4	4	4	4	4	4	4	4	4	4	4	4	4	4	4	4	4	4	4	4	4	4	4	4	4	4	4	4	4	4	4	4	4	4	4	4	4	4	4	4	4	4	4	4	4	4	4
*** = Value not available; --- = Designated as an outlier
*Value = Value extrapolated beyond standard range
OOR = Out of Range; OOR> = Out of Range Above; OOR< = Out of Range Below
Exp Conc = Expected Concentration; Obs Conc = Observed Concentration

[truncated: 3 more sheets: Standard Curve, Sheet1, Sheet2]
