# Supplementary material for: Serum cytokines as a biomarker for immune checkpoint inhibitor toxicity in patients with pleural mesothelioma
Source: Front Immunol. 2024 Dec 2;15:1480183. doi: 10.3389/fimmu.2024.1480183 (PMC11647018; doi:10.3389/fimmu.2024.1480183)
Supplement: Supplementary file 4 [file Table3.xlsx]

## Sheet: FI
File Name: Untitled
Acquisition Date: 09-Dec-2022, 12:08 PM
Reader Serial Number: LX10017068422
Plate ID:
RP1 PMT (Volts): 585.84
RP1 Target: 3635
		Hu b-NGF (46)	Hu CTACK (72)	Hu Eotaxin (43)	Hu FGF basic (44)	Hu G-CSF (57)	Hu GM-CSF (34)	Hu GRO-a (61)	Hu HGF (62)	Hu IFN-a2 (20)	Hu IFN-g (21)	Hu IL-1a (63)	Hu IL-1b (39)	Hu IL-1ra (25)	Hu IL-2 (38)	Hu IL-2Ra (13)	Hu IL-3 (64)	Hu IL-4 (52)	Hu IL-5 (33)	Hu IL-6 (19)	Hu IL-7 (74)	Hu IL-8 (54)	Hu IL-9 (77)	Hu IL-10 (56)	Hu IL-12(p70) (75)	Hu IL-12(p40) (28)	Hu IL-13 (51)	Hu IL-15 (73)	Hu IL-16 (27)	Hu IL-17A (76)	Hu IL-18 (42)	Hu IP-10 (48)	Hu LIF (29)	Hu M-CSF (67)	Hu MCP-1(MCAF) (53)	Hu MCP-3 (26)	Hu MIF (35)	Hu MIG (14)	Hu MIP-1a (55)	Hu MIP-1b (18)	Hu PDGF-bb (47)	Hu RANTES (37)	Hu SCF (65)	Hu SCGF-b (78)	Hu SDF-1a (22)	Hu TNF-a (36)	Hu TNF-b (30)	Hu TRAIL (66)	Hu VEGF (45)
Type	Well	FI	FI	FI	FI	FI	FI	FI	FI	FI	FI	FI	FI	FI	FI	FI	FI	FI	FI	FI	FI	FI	FI	FI	FI	FI	FI	FI	FI	FI	FI	FI	FI	FI	FI	FI	FI	FI	FI	FI	FI	FI	FI	FI	FI	FI	FI	FI	FI
B	A3,A4	32.3	10.5	27.3	11.5	16.5	26	95	10	12.5	27.5	19	16	8.8	28	31	29	8	83	44.8	34.3	23.3	20	13.5	31	16	10.3	71.5	15.3	12	52.5	17.8	14	37.3	14	16	17.5	15.5	10.5	49.5	24.5	27.8	16.3	76.5	24	12	29.5	23	74.5
S1	A1,A2	16744.5	3486	9311.8	14742	17825	18860.8	3728	16298.5	13596.3	17266	10349	14704.3	10749.8	11505.3	4276.5	10939	13427.8	6157.3	12855.8	8674.5	8799.8	5352.8	6624	17301.5	16219.5	12730	11855.3	6654.5	17425.8	11961.5	13293	5397.3	12180.8	14418.5	18734.3	3106.8	18349.8	24141.3	14126.5	7033.3	11595.8	17702	4586	5018.8	16953.3	7037	18281.8	11206.3
S2	B1,B2	10338.5	3473.8	3980	14221.8	9904.8	12418.3	3335.5	10582.5	12924	12300.8	5849.8	9430.5	9400.8	8780.5	3688	5429.5	9858.8	4392.3	6000.3	7252.5	5855	3996.8	3829.3	9497	9215.5	5906.8	10585	5082.5	10744.5	5471.8	10612.3	4185	8493.3	10976.5	10177.5	1972.5	16237.5	16389	9766.8	4883.5	9743.3	10818.5	3092.8	3913.5	13150	3354.5	9785.8	8439
S3	C1,C2	3496.8	1945	1257.8	13005.3	3762.5	4867.8	2902.5	3471.5	7672.3	5543.8	2118.5	3634.5	5610.8	4687.8	1770.3	1873.5	4465	1724	2164	3174.3	2578	2298.8	1364.5	3983	2905	1885	6641	2512.5	4550.5	2073	4425	2036	3297	3160.5	3263.5	1143	7672.5	6363.5	4549.3	1338.5	3625.5	4246.3	1174.8	2470.3	5746	1151.5	3297.8	3222.3
S4	D1,D2	1021.5	577	360.3	5413.5	1155.3	1257.5	2193.3	874	1824	1855.8	610	1022	1520.5	1620	556	539	1041	553	743.5	844	758.3	785.3	388	1311.8	657.8	482.3	2463.8	730.8	1524	682.5	1432.3	554	914	538.3	705.5	526.5	2196.5	1363	1116.8	379.5	968.3	1180	375	861.8	1599.3	370	856.5	786.5
S5	E1,E2	292.8	163.8	113.3	1081	340	283	661.5	230.8	320.8	535.5	177.5	254	216.8	439.5	165.3	165.8	204	209.3	192.5	181.5	270.5	221.8	109.5	388.5	170	119.5	556	193.5	450.5	225	358	133.5	260.3	107	156.3	198.5	462.5	187.5	271	118.8	236.5	326.3	159.5	195	385.8	116.3	224.5	195
S6	F1,F2	91.3	46	47.5	151.8	88.3	82.5	139	65	74.5	142.8	56.5	68.5	37.3	130.8	60.5	64	51.5	112	80.5	63	81.3	67.5	38.5	125.5	53.5	45	130	56.5	118.5	91.5	64	41.5	89.8	35	47.5	64	94.3	34.5	91	45.8	62.5	92	96.8	56.3	102.3	47	67.8	89
S7	G1,G2	52.3	21.3	34	35.5	31.3	42.8	106.8	21.5	28.3	59.8	27.8	30.8	14.5	56	41.5	39.5	19	100.3	56.8	45.3	38.5	34	19.5	57	27	17.5	81	24.3	38	73.8	26.8	21.3	56.3	19.5	24.3	31.5	31.5	13.8	62.3	32.5	34.8	34.5	85.5	32.5	35.5	36	36.8	84.5
S8	H1,H2	38.8	12	32	17	19.5	31	100.5	13.5	17.5	34.5	21.5	20.3	9.5	36.3	36.5	34	11.5	93.3	49.5	37.3	27.5	23	17	41.3	18	11.3	73.5	18	18.8	61.3	19.5	16.8	45	17	19	29	21	12.8	51.3	27.5	28.5	21.5	79.8	25.5	20	31.5	29.5	81
C1	C12,D12	414.3	242	116.5	3797.5	694.8	501	1101.5	686.8	538.8	1347	272.8	565	649.5	688.5	282.8	256.3	219.3	268.5	265	442.3	367	350.5	208.8	640.5	311	159	1169.5	345.8	708.8	405	500.5	247.3	424.5	171.5	178.3	357.5	1984.8	337	541	205.3	550	596.8	275.5	203	664.8	232	522.3	336.3
X1	C3,D3	23.8	290.5	810	16	32	21	141.5	52	14.3	32.8	14	14.3	12.3	14.5	46.5	17.5	25	34	27.5	23.5	28.8	140.3	11.5	15	15.5	15	28	21.5	20	62.8	235	14.5	46.5	41.8	12	70	134	16	474	252	7058.5	53.3	258	429	34.8	222	36	200.5
X2	E3,F3	25	314.5	643.5	16	44.3	22.5	155.5	54	13	37.3	16	15	13	14.8	66.3	20.5	22	38.5	32	23.5	26.5	131	13	16.8	15.5	13.8	27.5	21.3	17	95.3	712	16.5	47	30	13.5	68	1039	18.3	576.5	316.5	7481.5	43.3	262.5	383.5	36.5	241.5	39.8	43.5
X3	G3,H3	26.8	280.8	541	16.5	29.8	22.5	166.5	46	15.5	34.8	16	14	11.8	14.5	51.5	21	21	38.8	32.3	22.8	28.3	133	12.5	17.3	14.5	14.5	32.8	21	17.8	81.8	311.5	16	43.5	31	13	64.8	487.5	15	637.5	346.5	7747	43	237.5	394.3	39.5	243	36.8	67.5
X4	C4,D4	27.8	287.8	607.5	15.5	31.5	21.5	153.3	50.5	14.5	32	15	15	12	15.5	46	19	20	38.8	32.5	23.5	30.5	144.5	12.5	17	14	13	32.8	22	19	82	282.8	15	39.8	29.5	12	64	393.5	13.5	612.5	340	7722.8	41.5	258.8	404.8	32.8	227.5	38	53
X5	E4,F4	25.5	240.3	431.5	14	31	20	154	49	14	33	15	13	10.5	13.5	48.3	20.8	17	41.3	37	23	32.8	142	11.5	16	15	12	30.3	19.8	18	66.5	412	15.3	40.5	27	14.5	62	304.5	14.5	630	344.5	7215.5	36	235.3	356.5	36.5	223.3	30.8	40
X6	G4,H4	29.5	525.8	851.5	20.5	33.8	26.8	164.5	45	14.8	36.5	17	17.3	12.8	19	66	21.3	25.3	46	28.5	25	30	161.5	12	19.5	15.8	15.5	36.8	26	21.5	73.3	435.5	17.5	54.8	40.8	13.5	79.5	242.5	16.3	613.3	319.3	8099.8	45.3	262	556	40.8	245	56	***
X7	A5,B5	29	595.8	1129.5	18.3	43.8	24	167.5	46.8	14.8	38.5	17.8	16	14.5	19	110	21.3	30.8	48.5	29.3	24	29.8	158.8	13.5	19.5	16	14.8	38	30.8	22.5	79.5	621.3	17	50.5	32	14.5	105.8	910	20.5	605.5	426.5	8016.8	52.5	289.5	568	43.8	253.5	55	61.8
X8	C5,D5	31.8	512.8	852	19	33	25.5	160.8	43	14.5	30.5	17	14.5	14.5	17	55.5	20	25.5	52.3	27.5	22.3	29	157.5	14	18.5	17	13	37	26	21.5	73	263.3	16.8	47.3	29.5	13.5	65.5	361.8	14	666	489.3	7519.3	41	345	506	44	248.8	33.5	101.3
X9	E5,F5	31	491.8	901	16	29.3	28.8	139.5	34	13.5	31	17	13.8	11	18	47	21.3	25.8	56	33	24	28.5	125.5	13	19.5	16	17.3	39.8	22.3	19.5	65.5	329	16.5	42.5	31	13.5	52	275.5	12.5	507	253.3	5658	36.5	245.5	484.5	36.3	210.5	39.5	164
X10	G5,H5	24.8	334	1338	18.5	31.8	23	141.8	35	15	35.5	16	14	16.5	14.5	47.8	21.5	32.8	39.5	29.5	23	27	135.5	14.5	16	15	11.8	29	21.3	23.5	68.5	575.5	15.5	42.8	24.8	13	55	191	13	526	244.8	7523.8	40.8	245	390.3	30.5	236.5	44	72.5
X11	A6,B6	27.5	262.5	934.5	16	27	24.5	148.3	34	13.8	30	15	14.5	11	15	47.5	19.5	23.8	42.5	27.5	18.5	29.5	130.8	12.5	18	14.5	13	32.5	21.5	18.5	51.5	279.5	14.8	40.5	34	27	72.3	67.5	13.5	582.5	167	7118.5	42	233	367.5	36.5	236.8	42.3	83
X12	C6,D6	28	240.8	1257.3	13.5	29.3	27	128.5	31.5	14.5	30	17	15	11	17.3	54	21	30	43.5	33	22	27.5	118.5	13.5	17.8	14.5	12.5	35	22	20.5	50.5	858.5	17	39.5	34	30.5	67.5	244.8	14	507.3	144.5	5947	40	228.5	384.3	29.3	206.5	37.5	49
X13	E6,F6	27	280	1468	14	30.5	24.5	140	37.5	14	31.5	16.5	14	11.3	14	58.8	23	30	40.8	33	21.3	25.8	127.5	12.8	16.3	15.5	12.5	35	21.5	22.8	53.5	925.3	16.5	40.8	42.5	30.8	66	326.5	14.8	504	203.3	6952	40.8	238.8	394.3	30	211	37.5	47.3
X14	G6,H6	28.8	255.3	2026	16	37	25	124	42.8	14.5	32.3	16	15	14.3	17	66.3	20.3	38.5	36	29.5	22	31	127	13	16	16.5	12.5	31	23	26	58.5	1217	16.5	43.5	35.5	44	78	436.8	15	525	156	5407.3	47.5	245.8	371.5	28.5	208	37	94.5
X15	A7,B7	25.5	454.3	739.5	14.3	30.3	19.5	153.5	50	13	32	15	15	12	13.5	58.5	19	19	37.3	24.5	22	33	139.8	12	16.5	14.5	10	23	19	18	44	253.5	16.3	39.5	24.5	12	67	160.5	14	537	206	6644.5	40.8	330	447.3	35.5	230.3	57.3	274.8
X16	C7,D7	25.3	368.5	753.3	16	45.8	18.5	143	42.5	13.5	32.5	15	13.8	10	12.5	69.5	18	20.8	30.3	21.5	21	30.8	112.5	11.5	16.5	15.5	9.5	23.5	17.5	18.3	41.5	516.8	14.8	35.3	22.8	12.3	62.8	423	19.3	538.5	185.3	6547	35	292.5	408	28.5	198.3	44.5	54.5
X17	E7,F7	23.8	325.8	808.3	14	38.8	19	140.3	40.5	14	31	14	13.5	11	12.5	59	17.5	21	31.5	19.8	20.5	32	133.8	11.8	15.3	14.5	9.5	21	17	15.8	42.5	365.5	15.5	38	24.3	13.5	79	333.5	15.5	557	179.5	5992.8	38	273.3	374.5	32.5	213.8	44.5	30
X18	G7,H7	24.8	312.3	531	14	37	19.5	157.3	38.3	14	30.5	15.5	13.8	11.5	13.5	59	18	18.5	33	26.5	18.8	31.5	129.8	11.5	16	16	10.8	23	19	17	41.5	408.8	15.5	35.8	20	12.5	66	417.3	15	526.3	163	6082.5	32.5	247	352.3	36	220.5	31	27
X19	A8,B8	23.5	132.3	356.3	11.3	28	19	154	44	12	31	14.5	12	10	13	60	18	12.8	30.8	29.5	19.5	23.5	136	11	14	14.5	10.5	26.8	21.3	13.8	81.3	199.3	22.5	41.5	25	11.8	62	45.8	12	611.3	243	6843	33	243	383.5	30	227.5	40	33
X20	C8,D8	25	171.5	363.5	12	37.5	19.3	155.3	44	13.3	34.5	13	13	10.5	13	86.8	19	14	33.5	31.5	19.8	27.3	132	11	14.3	14.3	11	27.5	20	14	78.5	562	25.5	45.3	24.5	14.5	56.8	166.5	17.8	569	267	6902.5	35.5	241.8	399.3	34.8	246.5	41	35.8
X21	E8,F8	24	193.5	362	12	35	17	159.5	51	12.5	41.8	14	13	11	14.5	82.5	17.5	14.3	34	29.5	17.5	23.5	147.5	11	15	15	9.8	26.8	20.5	16.5	95.8	398.8	26.5	45.5	21.5	12.5	53.5	199	15.8	611.5	284.5	7020.8	35	244.3	401	35	246.8	42	27
X22	G8,H8	26.5	75.3	99.8	14	47.5	21.8	90.3	47.5	19.8	49.5	18	16.5	15.5	16.3	143	20.3	14.5	37.8	61.5	19	25.3	96.8	16.3	16.5	21.3	15	25.3	23.5	16.5	107	205	29	61	19	15.5	132	48.5	17.5	389	49.8	1414.5	27.5	87.3	223	24	162	27.8	28
X23	A9,B9	29	459.8	765	16.5	36.3	21.8	151.5	39.8	12.5	33.3	14	13	10.5	13	44.3	20.3	20.3	43.3	31	20.5	22.3	143	12	17	14.8	11	32	17.8	18.8	71.5	196	16	35.5	30.3	14	75.8	54.3	17	527.8	227.8	6730.3	34.5	280.5	415	43	213.5	37	20.5
X24	C9,D9	26.5	438.3	602.5	14.3	51.5	21	129	46.3	13.5	34	14.3	12.8	13.5	13	59.5	19	15	37.5	44	18.8	23.5	107.5	12	14.8	15	11	29	20.5	18.5	82.3	267	14.5	41.5	32	12.3	165	135	21	521.8	207	6818.5	32.5	296	422.3	32.8	202.8	42.5	32
X25	E9,F9	30.5	325	696.5	17.5	43.5	26.8	164.8	46	14	40	17	15.5	13	15	78	22	21	30	31.3	21.3	33	150	12	15	17	12	33.8	24.3	19.3	76.5	148	17.5	48	31.5	13	49.3	68.5	18.5	610.5	178	7122	40	206	426.5	41.5	234.5	31.3	284.5
X26	G9,H9	25.8	344	937	14.3	67.5	21.5	156.5	61.8	14	41.8	14.5	14	12	14	125.3	17.5	19.5	24.5	27.5	21.8	40.3	141	11.8	13.5	14	11.5	27	22.5	19	78.8	308.5	15	51.8	31	12	70	1315.5	35	647	307	7139	46.5	243.3	424.3	38	240	32.8	38
X27	A10,B10	32.8	276.5	631	15.3	49	24.5	173.3	44.5	13.5	37	16.5	14	10	13.8	76.5	20.3	16.5	28.5	39	19.5	32	143	10.5	14	16.5	12.5	33	20	19.5	78.8	178	17	50	23.5	11	43	215.3	21	656.5	286.8	6575	33.5	240	378	35.8	257	23.8	52.5
X28	C10,D10	25.3	388.5	614.8	14.8	29	19	137.5	38	13	29.8	13.8	12.8	7.3	13	45.5	18.5	17	33.3	21.5	21	26.5	131.3	11.3	14.5	14.5	10	27	19.5	18.5	44	272.5	14	34	23.5	11	62	127.8	12.8	594.8	215.3	7044	31.8	274	379.8	27	229	29.3	20.3
X29	E10,F10	23	345.3	624	15	34.5	21	158.8	36	12	32.3	14.5	13.3	11.5	15.5	65.8	18	16.3	41.8	29.5	23	25.8	129	12	17	13	10	30.5	33.3	16.5	66	636.5	13.8	39.3	23	12.5	169	591.3	16.3	611.8	408.5	8134.5	31.3	325.8	445.5	25.5	222.3	29	11.5
X30	G10,H10	24.5	257.5	651	12.5	29.8	20	142	38	13.5	27.3	14	11.8	10	12	61	18	17.5	39	21.8	20.3	25.5	131.3	12	14.8	15	10.5	29.5	22	17.5	54.8	350.5	14.5	33.8	19.8	12.5	85	268.8	14.8	580.8	439	7089.8	34.5	310.5	413.3	26.3	228	32.8	14.3
X31	A11,B11	30.5	372	770	14.5	39.5	25.5	159.3	57	12.5	38.5	15.3	14	16	15.5	50	19.5	21.5	32.5	35.5	29.5	23.5	128	11.8	24.5	14.8	11	35.8	31.5	25	77	962.5	15.5	42.5	33.5	18.8	113	357	17.5	595	380.5	7992	39.8	302	474.8	28.8	213.5	43.8	49.3
X32	C11,D11	30	411.5	774.8	13.8	61	23	153	55.5	13.5	33.8	15.5	15.5	15	13.5	72	22.3	19	35	32.5	26	31.3	124	11.5	22.8	15	11	38.5	28.5	27	89.8	1164.5	14.8	44	23.5	17.5	119.8	1040	32.5	554	380.5	8137.8	42	323.3	476.3	22.3	214.5	46	46
X33	E11,F11	28.5	316.3	551.5	15.5	47.5	24.8	143.5	57.5	13.5	33.8	14.3	11.5	16	13.5	56.5	18.8	18.3	34.8	70	25	29.3	128.8	11.5	19	15.5	10.8	33	29	23.3	69	1514	15	47.5	24	15.8	116	960	23.5	543.3	346.5	7257.3	33.8	290	426.5	27	218.3	29.8	48
X34	G11,H11	22.5	393	481	12.5	39.8	20	140.5	56.8	13.5	43.8	13	13.5	20.5	13	61.5	17.8	14.5	42.5	37	21	34.5	124.5	11.5	13	15	9.5	28	29.3	15	58.5	833.5	15.5	37.5	36.3	14	156.8	157.5	19	555.5	265	6570.8	41	316.5	457.3	27.5	205.8	39.8	42.5
X35	A12,B12	26	361	459.3	14.5	45.8	20	131	159	12.5	42	14.8	13.3	25	13	117	17	13.5	39.5	28.5	20.8	53.5	106	10.5	14.3	16	10	27	26	14	91.3	1172.5	14.5	42.5	22	16.3	115.5	729.8	22.5	515.8	256	5670.3	29.3	346.3	440.3	23.5	181.8	41.8	69.5
X36	B3,B4	24.3	305.3	678.5	16.5	35	18.5	135.5	36	13.8	32.8	13.8	14	11.8	14.8	55.3	17	22	59.5	25	19.5	22	126.8	12.5	15.5	13.5	11.5	27	20	17	74.5	130.5	16	43.8	30	12.5	74.3	86.8	16.5	547	135	6521.8	39.3	309.5	356.3	31.5	211	41	58.8
*** = Value not available; --- = Designated as an outlier
*Value = Value extrapolated beyond standard range
OOR = Out of Range; OOR> = Out of Range Above; OOR< = Out of Range Below
Exp Conc = Expected Concentration; Obs Conc = Observed Concentration

## Sheet: FI - Bkgd
File Name: Untitled
Acquisition Date: 09-Dec-2022, 12:08 PM
Reader Serial Number: LX10017068422
Plate ID:
RP1 PMT (Volts): 585.84
RP1 Target: 3635
		Hu b-NGF (46)	Hu CTACK (72)	Hu Eotaxin (43)	Hu FGF basic (44)	Hu G-CSF (57)	Hu GM-CSF (34)	Hu GRO-a (61)	Hu HGF (62)	Hu IFN-a2 (20)	Hu IFN-g (21)	Hu IL-1a (63)	Hu IL-1b (39)	Hu IL-1ra (25)	Hu IL-2 (38)	Hu IL-2Ra (13)	Hu IL-3 (64)	Hu IL-4 (52)	Hu IL-5 (33)	Hu IL-6 (19)	Hu IL-7 (74)	Hu IL-8 (54)	Hu IL-9 (77)	Hu IL-10 (56)	Hu IL-12(p70) (75)	Hu IL-12(p40) (28)	Hu IL-13 (51)	Hu IL-15 (73)	Hu IL-16 (27)	Hu IL-17A (76)	Hu IL-18 (42)	Hu IP-10 (48)	Hu LIF (29)	Hu M-CSF (67)	Hu MCP-1(MCAF) (53)	Hu MCP-3 (26)	Hu MIF (35)	Hu MIG (14)	Hu MIP-1a (55)	Hu MIP-1b (18)	Hu PDGF-bb (47)	Hu RANTES (37)	Hu SCF (65)	Hu SCGF-b (78)	Hu SDF-1a (22)	Hu TNF-a (36)	Hu TNF-b (30)	Hu TRAIL (66)	Hu VEGF (45)
Type	Well	FI - Bkgd	FI - Bkgd	FI - Bkgd	FI - Bkgd	FI - Bkgd	FI - Bkgd	FI - Bkgd	FI - Bkgd	FI - Bkgd	FI - Bkgd	FI - Bkgd	FI - Bkgd	FI - Bkgd	FI - Bkgd	FI - Bkgd	FI - Bkgd	FI - Bkgd	FI - Bkgd	FI - Bkgd	FI - Bkgd	FI - Bkgd	FI - Bkgd	FI - Bkgd	FI - Bkgd	FI - Bkgd	FI - Bkgd	FI - Bkgd	FI - Bkgd	FI - Bkgd	FI - Bkgd	FI - Bkgd	FI - Bkgd	FI - Bkgd	FI - Bkgd	FI - Bkgd	FI - Bkgd	FI - Bkgd	FI - Bkgd	FI - Bkgd	FI - Bkgd	FI - Bkgd	FI - Bkgd	FI - Bkgd	FI - Bkgd	FI - Bkgd	FI - Bkgd	FI - Bkgd	FI - Bkgd
B	A3,A4	32.3	10.5	27.3	11.5	16.5	26	95	10	12.5	27.5	19	16	8.8	28	31	29	8	83	44.8	34.3	23.3	20	13.5	31	16	10.3	71.5	15.3	12	52.5	17.8	14	37.3	14	16	17.5	15.5	10.5	49.5	24.5	27.8	16.3	76.5	24	12	29.5	23	74.5
S1	A1,A2	16712.3	3475.5	9284.5	14730.5	17808.5	18834.8	3633	16288.5	13583.8	17238.5	10330	14688.3	10741	11477.3	4245.5	10910	13419.8	6074.3	12811	8640.3	8776.5	5332.8	6610.5	17270.5	16203.5	12719.8	11783.8	6639.3	17413.8	11909	13275.3	5383.3	12143.5	14404.5	18718.3	3089.3	18334.3	24130.8	14077	7008.8	11568	17685.8	4509.5	4994.8	16941.3	7007.5	18258.8	11131.8
S2	B1,B2	10306.3	3463.3	3952.8	14210.3	9888.3	12392.3	3240.5	10572.5	12911.5	12273.3	5830.8	9414.5	9392	8752.5	3657	5400.5	9850.8	4309.3	5955.5	7218.3	5831.8	3976.8	3815.8	9466	9199.5	5896.5	10513.5	5067.3	10732.5	5419.3	10594.5	4171	8456	10962.5	10161.5	1955	16222	16378.5	9717.3	4859	9715.5	10802.3	3016.3	3889.5	13138	3325	9762.8	8364.5
S3	C1,C2	3464.5	1934.5	1230.5	12993.8	3746	4841.8	2807.5	3461.5	7659.8	5516.3	2099.5	3618.5	5602	4659.8	1739.3	1844.5	4457	1641	2119.3	3140	2554.8	2278.8	1351	3952	2889	1874.8	6569.5	2497.3	4538.5	2020.5	4407.3	2022	3259.8	3146.5	3247.5	1125.5	7657	6353	4499.8	1314	3597.8	4230	1098.3	2446.3	5734	1122	3274.8	3147.8
S4	D1,D2	989.3	566.5	333	5402	1138.8	1231.5	2098.3	864	1811.5	1828.3	591	1006	1511.8	1592	525	510	1033	470	698.8	809.8	735	765.3	374.5	1280.8	641.8	472	2392.3	715.5	1512	630	1414.5	540	876.8	524.3	689.5	509	2181	1352.5	1067.3	355	940.5	1163.8	298.5	837.8	1587.3	340.5	833.5	712
S5	E1,E2	260.5	153.3	86	1069.5	323.5	257	566.5	220.8	308.3	508	158.5	238	208	411.5	134.3	136.8	196	126.3	147.8	147.3	247.3	201.8	96	357.5	154	109.3	484.5	178.3	438.5	172.5	340.3	119.5	223	93	140.3	181	447	177	221.5	94.3	208.8	310	83	171	373.8	86.8	201.5	120.5
S6	F1,F2	59	35.5	20.3	140.3	71.8	56.5	44	55	62	115.3	37.5	52.5	28.5	102.8	29.5	35	43.5	29	35.8	28.8	58	47.5	25	94.5	37.5	34.8	58.5	41.3	106.5	39	46.3	27.5	52.5	21	31.5	46.5	78.8	24	41.5	21.3	34.8	75.8	20.3	32.3	90.3	17.5	44.8	14.5
S7	G1,G2	20	10.8	6.8	24	14.8	16.8	11.8	11.5	15.8	32.3	8.8	14.8	5.8	28	10.5	10.5	11	17.3	12	11	15.3	14	6	26	11	7.3	9.5	9	26	21.3	9	7.3	19	5.5	8.3	14	16	3.3	12.8	8	7	18.3	9	8.5	23.5	6.5	13.8	10
S8	H1,H2	6.5	1.5	4.8	5.5	3	5	5.5	3.5	5	7	2.5	4.3	0.8	8.3	5.5	5	3.5	10.3	4.8	3	4.3	3	3.5	10.3	2	1	2	2.8	6.8	8.8	1.8	2.8	7.8	3	3	11.5	5.5	2.3	1.8	3	0.8	5.3	3.3	1.5	8	2	6.5	6.5
C1	C12,D12	382	231.5	89.3	3786	678.3	475	1006.5	676.8	526.3	1319.5	253.8	549	640.8	660.5	251.8	227.3	211.3	185.5	220.3	408	343.8	330.5	195.3	609.5	295	148.8	1098	330.5	696.8	352.5	482.8	233.3	387.3	157.5	162.3	340	1969.3	326.5	491.5	180.8	522.3	580.5	199	179	652.8	202.5	499.3	261.8
X1	C3,D3	-8.5	280	782.8	4.5	15.5	-5	46.5	42	1.8	5.3	-5	-1.8	3.5	-13.5	15.5	-11.5	17	-49	-17.3	-10.8	5.5	120.3	-2	-16	-0.5	4.8	-43.5	6.3	8	10.3	217.3	0.5	9.3	27.8	-4	52.5	118.5	5.5	424.5	227.5	7030.8	37	181.5	405	22.8	192.5	13	126
X2	E3,F3	-7.3	304	616.3	4.5	27.8	-3.5	60.5	44	0.5	9.8	-3	-1	4.3	-13.3	35.3	-8.5	14	-44.5	-12.8	-10.8	3.3	111	-0.5	-14.3	-0.5	3.5	-44	6	5	42.8	694.3	2.5	9.8	16	-2.5	50.5	1023.5	7.8	527	292	7453.8	27	186	359.5	24.5	212	16.8	-31
X3	G3,H3	-5.5	270.3	513.8	5	13.3	-3.5	71.5	36	3	7.3	-3	-2	3	-13.5	20.5	-8	13	-44.3	-12.5	-11.5	5	113	-1	-13.8	-1.5	4.3	-38.8	5.8	5.8	29.3	293.8	2	6.3	17	-3	47.3	472	4.5	588	322	7719.3	26.8	161	370.3	27.5	213.5	13.8	-7
X4	C4,D4	-4.5	277.3	580.3	4	15	-4.5	58.3	40.5	2	4.5	-4	-1	3.3	-12.5	15	-10	12	-44.3	-12.3	-10.8	7.3	124.5	-1	-14	-2	2.8	-38.8	6.8	7	29.5	265	1	2.5	15.5	-4	46.5	378	3	563	315.5	7695	25.3	182.3	380.8	20.8	198	15	-21.5
X5	E4,F4	-6.8	229.8	404.3	2.5	14.5	-6	59	39	1.5	5.5	-4	-3	1.8	-14.5	17.3	-8.3	9	-41.8	-7.8	-11.3	9.5	122	-2	-15	-1	1.8	-41.3	4.5	6	14	394.3	1.3	3.3	13	-1.5	44.5	289	4	580.5	320	7187.8	19.8	158.8	332.5	24.5	193.8	7.8	-34.5
X6	G4,H4	-2.8	515.3	824.3	9	17.3	0.8	69.5	35	2.3	9	-2	1.3	4	-9	35	-7.8	17.3	-37	-16.3	-9.3	6.8	141.5	-1.5	-11.5	-0.3	5.3	-34.8	10.8	9.5	20.8	417.8	3.5	17.5	26.8	-2.5	62	227	5.8	563.8	294.8	8072	29	185.5	532	28.8	215.5	33	***
X7	A5,B5	-3.3	585.3	1102.3	6.8	27.3	-2	72.5	36.8	2.3	11	-1.3	0	5.8	-9	79	-7.8	22.8	-34.5	-15.5	-10.3	6.5	138.8	0	-11.5	0	4.5	-33.5	15.5	10.5	27	603.5	3	13.3	18	-1.5	88.3	894.5	10	556	402	7989	36.3	213	544	31.8	224	32	-12.8
X8	C5,D5	-0.5	502.3	824.8	7.5	16.5	-0.5	65.8	33	2	3	-2	-1.5	5.8	-11	24.5	-9	17.5	-30.8	-17.3	-12	5.8	137.5	0.5	-12.5	1	2.8	-34.5	10.8	9.5	20.5	245.5	2.8	10	15.5	-2.5	48	346.3	3.5	616.5	464.8	7491.5	24.8	268.5	482	32	219.3	10.5	26.8
X9	E5,F5	-1.3	481.3	873.8	4.5	12.8	2.8	44.5	24	1	3.5	-2	-2.3	2.3	-10	16	-7.8	17.8	-27	-11.8	-10.3	5.3	105.5	-0.5	-11.5	0	7	-31.8	7	7.5	13	311.3	2.5	5.3	17	-2.5	34.5	260	2	457.5	228.8	5630.3	20.3	169	460.5	24.3	181	16.5	89.5
X10	G5,H5	-7.5	323.5	1310.8	7	15.3	-3	46.8	25	2.5	8	-3	-2	7.8	-13.5	16.8	-7.5	24.8	-43.5	-15.3	-11.3	3.8	115.5	1	-15	-1	1.5	-42.5	6	11.5	16	557.8	1.5	5.5	10.8	-3	37.5	175.5	2.5	476.5	220.3	7496	24.5	168.5	366.3	18.5	207	21	-2
X11	A6,B6	-4.8	252	907.3	4.5	10.5	-1.5	53.3	24	1.3	2.5	-4	-1.5	2.3	-13	16.5	-9.5	15.8	-40.5	-17.3	-15.8	6.3	110.8	-1	-13	-1.5	2.8	-39	6.3	6.5	-1	261.8	0.8	3.3	20	11	54.8	52	3	533	142.5	7090.8	25.8	156.5	343.5	24.5	207.3	19.3	8.5
X12	C6,D6	-4.3	230.3	1230	2	12.8	1	33.5	21.5	2	2.5	-2	-1	2.3	-10.8	23	-8	22	-39.5	-11.8	-12.3	4.3	98.5	0	-13.3	-1.5	2.3	-36.5	6.8	8.5	-2	840.8	3	2.3	20	14.5	50	229.3	3.5	457.8	120	5919.3	23.8	152	360.3	17.3	177	14.5	-25.5
X13	E6,F6	-5.3	269.5	1440.8	2.5	14	-1.5	45	27.5	1.5	4	-2.5	-2	2.5	-14	27.8	-6	22	-42.3	-11.8	-13	2.5	107.5	-0.8	-14.8	-0.5	2.3	-36.5	6.3	10.8	1	907.5	2.5	3.5	28.5	14.8	48.5	311	4.3	454.5	178.8	6924.3	24.5	162.3	370.3	18	181.5	14.5	-27.3
X14	G6,H6	-3.5	244.8	1998.8	4.5	20.5	-1	29	32.8	2	4.8	-3	-1	5.5	-11	35.3	-8.8	30.5	-47	-15.3	-12.3	7.8	107	-0.5	-15	0.5	2.3	-40.5	7.8	14	6	1199.3	2.5	6.3	21.5	28	60.5	421.3	4.5	475.5	131.5	5379.5	31.3	169.3	347.5	16.5	178.5	14	20
X15	A7,B7	-6.8	443.8	712.3	2.8	13.8	-6.5	58.5	40	0.5	4.5	-4	-1	3.3	-14.5	27.5	-10	11	-45.8	-20.3	-12.3	9.8	119.8	-1.5	-14.5	-1.5	-0.3	-48.5	3.8	6	-8.5	235.8	2.3	2.3	10.5	-4	49.5	145	3.5	487.5	181.5	6616.8	24.5	253.5	423.3	23.5	200.8	34.3	200.3
X16	C7,D7	-7	358	726	4.5	29.3	-7.5	48	32.5	1	5	-4	-2.3	1.3	-15.5	38.5	-11	12.8	-52.8	-23.3	-13.3	7.5	92.5	-2	-14.5	-0.5	-0.8	-48	2.3	6.3	-11	499	0.8	-2	8.8	-3.8	45.3	407.5	8.8	489	160.8	6519.3	18.8	216	384	16.5	168.8	21.5	-20
X17	E7,F7	-8.5	315.3	781	2.5	22.3	-7	45.3	30.5	1.5	3.5	-5	-2.5	2.3	-15.5	28	-11.5	13	-51.5	-25	-13.8	8.8	113.8	-1.8	-15.8	-1.5	-0.8	-50.5	1.8	3.8	-10	347.8	1.5	0.8	10.3	-2.5	61.5	318	5	507.5	155	5965	21.8	196.8	350.5	20.5	184.3	21.5	-44.5
X18	G7,H7	-7.5	301.8	503.8	2.5	20.5	-6.5	62.3	28.3	1.5	3	-3.5	-2.3	2.8	-14.5	28	-11	10.5	-50	-18.3	-15.5	8.3	109.8	-2	-15	0	0.5	-48.5	3.8	5	-11	391	1.5	-1.5	6	-3.5	48.5	401.8	4.5	476.8	138.5	6054.8	16.3	170.5	328.3	24	191	8	-47.5
X19	A8,B8	-8.8	121.8	329	-0.3	11.5	-7	59	34	-0.5	3.5	-4.5	-4	1.3	-15	29	-11	4.8	-52.3	-15.3	-14.8	0.3	116	-2.5	-17	-1.5	0.3	-44.8	6	1.8	28.8	181.5	8.5	4.3	11	-4.3	44.5	30.3	1.5	561.8	218.5	6815.3	16.8	166.5	359.5	18	198	17	-41.5
X20	C8,D8	-7.3	161	336.3	0.5	21	-6.8	60.3	34	0.8	7	-6	-3	1.8	-15	55.8	-10	6	-49.5	-13.3	-14.5	4	112	-2.5	-16.8	-1.8	0.8	-44	4.8	2	26	544.3	11.5	8	10.5	-1.5	39.3	151	7.3	519.5	242.5	6874.8	19.3	165.3	375.3	22.8	217	18	-38.8
X21	E8,F8	-8.3	183	334.8	0.5	18.5	-9	64.5	41	0	14.3	-5	-3	2.3	-13.5	51.5	-11.5	6.3	-49	-15.3	-16.8	0.3	127.5	-2.5	-16	-1	-0.5	-44.8	5.3	4.5	43.3	381	12.5	8.3	7.5	-3.5	36	183.5	5.3	562	260	6993	18.8	167.8	377	23	217.3	19	-47.5
X22	G8,H8	-5.8	64.8	72.5	2.5	31	-4.3	-4.8	37.5	7.3	22	-1	0.5	6.8	-11.8	112	-8.8	6.5	-45.3	16.8	-15.3	2	76.8	2.8	-14.5	5.3	4.8	-46.3	8.3	4.5	54.5	187.3	15	23.8	5	-0.5	114.5	33	7	339.5	25.3	1386.8	11.3	10.8	199	12	132.5	4.8	-46.5
X23	A9,B9	-3.3	449.3	737.8	5	19.8	-4.3	56.5	29.8	0	5.8	-5	-3	1.8	-15	13.3	-8.8	12.3	-39.8	-13.8	-13.8	-1	123	-1.5	-14	-1.3	0.8	-39.5	2.5	6.8	19	178.3	2	-1.8	16.3	-2	58.3	38.8	6.5	478.3	203.3	6702.5	18.3	204	391	31	184	14	-54
X24	C9,D9	-5.8	427.8	575.3	2.8	35	-5	34	36.3	1	6.5	-4.8	-3.3	4.8	-15	28.5	-10	7	-45.5	-0.8	-15.5	0.3	87.5	-1.5	-16.3	-1	0.8	-42.5	5.3	6.5	29.8	249.3	0.5	4.3	18	-3.8	147.5	119.5	10.5	472.3	182.5	6790.8	16.3	219.5	398.3	20.8	173.3	19.5	-42.5
X25	E9,F9	-1.8	314.5	669.3	6	27	0.8	69.8	36	1.5	12.5	-2	-0.5	4.3	-13	47	-7	13	-53	-13.5	-13	9.8	130	-1.5	-16	1	1.8	-37.8	9	7.3	24	130.3	3.5	10.8	17.5	-3	31.8	53	8	561	153.5	7094.3	23.8	129.5	402.5	29.5	205	8.3	210
X26	G9,H9	-6.5	333.5	909.8	2.8	51	-4.5	61.5	51.8	1.5	14.3	-4.5	-2	3.3	-14	94.3	-11.5	11.5	-58.5	-17.3	-12.5	17	121	-1.8	-17.5	-2	1.3	-44.5	7.3	7	26.3	290.8	1	14.5	17	-4	52.5	1300	24.5	597.5	282.5	7111.3	30.3	166.8	400.3	26	210.5	9.8	-36.5
X27	A10,B10	0.5	266	603.8	3.8	32.5	-1.5	78.3	34.5	1	9.5	-2.5	-2	1.3	-14.3	45.5	-8.8	8.5	-54.5	-5.8	-14.8	8.8	123	-3	-17	0.5	2.3	-38.5	4.8	7.5	26.3	160.3	3	12.8	9.5	-5	25.5	199.8	10.5	607	262.3	6547.3	17.3	163.5	354	23.8	227.5	0.8	-22
X28	C10,D10	-7	378	587.5	3.3	12.5	-7	42.5	28	0.5	2.3	-5.3	-3.3	-1.5	-15	14.5	-10.5	9	-49.8	-23.3	-13.3	3.3	111.3	-2.3	-16.5	-1.5	-0.3	-44.5	4.3	6.5	-8.5	254.8	0	-3.3	9.5	-5	44.5	112.3	2.3	545.3	190.8	7016.3	15.5	197.5	355.8	15	199.5	6.3	-54.3
X29	E10,F10	-9.3	334.8	596.8	3.5	18	-5	63.8	26	-0.5	4.8	-4.5	-2.8	2.8	-12.5	34.8	-11	8.3	-41.3	-15.3	-11.3	2.5	109	-1.5	-14	-3	-0.3	-41	18	4.5	13.5	618.8	-0.3	2	9	-3.5	151.5	575.8	5.8	562.3	384	8106.8	15	249.3	421.5	13.5	192.8	6	-63
X30	G10,H10	-7.8	247	623.8	1	13.3	-6	47	28	1	-0.3	-5	-4.3	1.3	-16	30	-11	9.5	-44	-23	-14	2.3	111.3	-1.5	-16.3	-1	0.3	-42	6.8	5.5	2.3	332.8	0.5	-3.5	5.8	-3.5	67.5	253.3	4.3	531.3	414.5	7062	18.3	234	389.3	14.3	198.5	9.8	-60.3
X31	A11,B11	-1.8	361.5	742.8	3	23	-0.5	64.3	47	0	11	-3.8	-2	7.3	-12.5	19	-9.5	13.5	-50.5	-9.3	-4.8	0.3	108	-1.8	-6.5	-1.3	0.8	-35.8	16.3	13	24.5	944.8	1.5	5.3	19.5	2.8	95.5	341.5	7	545.5	356	7964.3	23.5	225.5	450.8	16.8	184	20.8	-25.3
X32	C11,D11	-2.3	401	747.5	2.3	44.5	-3	58	45.5	1	6.3	-3.5	-0.5	6.3	-14.5	41	-6.8	11	-48	-12.3	-8.3	8	104	-2	-8.3	-1	0.8	-33	13.3	15	37.3	1146.8	0.8	6.8	9.5	1.5	102.3	1024.5	22	504.5	356	8110	25.8	246.8	452.3	10.3	185	23	-28.5
X33	E11,F11	-3.8	305.8	524.3	4	31	-1.3	48.5	47.5	1	6.3	-4.8	-4.5	7.3	-14.5	25.5	-10.3	10.3	-48.3	25.3	-9.3	6	108.8	-2	-12	-0.5	0.5	-38.5	13.8	11.3	16.5	1496.3	1	10.3	10	-0.3	98.5	944.5	13	493.8	322	7229.5	17.5	213.5	402.5	15	188.8	6.8	-26.5
X34	G11,H11	-9.8	382.5	453.8	1	23.3	-6	45.5	46.8	1	16.3	-6	-2.5	11.8	-15	30.5	-11.3	6.5	-40.5	-7.8	-13.3	11.3	104.5	-2	-18	-1	-0.8	-43.5	14	3	6	815.8	1.5	0.3	22.3	-2	139.3	142	8.5	506	240.5	6543	24.8	240	433.3	15.5	176.3	16.8	-32
X35	A12,B12	-6.3	350.5	432	3	29.3	-6	36	149	0	14.5	-4.3	-2.8	16.3	-15	86	-12	5.5	-43.5	-16.3	-13.5	30.3	86	-3	-16.8	0	-0.3	-44.5	10.8	2	38.8	1154.8	0.5	5.3	8	0.3	98	714.3	12	466.3	231.5	5642.5	13	269.8	416.3	11.5	152.3	18.8	-5
X36	B3,B4	-8	294.8	651.3	5	18.5	-7.5	40.5	26	1.3	5.3	-5.3	-2	3	-13.3	24.3	-12	14	-23.5	-19.8	-14.8	-1.3	106.8	-1	-15.5	-2.5	1.3	-44.5	4.8	5	22	112.8	2	6.5	16	-3.5	56.8	71.3	6	497.5	110.5	6494	23	233	332.3	19.5	181.5	18	-15.8
*** = Value not available; --- = Designated as an outlier
*Value = Value extrapolated beyond standard range
OOR = Out of Range; OOR> = Out of Range Above; OOR< = Out of Range Below
Exp Conc = Expected Concentration; Obs Conc = Observed Concentration

## Sheet: Std Dev
File Name: Untitled
Acquisition Date: 09-Dec-2022, 12:08 PM
Reader Serial Number: LX10017068422
Plate ID:
RP1 PMT (Volts): 585.84
RP1 Target: 3635
		Hu b-NGF (46)	Hu CTACK (72)	Hu Eotaxin (43)	Hu FGF basic (44)	Hu G-CSF (57)	Hu GM-CSF (34)	Hu GRO-a (61)	Hu HGF (62)	Hu IFN-a2 (20)	Hu IFN-g (21)	Hu IL-1a (63)	Hu IL-1b (39)	Hu IL-1ra (25)	Hu IL-2 (38)	Hu IL-2Ra (13)	Hu IL-3 (64)	Hu IL-4 (52)	Hu IL-5 (33)	Hu IL-6 (19)	Hu IL-7 (74)	Hu IL-8 (54)	Hu IL-9 (77)	Hu IL-10 (56)	Hu IL-12(p70) (75)	Hu IL-12(p40) (28)	Hu IL-13 (51)	Hu IL-15 (73)	Hu IL-16 (27)	Hu IL-17A (76)	Hu IL-18 (42)	Hu IP-10 (48)	Hu LIF (29)	Hu M-CSF (67)	Hu MCP-1(MCAF) (53)	Hu MCP-3 (26)	Hu MIF (35)	Hu MIG (14)	Hu MIP-1a (55)	Hu MIP-1b (18)	Hu PDGF-bb (47)	Hu RANTES (37)	Hu SCF (65)	Hu SCGF-b (78)	Hu SDF-1a (22)	Hu TNF-a (36)	Hu TNF-b (30)	Hu TRAIL (66)	Hu VEGF (45)
Type	Well	Std Dev	Std Dev	Std Dev	Std Dev	Std Dev	Std Dev	Std Dev	Std Dev	Std Dev	Std Dev	Std Dev	Std Dev	Std Dev	Std Dev	Std Dev	Std Dev	Std Dev	Std Dev	Std Dev	Std Dev	Std Dev	Std Dev	Std Dev	Std Dev	Std Dev	Std Dev	Std Dev	Std Dev	Std Dev	Std Dev	Std Dev	Std Dev	Std Dev	Std Dev	Std Dev	Std Dev	Std Dev	Std Dev	Std Dev	Std Dev	Std Dev	Std Dev	Std Dev	Std Dev	Std Dev	Std Dev	Std Dev	Std Dev
B	A3,A4	0.35	0.71	0.35	0.71	0.71	0	1.41	0	0.71	2.12	1.41	1.41	0.35	1.41	0	1.41	1.41	4.24	3.18	1.06	3.18	0	0.71	0	1.41	1.06	0.71	1.77	0	0	1.77	0	1.06	1.41	2.83	0.71	2.12	2.12	0.71	0.71	0.35	0.35	0.71	0	1.41	2.12	1.41	3.54
S1	A1,A2	64.35	151.32	216.73	154.15	728.32	472.7	56.57	457.5	607.05	213.55	420.02	324.21	1.77	278.25	150.61	421.44	53.39	198.34	205.41	210.01	534.22	281.07	89.1	439.11	576.29	680.24	208.95	271.53	310.77	406.59	519.02	175.01	276.83	218.5	892.72	170.77	195.52	114.9	304.06	239.36	761.91	657.61	36.06	54.8	498.86	199.4	41.37	276.83
S2	B1,B2	6.36	59.75	178.19	245.72	13.08	129.75	95.46	258.09	128.69	3.18	97.23	141.42	225.92	142.13	113.14	64.35	276.83	129.75	39.24	119.5	468.1	3.18	7.42	79.2	40.31	44.19	189.5	23.33	115.26	48.44	426.03	74.95	47.02	74.25	144.25	33.23	23.33	137.18	123.39	123.04	78.84	191.63	73.19	113.84	179.61	23.33	225.92	186.68
S3	C1,C2	122.68	72.12	7.42	360.27	115.26	54.8	2.12	130.81	47.73	73.19	166.17	99.7	74.6	128.34	27.22	19.09	239	19.8	16.97	64.7	65.76	44.19	41.72	144.25	33.94	76.37	59.4	19.8	94.05	21.21	91.92	63.64	43.84	48.79	2.12	26.87	58.69	135.06	146.02	85.56	144.96	32.88	39.95	76.01	66.47	2.12	32.17	81.67
S4	D1,D2	12.02	21.21	30.05	72.83	23.69	19.09	44.9	13.44	94.75	37.12	23.33	55.15	27.58	77.78	7.07	5.66	151.32	11.31	53.03	87.68	22.98	58.34	22.63	44.19	13.79	20.15	118.44	37.83	6.36	23.33	76.01	25.46	21.21	3.89	6.36	40.31	6.36	39.6	44.9	27.58	37.83	57.98	2.83	43.49	3.89	29.7	88.39	5.66
S5	E1,E2	20.15	0.35	4.6	67.18	21.21	33.94	16.97	10.25	33.59	14.85	9.19	9.9	20.86	1.41	20.15	13.79	12.73	7.42	16.26	27.58	14.85	3.18	0.71	30.41	16.97	10.61	8.49	7.07	27.58	2.83	7.07	4.24	14.5	12.73	3.89	1.41	43.84	2.12	11.31	8.84	5.66	18.74	19.09	15.56	6.01	10.96	2.83	7.07
S6	F1,F2	11.67	4.24	0.71	6.01	8.13	9.19	31.11	1.41	10.61	9.55	0.71	3.54	3.89	12.37	9.19	7.78	2.12	12.73	2.12	5.66	9.55	7.78	0.71	24.75	4.95	4.24	9.9	2.12	1.41	24.04	4.24	2.12	9.55	4.24	7.78	2.83	3.18	3.54	4.24	2.47	13.44	4.24	6.01	8.84	4.6	4.24	8.13	12.73
S7	G1,G2	0.35	1.06	3.54	0.71	0.35	1.06	5.3	0.71	1.06	1.77	1.06	0.35	2.12	2.83	3.54	2.83	2.83	2.47	1.77	1.06	6.36	1.41	0.71	0	1.41	2.12	2.83	1.77	2.83	1.06	2.47	0.35	0.35	0.71	1.06	2.12	0.71	0.35	2.47	4.95	3.18	2.12	2.12	0.71	3.54	0	1.77	3.54
S8	H1,H2	2.47	1.41	2.83	1.41	0.71	0.71	3.54	0.71	0.71	0	2.12	0.35	0.71	2.47	4.95	1.41	0.71	2.47	2.12	2.47	0.71	1.41	2.83	4.6	1.41	1.77	2.12	1.41	0.35	2.47	0.71	0.35	1.41	0	1.41	2.83	0	1.06	1.06	0.71	2.83	0.71	6.72	2.12	0	0.71	0.71	1.41
C1	C12,D12	20.86	7.07	6.36	72.83	40.66	9.9	17.68	25.1	22.98	41.72	10.96	26.87	9.9	21.92	7.42	5.3	13.79	16.26	19.09	31.47	67.88	9.19	0.35	13.44	5.66	5.66	31.82	8.84	7.42	28.28	12.02	1.77	4.95	10.61	3.89	19.09	68.94	5.66	12.73	3.18	45.25	27.22	10.61	26.87	42.78	8.49	33.59	9.55
X1	C3,D3	1.06	20.51	18.38	1.41	0	2.12	3.54	5.66	0.35	1.06	1.41	2.47	1.06	0.71	3.54	0.71	1.41	1.41	3.54	2.12	1.77	15.91	0.71	0	0.71	2.83	1.41	2.12	1.41	1.77	1.41	0.71	0.71	0.35	1.41	2.83	3.54	1.41	22.63	16.97	650.54	1.77	12.73	9.9	1.06	5.66	5.66	24.75
X2	E3,F3	1.41	0.71	13.44	0	1.06	0.71	1.41	1.41	0	3.18	0	1.41	0	1.06	1.06	0.71	1.41	0.71	1.41	2.12	0.71	2.83	0	1.77	0.71	3.18	0.71	3.89	1.41	3.18	9.9	0.71	0	0	0.71	1.41	26.16	1.06	10.61	4.95	135.06	3.18	9.19	4.95	0.71	10.61	1.06	3.54
X3	G3,H3	1.77	1.06	7.07	3.54	1.06	0.71	3.54	5.66	0.71	1.06	0	0	2.47	0.71	3.54	0	1.41	0.35	2.47	2.47	2.47	2.12	0.71	1.06	0.71	0.71	0.35	0	0.35	1.77	24.75	1.41	2.12	1.41	0	5.3	0.71	1.41	40.31	14.85	281.43	2.83	12.02	0.35	3.54	19.8	3.89	15.56
X4	C4,D4	2.47	12.37	21.92	2.12	0.71	0.71	1.06	2.12	2.12	0	1.41	1.41	1.41	0.71	0	1.41	2.83	1.06	2.12	2.12	2.12	8.49	0.71	0	1.41	0.71	1.06	0	0	4.24	16.62	0	1.77	2.12	0	1.41	10.61	0.71	4.95	19.09	3.18	2.12	10.96	1.06	1.06	3.54	4.24	8.49
X5	E4,F4	4.95	0.35	12.73	0	0	0	8.49	1.41	0	1.41	0	1.41	0.71	0.71	0.35	1.06	0	1.06	4.24	2.83	1.06	7.07	0.71	0	1.41	0	2.47	0.35	1.41	0.71	2.83	0.35	4.95	1.41	0.71	2.83	26.16	0.71	53.74	26.87	181.73	2.83	12.37	9.19	2.12	2.47	3.89	1.41
X6	G4,H4	0	3.89	34.65	2.12	4.6	5.3	13.44	4.24	0.35	4.95	1.41	0.35	0.35	0	1.41	0.35	1.06	5.66	3.54	1.41	2.83	0.71	0	2.12	1.06	0.71	1.06	0	0.71	1.77	20.51	0.71	3.89	1.77	0.71	3.54	6.36	0.35	22.27	1.06	76.01	0.35	1.41	9.9	6.01	9.9	0.71
X7	A5,B5	1.41	22.98	20.51	1.77	0.35	1.41	12.02	2.47	0.35	0.71	0.35	1.41	0.71	1.41	2.83	0.35	3.89	4.95	1.06	0.71	1.77	15.91	2.12	0.71	0	0.35	1.41	1.77	2.12	2.12	23.69	0	3.54	1.41	0.71	0.35	9.9	2.12	20.51	30.41	723.02	5.66	9.19	24.04	2.47	4.95	1.41	24.4
X8	C5,D5	0.35	22.98	39.6	1.41	0	0.71	6.72	5.66	2.12	0.71	0	0.71	2.12	1.41	3.54	1.41	2.12	1.77	0.71	0.35	1.41	31.82	0	0.71	1.41	1.41	2.83	1.41	2.12	5.66	3.89	0.35	6.01	3.54	1.41	0.71	22.27	1.41	31.11	23.69	364.51	0.71	35.36	8.49	7.07	4.6	2.83	54.09
X9	E5,F5	0	18.03	1.41	2.83	1.77	1.77	6.36	1.41	0.71	0	0	1.06	1.41	1.41	2.83	0.35	1.77	5.66	0	0	1.41	21.92	1.41	0.71	0	0.35	2.47	0.35	2.12	2.12	2.83	0.71	2.12	0	0.71	1.41	8.49	0.71	45.25	14.5	36.77	2.12	9.19	6.36	1.06	12.02	2.12	50.91
X10	G5,H5	1.77	43.84	147.08	0.71	3.18	1.41	1.06	1.41	0	2.12	0	0	0.71	0.71	1.77	2.12	3.18	3.54	0.71	0	4.24	3.54	0.71	1.41	1.41	2.47	1.41	0.35	2.12	2.12	65.76	0.71	1.77	4.6	1.41	7.07	16.97	1.41	4.24	27.22	27.22	1.06	16.97	32.17	3.54	0.71	2.83	10.61
X11	A6,B6	2.12	7.78	33.23	0	0	0.71	8.84	0	0.35	1.41	1.41	0.71	1.41	1.41	0.71	0.71	1.06	0.71	0.71	0.71	2.12	7.42	0.71	1.41	0.71	1.41	0.71	0.71	0.71	2.12	3.54	0.35	0.71	1.41	2.83	5.3	0.71	0.71	60.1	5.66	175.36	0	25.46	6.36	3.54	6.72	2.47	55.15
X12	C6,D6	1.41	4.6	10.96	0.71	1.77	0	9.19	0.71	0.71	2.83	1.41	0	0	0.35	5.66	0	0	0.71	0	0	6.36	2.12	0.71	0.35	2.12	2.12	2.83	0	0.71	6.36	3.54	0	2.12	5.66	2.83	3.54	3.18	0	13.79	10.61	49.5	0	2.12	1.77	1.06	17.68	3.54	7.07
X13	E6,F6	2.83	4.95	155.56	2.83	3.54	0.71	8.49	2.83	1.41	0.71	0.71	0	0.35	1.41	1.77	0	5.66	3.18	0	1.77	0.35	0.71	0.35	1.06	0.71	0.71	1.41	0.71	1.06	0.71	3.18	0.71	0.35	3.54	1.77	4.24	3.54	3.18	19.8	30.05	4.24	2.47	9.55	8.84	0	14.14	2.12	1.77
X14	G6,H6	1.06	7.42	108.89	1.41	2.83	1.41	4.24	3.18	0.71	2.47	0	0	1.06	0	1.77	0.35	0.71	2.83	3.54	0	1.41	5.66	0	2.83	0.71	2.12	4.24	0	1.41	5.66	21.21	0.71	0.71	2.12	1.41	1.41	37.12	2.83	8.49	9.9	153.09	3.54	22.98	3.54	0.71	2.83	1.41	27.58
X15	A7,B7	3.54	34.29	36.06	0.35	1.77	2.12	3.54	7.07	0	1.41	0	0	1.41	0.71	0.71	1.41	2.83	8.13	2.12	1.41	2.83	17.32	0	0.71	0.71	0	1.41	0	2.83	4.24	15.56	1.06	2.12	2.12	1.41	0	7.78	0	45.25	2.83	6.36	2.47	14.14	6.72	0.71	6.72	0.35	198.34
X16	C7,D7	2.47	44.55	111.37	0	8.13	0.71	6.36	2.12	0.71	3.54	0	0.35	0	2.12	6.36	1.41	2.47	3.18	0.71	0	2.47	10.61	0.71	0.71	0.71	0.71	1.41	0.71	3.18	3.54	86.62	1.06	1.06	0.35	0.35	3.89	73.54	0.35	6.36	21.57	69.3	4.24	48.79	42.43	3.54	14.5	4.95	12.02
X17	E7,F7	1.06	13.79	1.77	0	1.06	0	1.77	4.95	1.41	1.41	0	2.12	1.41	0.71	2.83	0.71	1.41	0.71	1.06	0.71	1.41	0.35	0.35	0.35	0.71	0.71	0	0	3.89	3.54	17.68	0.71	2.83	1.06	0	1.41	17.68	0.71	10.61	10.61	208.24	1.41	21.57	9.19	3.54	2.47	4.95	0
X18	G7,H7	1.77	9.55	2.83	0	1.41	0.71	18.74	1.06	0	0.71	2.12	1.06	0.71	0.71	1.41	1.41	0.71	4.24	0	1.06	2.12	3.89	0.71	0	0	1.77	0	0	2.83	4.24	8.84	0.71	0.35	1.41	0.71	4.24	4.6	0	25.1	22.63	311.83	3.54	14.14	15.2	5.66	2.83	5.66	4.24
X19	A8,B8	0.71	6.72	19.45	0.35	0	1.41	7.07	4.24	0	1.41	2.12	1.41	1.41	1.41	5.66	0	1.06	2.47	0.71	0.71	2.12	0	1.41	1.41	0.71	2.12	0.35	1.06	0.35	1.06	4.6	0.71	0.71	2.83	0.35	5.66	3.18	0.71	76.72	0	38.18	1.41	12.73	10.61	1.41	7.78	0	16.97
X20	C8,D8	1.41	9.19	0.71	1.41	0.71	1.06	1.77	2.83	0.35	0.71	1.41	1.41	0.71	0.71	3.18	1.41	1.41	0.71	0	1.77	0.35	1.41	1.41	0.35	0.35	0	0.71	1.41	1.41	2.12	12.73	0.71	0.35	2.12	0.71	4.6	7.78	1.06	25.46	7.07	149.2	0.71	6.01	5.3	9.55	13.44	1.41	43.49
X21	E8,F8	2.83	8.49	9.9	0	0	0	7.78	7.07	0.71	0.35	1.41	1.41	0	0.71	6.36	0.71	1.06	0	0.71	0.71	0.71	4.95	0	0	0	0.35	2.47	0.71	0.71	5.3	18.03	3.54	3.54	2.12	0.71	0.71	14.14	0.35	67.88	9.19	31.47	0	5.3	0	2.83	0.35	1.41	9.9
X22	G8,H8	0.71	4.6	3.18	1.41	3.54	0.35	1.06	3.54	1.06	6.36	0	0.71	0.71	1.06	2.12	0.35	0.71	0.35	2.12	1.41	1.77	1.06	1.77	0.71	1.77	1.41	2.47	0.71	1.41	6.36	8.49	1.41	0	1.41	0.71	4.95	3.54	0.71	32.53	1.06	13.44	2.12	1.06	16.97	0	14.14	0.35	2.12
X23	A9,B9	2.83	12.37	49.5	0.71	2.47	1.06	0.71	3.18	2.12	3.18	0	2.83	2.12	0	6.01	0.35	1.77	6.01	0	0.71	1.06	33.94	1.41	0	1.06	1.41	0	0.35	0.35	0.71	8.49	1.41	2.12	1.06	0	3.18	0.35	0	84.5	30.76	365.93	2.12	17.68	14.14	5.66	21.21	1.41	16.26
X24	C9,D9	0	35	13.44	3.18	9.19	2.83	1.41	1.06	0.71	0.71	1.06	1.77	2.12	0	7.78	1.41	0	4.95	0	2.47	0.71	7.07	0	1.77	1.41	0	4.24	0.71	0.71	6.72	2.83	0.71	4.95	0	1.06	19.8	15.56	2.83	23.69	31.11	30.41	2.12	29.7	3.89	0.35	11.67	0.71	31.11
X25	E9,F9	0.71	8.49	50.2	0.71	9.19	1.06	2.47	1.41	1.41	2.83	0	2.12	1.41	2.83	4.24	0	2.83	0	0.35	2.47	0	18.38	0	0	0	0	1.06	3.18	0.35	3.54	1.41	0.71	2.83	0.71	1.41	0.35	3.54	0.71	23.33	7.07	86.27	1.41	12.73	21.92	2.12	3.54	3.18	110.31
X26	G9,H9	0.35	25.46	16.97	0.35	0.71	0.71	3.54	3.89	0	2.47	0.71	0	0	1.41	5.3	0.71	0.71	0.71	2.12	1.06	6.01	15.56	0.35	0.71	1.41	0.71	0	0.71	1.41	2.47	3.54	1.41	1.06	0	0	0	72.12	1.41	19.8	25.46	489.32	0.71	4.6	24.4	7.07	24.04	1.77	21.92
X27	A10,B10	1.06	14.85	0	2.47	1.41	4.95	1.77	2.12	0.71	8.49	0.71	1.41	0	0.35	1.41	3.18	0.71	0.71	7.07	0.71	1.41	0	0.71	1.41	0.71	0.71	4.24	0	0.71	9.55	7.07	0	0	0.71	0	1.41	18.74	1.41	27.58	11.67	370.52	0.71	12.73	15.56	1.77	0	0.35	25.46
X28	C10,D10	0.35	37.48	59.04	2.47	1.41	0	7.78	5.66	0	1.06	0.35	1.06	0.35	0	3.54	2.12	2.12	1.77	0.71	1.41	0.71	17.32	0.35	0.71	0.71	0	1.41	2.12	2.12	2.83	31.82	1.41	2.83	0	1.41	2.83	20.15	1.77	38.54	3.18	53.74	3.89	25.46	8.13	4.24	0	2.47	3.89
X29	E10,F10	1.41	11.67	5.66	0	2.12	2.83	3.18	5.66	1.41	3.18	0	1.77	2.12	0.71	1.77	2.12	0.35	1.77	0.71	0	2.47	4.24	1.41	0	1.41	1.41	2.12	5.3	0.71	4.24	48.79	1.77	0.35	1.41	0.71	26.87	25.81	1.06	1.06	7.78	116.67	1.77	20.86	0.71	2.12	9.55	1.41	2.12
X30	G10,H10	0.71	7.78	42.43	0.71	5.3	2.83	0	2.12	0.71	2.47	0	1.77	0	1.41	8.49	0.71	0.71	1.41	0.35	1.06	4.95	3.18	0	0.35	1.41	0.71	0.71	2.83	3.54	8.84	21.92	0.71	3.89	0.35	2.12	1.41	67.53	0.35	13.79	16.97	243.6	2.12	24.75	41.37	3.89	7.07	0.35	4.6
X31	A11,B11	0.71	24.04	57.98	0.71	3.54	0.71	3.89	1.41	2.12	2.12	1.06	0	0	2.12	0	0.71	0.71	2.12	3.54	0.71	0.71	15.56	1.77	0.71	1.06	0	0.35	2.12	0	2.83	61.52	0.71	2.12	2.12	0.35	11.31	14.14	2.12	18.38	28.99	612.35	3.18	13.44	14.5	4.6	20.51	3.89	3.89
X32	C11,D11	0	12.02	25.1	0.35	4.24	0	14.14	3.54	0.71	0.35	2.83	0.71	1.41	0.71	1.41	0.35	0	1.41	2.12	1.41	1.77	8.49	0.71	2.47	0	1.41	2.12	2.12	1.41	3.89	55.86	1.06	1.41	0.71	2.12	3.18	31.11	2.12	5.66	40.31	83.79	2.83	6.72	32.88	0.35	2.12	2.83	5.66
X33	E11,F11	4.95	20.86	33.23	0.71	0.71	1.06	7.78	7.78	0.71	4.6	1.06	2.12	2.83	0.71	2.12	1.06	1.77	1.77	1.41	1.41	1.77	16.62	0.71	1.41	0.71	1.06	0	1.41	1.77	5.66	94.75	2.83	4.95	2.83	0.35	4.24	103.24	0.71	39.95	31.82	152.38	2.47	7.07	6.36	1.41	21.57	0.35	4.24
X34	G11,H11	0.71	9.9	11.31	0.71	2.47	1.41	3.54	3.18	0.71	1.06	1.41	0.71	2.12	0	2.12	0.35	0.71	2.12	2.12	1.41	3.54	0.71	0.71	0	0	0.71	2.83	1.06	1.41	0.71	34.65	0.71	2.12	1.77	1.41	1.77	10.61	0	0.71	12.73	76.01	4.24	2.12	10.25	0.71	24.4	1.06	0.71
X35	A12,B12	1.41	8.49	20.86	2.12	3.89	0	4.24	4.24	0.71	2.83	1.06	1.06	1.41	0	1.41	0	3.54	2.12	2.12	1.77	7.78	2.83	0.71	0.35	0	0	2.83	0	0	2.47	19.09	0.71	1.41	0	1.06	4.95	27.22	2.12	12.37	5.66	75.31	0.35	3.89	5.3	2.12	9.55	0.35	2.12
X36	B3,B4	1.77	24.4	16.26	0.71	1.41	2.12	2.83	1.41	1.06	1.06	0.35	0	1.06	1.06	1.77	2.83	1.41	1.41	0	0.71	1.41	3.89	2.12	0.71	2.12	0.71	1.41	1.41	0	4.95	0.71	1.41	1.06	1.41	0.71	1.06	3.89	0.71	29.7	4.24	105.01	3.18	9.19	1.06	0.71	11.31	1.41	6.01
*** = Value not available; --- = Designated as an outlier
*Value = Value extrapolated beyond standard range
OOR = Out of Range; OOR> = Out of Range Above; OOR< = Out of Range Below
Exp Conc = Expected Concentration; Obs Conc = Observed Concentration

## Sheet: %CV
File Name: Untitled
Acquisition Date: 09-Dec-2022, 12:08 PM
Reader Serial Number: LX10017068422
Plate ID:
RP1 PMT (Volts): 585.84
RP1 Target: 3635
		Hu b-NGF (46)	Hu CTACK (72)	Hu Eotaxin (43)	Hu FGF basic (44)	Hu G-CSF (57)	Hu GM-CSF (34)	Hu GRO-a (61)	Hu HGF (62)	Hu IFN-a2 (20)	Hu IFN-g (21)	Hu IL-1a (63)	Hu IL-1b (39)	Hu IL-1ra (25)	Hu IL-2 (38)	Hu IL-2Ra (13)	Hu IL-3 (64)	Hu IL-4 (52)	Hu IL-5 (33)	Hu IL-6 (19)	Hu IL-7 (74)	Hu IL-8 (54)	Hu IL-9 (77)	Hu IL-10 (56)	Hu IL-12(p70) (75)	Hu IL-12(p40) (28)	Hu IL-13 (51)	Hu IL-15 (73)	Hu IL-16 (27)	Hu IL-17A (76)	Hu IL-18 (42)	Hu IP-10 (48)	Hu LIF (29)	Hu M-CSF (67)	Hu MCP-1(MCAF) (53)	Hu MCP-3 (26)	Hu MIF (35)	Hu MIG (14)	Hu MIP-1a (55)	Hu MIP-1b (18)	Hu PDGF-bb (47)	Hu RANTES (37)	Hu SCF (65)	Hu SCGF-b (78)	Hu SDF-1a (22)	Hu TNF-a (36)	Hu TNF-b (30)	Hu TRAIL (66)	Hu VEGF (45)
Type	Well	%CV	%CV	%CV	%CV	%CV	%CV	%CV	%CV	%CV	%CV	%CV	%CV	%CV	%CV	%CV	%CV	%CV	%CV	%CV	%CV	%CV	%CV	%CV	%CV	%CV	%CV	%CV	%CV	%CV	%CV	%CV	%CV	%CV	%CV	%CV	%CV	%CV	%CV	%CV	%CV	%CV	%CV	%CV	%CV	%CV	%CV	%CV	%CV
B	A3,A4	1.1	6.73	1.3	6.15	4.29	0	1.49	0	5.66	7.71	7.44	8.84	4.04	5.05	0	4.88	17.68	5.11	7.11	3.1	13.69	0	5.24	0	8.84	10.35	0.99	11.59	0	0	9.96	0	2.85	10.1	17.68	4.04	13.69	20.2	1.43	2.89	1.27	2.18	0.92	0	11.79	7.19	6.15	4.75
S1	A1,A2	0.38	4.34	2.33	1.05	4.09	2.51	1.52	2.81	4.46	1.24	4.06	2.2	0.02	2.42	3.52	3.85	0.4	3.22	1.6	2.42	6.07	5.25	1.35	2.54	3.55	5.34	1.76	4.08	1.78	3.4	3.9	3.24	2.27	1.52	4.77	5.5	1.07	0.48	2.15	3.4	6.57	3.71	0.79	1.09	2.94	2.83	0.23	2.47
S2	B1,B2	0.06	1.72	4.48	1.73	0.13	1.04	2.86	2.44	1	0.03	1.66	1.5	2.4	1.62	3.07	1.19	2.81	2.95	0.65	1.65	7.99	0.08	0.19	0.83	0.44	0.75	1.79	0.46	1.07	0.89	4.01	1.79	0.55	0.68	1.42	1.68	0.14	0.84	1.26	2.52	0.81	1.77	2.37	2.91	1.37	0.7	2.31	2.21
S3	C1,C2	3.51	3.71	0.59	2.77	3.06	1.13	0.07	3.77	0.62	1.32	7.84	2.74	1.33	2.74	1.54	1.02	5.35	1.15	0.78	2.04	2.55	1.92	3.06	3.62	1.17	4.05	0.89	0.79	2.07	1.02	2.08	3.13	1.33	1.54	0.07	2.35	0.76	2.12	3.21	6.39	4	0.77	3.4	3.08	1.16	0.18	0.98	2.53
S4	D1,D2	1.18	3.68	8.34	1.35	2.05	1.52	2.05	1.54	5.19	2	3.83	5.4	1.81	4.8	1.27	1.05	14.54	2.05	7.13	10.39	3.03	7.43	5.83	3.37	2.1	4.18	4.81	5.18	0.42	3.42	5.31	4.59	2.32	0.72	0.9	7.66	0.29	2.91	4.02	7.27	3.91	4.91	0.75	5.05	0.24	8.03	10.32	0.72
S5	E1,E2	6.88	0.22	4.06	6.21	6.24	11.99	2.57	4.44	10.47	2.77	5.18	3.9	9.62	0.32	12.2	8.32	6.24	3.55	8.45	15.19	5.49	1.43	0.65	7.83	9.98	8.88	1.53	3.65	6.12	1.26	1.98	3.18	5.57	11.9	2.49	0.71	9.48	1.13	4.17	7.44	2.39	5.74	11.97	7.98	1.56	9.43	1.26	3.63
S6	F1,F2	12.79	9.22	1.49	3.96	9.21	11.14	22.38	2.18	14.24	6.69	1.25	5.16	10.44	9.46	15.19	12.15	4.12	11.36	2.64	8.98	11.75	11.52	1.84	19.72	9.25	9.43	7.61	3.75	1.19	26.28	6.63	5.11	10.64	12.12	16.38	4.42	3.38	10.25	4.66	5.41	21.5	4.61	6.21	15.71	4.5	9.03	12	14.3
S7	G1,G2	0.68	4.99	10.4	1.99	1.13	2.48	4.97	3.29	3.75	2.96	3.82	1.15	14.63	5.05	8.52	7.16	14.89	2.47	3.12	2.34	16.53	4.16	3.63	0	5.24	12.12	3.49	7.29	7.44	1.44	9.25	1.66	0.63	3.63	4.37	6.73	2.24	2.57	3.98	15.23	9.16	6.15	2.48	2.18	9.96	0	4.81	4.18
S8	H1,H2	6.39	11.79	8.84	8.32	3.63	2.28	3.52	5.24	4.04	0	9.87	1.75	7.44	6.83	13.56	4.16	6.15	2.65	4.29	6.64	2.57	6.15	16.64	11.14	7.86	15.71	2.89	7.86	1.89	4.04	3.63	2.11	3.14	0	7.44	9.75	0	8.32	2.07	2.57	9.92	3.29	8.42	8.32	0	2.24	2.4	1.75
C1	C12,D12	5.04	2.92	5.46	1.92	5.85	1.98	1.6	3.66	4.27	3.1	4.02	4.76	1.52	3.18	2.63	2.07	6.29	6.06	7.2	7.12	18.5	2.62	0.17	2.1	1.82	3.56	2.72	2.56	1.05	6.98	2.4	0.71	1.17	6.18	2.18	5.34	3.47	1.68	2.35	1.55	8.23	4.56	3.85	13.24	6.44	3.66	6.43	2.84
X1	C3,D3	4.47	7.06	2.27	8.84	0	10.1	2.5	10.88	2.48	3.24	10.1	17.37	8.66	4.88	7.6	4.04	5.66	4.16	12.86	9.03	6.15	11.34	6.15	0	4.56	18.86	5.05	9.87	7.07	2.82	0.6	4.88	1.52	0.85	11.79	4.04	2.64	8.84	4.77	6.73	9.22	3.32	4.93	2.31	3.05	2.55	15.71	12.34
X2	E3,F3	5.66	0.22	2.09	0	2.4	3.14	0.91	2.62	0	8.54	0	9.43	0	7.19	1.6	3.45	6.43	1.84	4.42	9.03	2.67	2.16	0	10.55	4.56	23.14	2.57	18.3	8.32	3.34	1.39	4.29	0	0	5.24	2.08	2.52	5.81	1.84	1.56	1.81	7.36	3.5	1.29	1.94	4.39	2.67	8.13
X3	G3,H3	6.61	0.38	1.31	21.43	3.57	3.14	2.12	12.3	4.56	3.05	0	0	21.06	4.88	6.87	0	6.73	0.91	7.67	10.88	8.76	1.59	5.66	6.15	4.88	4.88	1.08	0	1.99	2.16	7.95	8.84	4.88	4.56	0	8.19	0.15	9.43	6.32	4.29	3.63	6.58	5.06	0.09	8.95	8.15	10.58	23.05
X4	C4,D4	8.92	4.3	3.61	13.69	2.24	3.29	0.69	4.2	14.63	0	9.43	9.43	11.79	4.56	0	7.44	14.14	2.74	6.53	9.03	6.96	5.87	5.66	0	10.1	5.44	3.24	0	0	5.17	5.88	0	4.45	7.19	0	2.21	2.7	5.24	0.81	5.62	0.04	5.11	4.24	0.26	3.24	1.55	11.16	16.01
X5	E4,F4	19.41	0.15	2.95	0	0	0	5.51	2.89	0	4.29	0	10.88	6.73	5.24	0.73	5.11	0	2.57	11.47	12.3	3.24	4.98	6.15	0	9.43	0	8.18	1.79	7.86	1.06	0.69	2.32	12.22	5.24	4.88	4.56	8.59	4.88	8.53	7.8	2.52	7.86	5.26	2.58	5.81	1.11	12.65	3.54
X6	G4,H4	0	0.74	4.07	10.35	13.62	19.83	8.17	9.43	2.4	13.56	8.32	2.05	2.77	0	2.14	1.66	4.2	12.3	12.41	5.66	9.43	0.44	0	10.88	6.73	4.56	2.89	0	3.29	2.41	4.71	4.04	7.1	4.34	5.24	4.45	2.62	2.18	3.63	0.33	0.94	0.78	0.54	1.78	14.75	4.04	1.26
X7	A5,B5	4.88	3.86	1.82	9.69	0.81	5.89	7.18	5.29	2.4	1.84	1.99	8.84	4.88	7.44	2.57	1.66	12.65	10.21	3.63	2.95	5.94	10.02	15.71	3.63	0	2.4	3.72	5.75	9.43	2.67	3.81	0	7	4.42	4.88	0.33	1.09	10.35	3.39	7.13	9.02	10.77	3.18	4.23	5.66	1.95	2.57	39.51
X8	C5,D5	1.11	4.48	4.65	7.44	0	2.77	4.18	13.16	14.63	2.32	0	4.88	14.63	8.32	6.37	7.07	8.32	3.38	2.57	1.59	4.88	20.2	0	3.82	8.32	10.88	7.64	5.44	9.87	7.75	1.48	2.11	12.72	11.98	10.48	1.08	6.16	10.1	4.67	4.84	4.85	1.72	10.25	1.68	16.07	1.85	8.44	53.43
X9	E5,F5	0	3.67	0.16	17.68	6.04	6.15	4.56	4.16	5.24	0	0	7.71	12.86	7.86	6.02	1.66	6.87	10.1	0	0	4.96	17.47	10.88	3.63	0	2.05	6.23	1.59	10.88	3.24	0.86	4.29	4.99	0	5.24	2.72	3.08	5.66	8.93	5.72	0.65	5.81	3.74	1.31	2.93	5.71	5.37	31.04
X10	G5,H5	7.14	13.13	10.99	3.82	10.02	6.15	0.75	4.04	0	5.98	0	0	4.29	4.88	3.7	9.87	9.72	8.95	2.4	0	15.71	2.61	4.88	8.84	9.43	21.06	4.88	1.66	9.03	3.1	11.43	4.56	4.14	18.57	10.88	12.86	8.89	10.88	0.81	11.12	0.36	2.6	6.93	8.24	11.59	0.3	6.43	14.63
X11	A6,B6	7.71	2.96	3.56	0	0	2.89	5.96	0	2.57	4.71	9.43	4.88	12.86	9.43	1.49	3.63	4.47	1.66	2.57	3.82	7.19	5.68	5.66	7.86	4.88	10.88	2.18	3.29	3.82	4.12	1.26	2.4	1.75	4.16	10.48	7.34	1.05	5.24	10.32	3.39	2.46	0	10.93	1.73	9.69	2.84	5.86	66.45
X12	C6,D6	5.05	1.91	0.87	5.24	6.04	0	7.15	2.24	4.88	9.43	8.32	0	0	2.05	10.48	0	0	1.63	0	0	23.14	1.79	5.24	1.99	14.63	16.97	8.08	0	3.45	12.6	0.41	0	5.37	16.64	9.27	5.24	1.3	0	2.72	7.34	0.83	0	0.93	0.46	3.63	8.56	9.43	14.43
X13	E6,F6	10.48	1.77	10.6	20.2	11.59	2.89	6.06	7.54	10.1	2.24	4.29	0	3.14	10.1	3.01	0	18.86	7.81	0	8.32	1.37	0.55	2.77	6.53	4.56	5.66	4.04	3.29	4.66	1.32	0.34	4.29	0.87	8.32	5.75	6.43	1.08	21.57	3.93	14.79	0.06	6.07	4	2.24	0	6.7	5.66	3.74
X14	G6,H6	3.69	2.91	5.37	8.84	7.64	5.66	3.42	7.44	4.88	7.67	0	0	7.44	0	2.67	1.75	1.84	7.86	11.98	0	4.56	4.45	0	17.68	4.29	16.97	13.69	0	5.44	9.67	1.74	4.29	1.63	5.98	3.21	1.81	8.5	18.86	1.62	6.35	2.83	7.44	9.35	0.95	2.48	1.36	3.82	29.18
X15	A7,B7	13.86	7.55	4.88	2.48	5.84	10.88	2.3	14.14	0	4.42	0	0	11.79	5.24	1.21	7.44	14.89	21.83	8.66	6.43	8.57	12.4	0	4.29	4.88	0	6.15	0	15.71	9.64	6.14	6.53	5.37	8.66	11.79	0	4.85	0	8.43	1.37	0.1	6.07	4.29	1.5	1.99	2.92	0.62	72.19
X16	C7,D7	9.8	12.09	14.79	0	17.77	3.82	4.45	4.99	5.24	10.88	0	2.57	0	16.97	9.16	7.86	11.93	10.52	3.29	0	8.05	9.43	6.15	4.29	4.56	7.44	6.02	4.04	17.44	8.52	16.76	7.19	3.01	1.55	2.89	6.2	17.39	1.84	1.18	11.64	1.06	12.12	16.68	10.4	12.41	7.31	11.12	22.06
X17	E7,F7	4.47	4.23	0.22	0	2.74	0	1.26	12.22	10.1	4.56	0	15.71	12.86	5.66	4.79	4.04	6.73	2.24	5.37	3.45	4.42	0.26	3.01	2.32	4.88	7.44	0	0	24.69	8.32	4.84	4.56	7.44	4.37	0	1.79	5.3	4.56	1.9	5.91	3.47	3.72	7.89	2.45	10.88	1.16	11.12	0
X18	G7,H7	7.14	3.06	0.53	0	3.82	3.63	11.92	2.77	0	2.32	13.69	7.71	6.15	5.24	2.4	7.86	3.82	12.86	0	5.66	6.73	3	6.15	0	0	16.44	0	0	16.64	10.22	2.16	4.56	0.99	7.07	5.66	6.43	1.1	0	4.77	13.88	5.13	10.88	5.73	4.32	15.71	1.28	18.25	15.71
X19	A8,B8	3.01	5.08	5.46	3.14	0	7.44	4.59	9.64	0	4.56	14.63	11.79	14.14	10.88	9.43	0	8.32	8.05	2.4	3.63	9.03	0	12.86	10.1	4.88	20.2	1.32	4.99	2.57	1.31	2.31	3.14	1.7	11.31	3.01	9.12	6.96	5.89	12.55	0	0.56	4.29	5.24	2.77	4.71	3.42	0	51.43
X20	C8,D8	5.66	5.36	0.19	11.79	1.89	5.51	1.14	6.43	2.67	2.05	10.88	10.88	6.73	5.44	3.67	7.44	10.1	2.11	0	8.95	1.3	1.07	12.86	2.48	2.48	0	2.57	7.07	10.1	2.7	2.26	2.77	0.78	8.66	4.88	8.1	4.67	5.98	4.47	2.65	2.16	1.99	2.49	1.33	27.47	5.45	3.45	121.64
X21	E8,F8	11.79	4.39	2.73	0	0	0	4.88	13.86	5.66	0.85	10.1	10.88	0	4.88	7.71	4.04	7.44	0	2.4	4.04	3.01	3.36	0	0	0	3.63	9.25	3.45	4.29	5.54	4.52	13.34	7.77	9.87	5.66	1.32	7.11	2.24	11.1	3.23	0.45	0	2.17	0	8.08	0.14	3.37	36.66
X22	G8,H8	2.67	6.11	3.19	10.1	7.44	1.63	1.18	7.44	5.37	12.86	0	4.29	4.56	6.53	1.48	1.75	4.88	0.94	3.45	7.44	7	1.1	10.88	4.29	8.32	9.43	9.8	3.01	8.57	5.95	4.14	4.88	0	7.44	4.56	3.75	7.29	4.04	8.36	2.13	0.95	7.71	1.22	7.61	0	8.73	1.27	7.58
X23	A9,B9	9.75	2.69	6.47	4.29	6.83	4.88	0.47	8	16.97	9.57	0	21.76	20.2	0	13.58	1.75	8.73	13.9	0	3.45	4.77	23.74	11.79	0	7.19	12.86	0	1.99	1.89	0.99	4.33	8.84	5.98	3.51	0	4.2	0.65	0	16.01	13.51	5.44	6.15	6.3	3.41	13.16	9.94	3.82	79.33
X24	C9,D9	0	7.99	2.23	22.33	17.85	13.47	1.1	2.29	5.24	2.08	7.44	13.86	15.71	0	13.07	7.44	0	13.2	0	13.2	3.01	6.58	0	11.98	9.43	0	14.63	3.45	3.82	8.17	1.06	4.88	11.93	0	8.66	12	11.52	13.47	4.54	15.03	0.45	6.53	10.03	0.92	1.08	5.75	1.66	97.23
X25	E9,F9	2.32	2.61	7.21	4.04	21.13	3.97	1.5	3.07	10.1	7.07	0	13.69	10.88	18.86	5.44	0	13.47	0	1.13	11.65	0	12.26	0	0	0	0	3.14	13.12	1.84	4.62	0.96	4.04	5.89	2.24	10.88	0.72	5.16	3.82	3.82	3.97	1.21	3.54	6.18	5.14	5.11	1.51	10.18	38.77
X26	G9,H9	1.37	7.4	1.81	2.48	1.05	3.29	2.26	6.3	0	5.93	4.88	0	0	10.1	4.23	4.04	3.63	2.89	7.71	4.88	14.93	11.03	3.01	5.24	10.1	6.15	0	3.14	7.44	3.14	1.15	9.43	2.05	0	0	0	5.48	4.04	3.06	8.29	6.85	1.52	1.89	5.75	18.61	10.02	5.4	57.69
X27	A10,B10	3.24	5.37	0	16.23	2.89	20.2	1.02	4.77	5.24	22.93	4.29	10.1	0	2.57	1.85	15.71	4.29	2.48	18.13	3.63	4.42	0	6.73	10.1	4.29	5.66	12.86	0	3.63	12.12	3.97	0	0	3.01	0	3.29	8.71	6.73	4.2	4.07	5.64	2.11	5.3	4.12	4.94	0	1.49	48.49
X28	C10,D10	1.4	9.65	9.6	16.78	4.88	0	5.66	14.89	0	3.57	2.57	8.32	4.88	0	7.77	11.47	12.48	5.32	3.29	6.73	2.67	13.2	3.14	4.88	4.88	0	5.24	10.88	11.47	6.43	11.68	10.1	8.32	0	12.86	4.56	15.77	13.86	6.48	1.48	0.76	12.25	9.29	2.14	15.71	0	8.46	19.21
X29	E10,F10	6.15	3.38	0.91	0	6.15	13.47	2	15.71	11.79	9.87	0	13.34	18.45	4.56	2.69	11.79	2.18	4.23	2.4	0	9.61	3.29	11.79	0	10.88	14.14	6.96	15.95	4.29	6.43	7.67	12.86	0.9	6.15	5.66	15.9	4.37	6.53	0.17	1.9	1.43	5.66	6.4	0.16	8.32	4.3	4.88	18.45
X30	G10,H10	2.89	3.02	6.52	5.66	17.83	14.14	0	5.58	5.24	9.08	0	15.04	0	11.79	13.91	3.93	4.04	3.63	1.63	5.24	19.41	2.42	0	2.4	9.43	6.73	2.4	12.86	20.2	16.14	6.25	4.88	11.52	1.79	16.97	1.66	25.13	2.4	2.37	3.87	3.44	6.15	7.97	10.01	14.82	3.1	1.08	32.25
X31	A11,B11	2.32	6.46	7.53	4.88	8.95	2.77	2.44	2.48	16.97	5.51	6.96	0	0	13.69	0	3.63	3.29	6.53	9.96	2.4	3.01	12.15	15.04	2.89	7.19	0	0.99	6.73	0	3.67	6.39	4.56	4.99	6.33	1.89	10.01	3.96	12.12	3.09	7.62	7.66	8	4.45	3.05	15.99	9.6	8.89	7.9
X32	C11,D11	0	2.92	3.24	2.57	6.96	0	9.24	6.37	5.24	1.05	18.25	4.56	9.43	5.24	1.96	1.59	0	4.04	6.53	5.44	5.66	6.84	6.15	10.88	0	12.86	5.51	7.44	5.24	4.33	4.8	7.19	3.21	3.01	12.12	2.66	2.99	6.53	1.02	10.59	1.03	6.73	2.08	6.9	1.59	0.99	6.15	12.3
X33	E11,F11	17.37	6.6	6.03	4.56	1.49	4.29	5.42	13.53	5.24	13.62	7.44	18.45	17.68	5.24	3.75	5.66	9.69	5.09	2.02	5.66	6.04	12.91	6.15	7.44	4.56	9.87	0	4.88	7.6	8.2	6.26	18.86	10.42	11.79	2.24	3.66	10.75	3.01	7.35	9.18	2.1	7.33	2.44	1.49	5.24	9.88	1.19	8.84
X34	G11,H11	3.14	2.52	2.35	5.66	6.23	7.07	2.52	5.61	5.24	2.42	10.88	5.24	10.35	0	3.45	1.99	4.88	4.99	5.73	6.73	10.25	0.57	6.15	0	0	7.44	10.1	3.63	9.43	1.21	4.16	4.56	5.66	4.88	10.1	1.13	6.73	0	0.13	4.8	1.16	10.35	0.67	2.24	2.57	11.86	2.67	1.66
X35	A12,B12	5.44	2.35	4.54	14.63	8.5	0	3.24	2.67	5.66	6.73	7.19	8	5.66	0	1.21	0	26.19	5.37	7.44	8.52	14.54	2.67	6.73	2.48	0	0	10.48	0	0	2.71	1.63	4.88	3.33	0	6.53	4.29	3.73	9.43	2.4	2.21	1.33	1.21	1.12	1.2	9.03	5.25	0.85	3.05
X36	B3,B4	7.29	7.99	2.4	4.29	4.04	11.47	2.09	3.93	7.71	3.24	2.57	0	9.03	7.19	3.2	16.64	6.43	2.38	0	3.63	6.43	3.07	16.97	4.56	15.71	6.15	5.24	7.07	0	6.64	0.54	8.84	2.42	4.71	5.66	1.43	4.48	4.29	5.43	3.14	1.61	8.11	2.97	0.3	2.24	5.36	3.45	10.23
*** = Value not available; --- = Designated as an outlier
*Value = Value extrapolated beyond standard range
OOR = Out of Range; OOR> = Out of Range Above; OOR< = Out of Range Below
Exp Conc = Expected Concentration; Obs Conc = Observed Concentration

## Sheet: Conc in Range
File Name: Untitled
Acquisition Date: 09-Dec-2022, 12:08 PM
Reader Serial Number: LX10017068422
Plate ID:
RP1 PMT (Volts): 585.84
RP1 Target: 3635
		Hu b-NGF (46)	Hu CTACK (72)	Hu Eotaxin (43)	Hu FGF basic (44)	Hu G-CSF (57)	Hu GM-CSF (34)	Hu GRO-a (61)	Hu HGF (62)	Hu IFN-a2 (20)	Hu IFN-g (21)	Hu IL-1a (63)	Hu IL-1b (39)	Hu IL-1ra (25)	Hu IL-2 (38)	Hu IL-2Ra (13)	Hu IL-3 (64)	Hu IL-4 (52)	Hu IL-5 (33)	Hu IL-6 (19)	Hu IL-7 (74)	Hu IL-8 (54)	Hu IL-9 (77)	Hu IL-10 (56)	Hu IL-12(p70) (75)	Hu IL-12(p40) (28)	Hu IL-13 (51)	Hu IL-15 (73)	Hu IL-16 (27)	Hu IL-17A (76)	Hu IL-18 (42)	Hu IP-10 (48)	Hu LIF (29)	Hu M-CSF (67)	Hu MCP-1(MCAF) (53)	Hu MCP-3 (26)	Hu MIF (35)	Hu MIG (14)	Hu MIP-1a (55)	Hu MIP-1b (18)	Hu PDGF-bb (47)	Hu RANTES (37)	Hu SCF (65)	Hu SCGF-b (78)	Hu SDF-1a (22)	Hu TNF-a (36)	Hu TNF-b (30)	Hu TRAIL (66)	Hu VEGF (45)
Type	Well	Conc in Range	Conc in Range	Conc in Range	Conc in Range	Conc in Range	Conc in Range	Conc in Range	Conc in Range	Conc in Range	Conc in Range	Conc in Range	Conc in Range	Conc in Range	Conc in Range	Conc in Range	Conc in Range	Conc in Range	Conc in Range	Conc in Range	Conc in Range	Conc in Range	Conc in Range	Conc in Range	Conc in Range	Conc in Range	Conc in Range	Conc in Range	Conc in Range	Conc in Range	Conc in Range	Conc in Range	Conc in Range	Conc in Range	Conc in Range	Conc in Range	Conc in Range	Conc in Range	Conc in Range	Conc in Range	Conc in Range	Conc in Range	Conc in Range	Conc in Range	Conc in Range	Conc in Range	Conc in Range	Conc in Range	Conc in Range
B	A3,A4
S1	A1,A2	6366.34	OOR >	925.76	OOR >	90953.6	5982.95	OOR >	187329	OOR >	16645	56588.8	5398.47	OOR >	29292.6	9983.85	1425.82	3885.88	111603	4048.18	33902.3	10866.9	48602.8	12190.3	25125.9	214617	3663.48	OOR >	29520	42402.9	16266.2	20434	92063.6	11489.2	8149.98	2426.17	47334.8	OOR >	851.85	9049.74	45662.5	11355.8	47314.3	1279100	OOR >	72239.9	15976.7	10817	78826.6
S2	B1,B2	1423.98	OOR >	360.96	OOR >	24146.3	1518.23	OOR >	51541.1	5759.84	1386.62	14176.2	1173.8	35424	3945.17	3412.5	345.76	955.72	28746.8	1284.42	11012.6	3382.43	4893.73	4377.13	7394.43	63897.3	949.63	75310.3	5424.7	11993.5	3850.37	9450.44	15914.2	2866.84	2226.52	925.38	9217.14	7365.17	294.73	1990.23	13845.1	4048.66	8050.71	709959	10402.4	19404.3	4791.67	3370.24	23434.5
S3	C1,C2	338.28	1449.37	104.34	4645.63	5659.55	385.49	16123.8	12917.9	1477.77	309.01	3485.36	283.48	9345.12	982.99	747.94	86.3	273.59	6908.75	336.07	2447.67	900.08	1366.39	1096.65	1919.49	16896.3	251.17	15303.8	1408.46	2840.56	939.71	1720.73	4197.5	707.6	576	251.77	2420.86	1378.08	75.96	564	3410.03	875.33	2031.45	192649	3270.06	4799.64	1126.6	845.22	5305.45
S4	D1,D2	89.69	372.05	27.19	974.09	1410.92	96.81	6302.9	3168.75	378.14	82.08	870.69	72.98	2428.68	249.87	195.12	21.41	65.23	1796.64	95.46	652.73	200.55	327.18	270.7	469.47	3904.33	60.11	3836.11	340.35	714.88	237.13	451.89	1025.99	177.62	137.25	58.8	611.07	367.73	19.14	130.09	886.42	239.41	494.84	44613.3	802.5	1214.9	293.19	207.78	1395.82
S5	E1,E2	22.85	95.3	6.91	260.41	384.53	23.49	1384.43	821.94	88.96	21.29	227.01	18.24	572.95	61.03	50.52	5.5	15.55	458.25	20	155.54	60.4	82.14	68.63	116.67	1003	13.7	999.33	87.7	186.98	61.52	125.82	254.88	45.71	34.73	14.65	160.24	94.09	4.6	33.77	224.87	61.28	129.23	11921.3	190.68	299.04	74.71	54.01	351.54
S6	F1,F2	4.91	21.19	1.51	60.59	89.49	5.98	356.28	208.94	23.46	4.72	53.76	4.33	147.44	15.34	10.86	1.32	4.24	83.98	5.24	38.15	12.81	20.02	17.76	29.75	258.57	4.37	233.98	21.9	44.75	13.19	27.01	65.69	10.42	9.87	3.94	37.83	22.2	1.24	8.29	46.61	12.69	31.56	2753.53	49.88	75.57	16.58	12.76	OOR <
S7	G1,G2	1.5	6.5	0.35	16.29	21.25	1.76	OOR <	45.08	6.54	1.33	12.9	1.22	46.21	4.03	3.17	0.32	1.14	OOR <	1.66	OOR <	3.21	5.95	3.51	7.36	76.11	0.96	67.94	5.09	11.15	OOR <	7.93	16.56	3.16	2.11	1.01	7.99	5.45	0.24	OOR <	15.47	3.61	7.56	OOR <	15.83	18.92	OOR <	3.38	OOR <
S8	H1,H2	0.34	1.31	OOR <	3.74	6.26	OOR <	OOR <	14.36	OOR <	0.31	4.01	0.26	OOR <	0.9	OOR <	0.1	0.18	OOR <	OOR <	OOR <	0.95	0.95	OOR <	1.82	OOR <	0.2	13.62	1.51	2.88	OOR <	1.57	3.46	0.6	OOR <	OOR <	OOR <	1.62	OOR <	OOR <	4.09	OOR <	2.09	OOR <	OOR <	4.68	OOR <	0.83	OOR <
C1	C12,D12	33.81	146.26	7.17	699.89	815.43	40.66	2234.04	2486.97	137.51	57.7	365.35	40.47	1263.92	98.49	93.75	9.28	16.58	686.45	29.42	363.65	86.43	134.65	139.48	205.43	1862.14	18.69	1886.98	158.64	304.25	127.6	168.55	469.18	78.95	52.99	16.61	347.37	335.26	6.92	66.09	441.64	140	243.1	29143.6	198.02	511.22	171.52	127.05	637.44
X1	C3,D3	OOR <	713.06	260.89	OOR <	88.71	OOR <	1462.55	641.05	OOR <	OOR <	OOR <	OOR <	OOR <	OOR <	20.96	OOR <	7.11	OOR <	OOR <	OOR <	4.78	197.7	OOR <	OOR <	OOR <	2.62	OOR <	14.19	13.73	OOR <	350.56	OOR <	3.79	50.64	OOR <	171.56	124.97	1.67	233.36	2240.5	8102.4	61.6	105969	1596.86	72.99	651.94	12.53	1455.24
X2	E3,F3	OOR <	776.8	203.93	OOR <	148.68	OOR <	1652.9	671.06	OOR <	1.69	OOR <	OOR <	OOR <	OOR <	52.49	OOR <	5.86	OOR <	OOR <	OOR <	OOR <	182.86	OOR <	OOR <	OOR <	2.01	OOR <	13.62	OOR <	58.49	924.76	OOR <	4.25	30.61	OOR <	164.82	756.48	2.22	280.58	2898.78	8923.94	44.88	108688	1435.79	79.23	718.61	17.45	OOR <
X3	G3,H3	OOR <	687.23	169.22	OOR <	77.51	OOR <	1785.96	550.93	OOR <	1.29	OOR <	OOR <	OOR <	OOR <	29.08	OOR <	5.43	OOR <	OOR <	OOR <	4.38	186.07	OOR <	OOR <	OOR <	2.38	OOR <	13.05	OOR <	OOR <	446.41	OOR <	OOR <	32.43	OOR <	153.84	393.85	1.38	308.25	3206.39	9491.55	44.46	93647.7	1473.8	89.85	723.76	13.53	OOR <
X4	C4,D4	OOR <	705.77	191.7	OOR <	86.23	OOR <	1624.13	618.54	OOR <	OOR <	OOR <	OOR <	OOR <	OOR <	20.14	OOR <	4.99	OOR <	OOR <	OOR <	6.18	204.52	OOR <	OOR <	OOR <	1.64	OOR <	15.32	11.97	OOR <	410.78	OOR <	OOR <	29.68	OOR <	151.31	327.34	OOR <	296.94	3139.67	9437.82	41.95	106422	1510.95	65.83	670.69	15.18	OOR <
X5	E4,F4	OOR <	580.44	132.47	OOR <	83.74	OOR <	1633.79	596.01	OOR <	OOR <	OOR <	OOR <	OOR <	OOR <	23.82	OOR <	3.63	OOR <	OOR <	OOR <	8.02	200.51	OOR <	OOR <	OOR <	1.16	OOR <	10.17	OOR <	OOR <	568.51	OOR <	OOR <	24.93	OOR <	144.54	261.93	1.23	304.86	3185.85	8396.57	32.74	92302	1340.38	79.23	656.2	5.2	OOR <
X6	G4,H4	OOR <	1347.43	275.2	27.28	97.37	OOR <	1762.6	535.89	OOR <	1.57	OOR <	OOR <	OOR <	OOR <	52.1	OOR <	7.21	OOR <	OOR <	OOR <	5.78	231.78	OOR <	OOR <	OOR <	2.86	OOR <	24.2	16.35	OOR <	596.68	23.41	11.28	49.03	OOR <	203.6	214.4	1.74	297.28	2926.94	10321.4	48.23	108386	2051.67	94.25	730.64	37.38	***
X7	A5,B5	OOR <	1539.93	372.09	19.74	146.25	OOR <	1797.51	562.2	OOR <	1.88	OOR <	OOR <	184.83	OOR <	119.55	OOR <	9.4	OOR <	OOR <	OOR <	5.58	227.37	OOR <	OOR <	OOR <	2.5	OOR <	34.46	18.09	OOR <	817.29	17.1	7.46	34.23	OOR <	293.3	674.35	2.7	293.77	4030.38	10117.5	60.35	125118	2095.23	104.78	759.92	36.2	OOR <
X8	C5,D5	OOR <	1311.86	275.37	22.37	93.66	OOR <	1717.86	505.79	OOR <	OOR <	OOR <	OOR <	184.83	OOR <	35.5	OOR <	7.32	OOR <	OOR <	OOR <	4.98	225.37	OOR <	OOR <	OOR <	1.64	OOR <	24.2	16.35	OOR <	386.37	13.84	4.48	29.68	OOR <	156.38	304.32	1.05	321.09	4679.95	9001.98	41.11	159511	1871.39	105.65	743.55	9.13	OOR <
X9	E5,F5	OOR <	1254.52	292.32	OOR <	75.01	OOR <	1432.71	370.05	OOR <	OOR <	OOR <	OOR <	OOR <	OOR <	21.78	OOR <	7.42	OOR <	OOR <	OOR <	4.58	174.03	OOR <	OOR <	OOR <	3.72	OOR <	15.88	12.85	OOR <	467.91	OOR <	OOR <	32.43	OOR <	110.33	239.93	OOR <	248.68	2253.22	5896.61	33.57	98442.9	1794.4	78.34	612.89	17.13	OOR <
X10	G5,H5	OOR <	828.78	445.87	20.63	87.47	OOR <	1466.22	385.16	OOR <	1.41	OOR <	OOR <	232.8	OOR <	23	OOR <	10.18	OOR <	OOR <	OOR <	OOR <	190.08	OOR <	OOR <	OOR <	1.04	OOR <	13.62	19.83	OOR <	763.14	OOR <	OOR <	20.43	OOR <	120.68	173.2	OOR <	257.45	2166.81	9011.34	40.69	98142.7	1459.66	57.72	701.46	22.83	OOR <
X11	A6,B6	OOR <	639.01	303.94	OOR <	63.71	OOR <	1557.91	370.05	OOR <	OOR <	OOR <	OOR <	OOR <	OOR <	22.59	OOR <	6.59	OOR <	OOR <	OOR <	5.38	182.46	OOR <	OOR <	OOR <	1.64	OOR <	14.19	OOR <	OOR <	406.73	OOR <	OOR <	37.75	5.63	179.15	62.49	OOR <	283.32	1381.26	8213.42	42.79	90957.6	1379.25	79.23	702.32	20.64	OOR <
X12	C6,D6	OOR <	581.76	417.19	OOR <	75.01	OOR <	OOR <	332.23	OOR <	OOR <	OOR <	OOR <	OOR <	OOR <	33.1	OOR <	9.11	OOR <	OOR <	OOR <	3.79	162.78	OOR <	OOR <	OOR <	1.4	OOR <	15.32	14.6	OOR <	1099.13	17.1	OOR <	37.75	7.52	163.13	216.16	1.05	248.8	1155.92	6301.6	39.44	88272.7	1438.44	53.19	599.34	14.52	OOR <
X13	E6,F6	OOR <	685.25	492.32	OOR <	81.25	OOR <	1440.25	422.91	OOR <	OOR <	OOR <	OOR <	OOR <	OOR <	40.67	OOR <	9.11	OOR <	OOR <	OOR <	OOR <	177.24	OOR <	OOR <	OOR <	1.4	OOR <	14.19	18.53	OOR <	1179.2	OOR <	OOR <	51.83	7.65	158.07	278.37	1.31	247.29	1746.34	7909.42	40.69	94395.9	1473.8	55.91	614.58	14.52	OOR <
X14	G6,H6	OOR <	619.9	695.27	OOR <	113.36	OOR <	OOR <	502.03	OOR <	OOR <	OOR <	OOR <	OOR <	OOR <	52.49	OOR <	12.33	OOR <	OOR <	OOR <	6.59	176.44	OOR <	OOR <	OOR <	1.4	OOR <	17.56	24.14	OOR <	1535.78	OOR <	OOR <	40.33	14.15	198.54	358.22	1.38	256.99	1270.96	5561.58	51.99	98593	1393.38	50.46	604.42	13.86	OOR <
X15	A7,B7	OOR <	1152.51	236.69	OOR <	80.01	OOR <	1627.36	611.03	OOR <	OOR <	OOR <	OOR <	OOR <	OOR <	40.27	OOR <	4.55	OOR <	OOR <	OOR <	8.23	196.9	OOR <	OOR <	OOR <	OOR <	OOR <	8.42	OOR <	OOR <	374.07	OOR <	OOR <	19.91	OOR <	161.44	147.82	1.05	262.51	1774.13	7379.27	40.69	150133	1661.66	75.67	680.08	38.86	2075.94
X16	C7,D7	OOR <	921.1	241.4	OOR <	155.94	OOR <	1484.42	498.27	OOR <	OOR <	OOR <	OOR <	OOR <	OOR <	57.57	OOR <	5.32	OOR <	OOR <	OOR <	6.39	153.12	OOR <	OOR <	OOR <	OOR <	OOR <	OOR <	OOR <	OOR <	693.49	OOR <	OOR <	16.17	OOR <	147.08	348.46	2.44	263.2	1564.77	7218.89	31.06	126955	1522.45	50.46	571.48	23.46	OOR <
X17	E7,F7	OOR <	806.77	260.29	OOR <	121.92	OOR <	1444	468.14	OOR <	OOR <	OOR <	OOR <	OOR <	OOR <	41.07	OOR <	5.43	OOR <	OOR <	OOR <	7.4	187.27	OOR <	OOR <	OOR <	OOR <	OOR <	OOR <	OOR <	OOR <	512.39	OOR <	OOR <	19.39	OOR <	201.91	283.56	1.53	271.68	1506.89	6367.73	36.09	115206	1403.98	64.93	623.9	23.46	OOR <
X18	G7,H7	OOR <	770.82	165.85	OOR <	113.36	OOR <	1674.88	434.22	OOR <	OOR <	OOR <	OOR <	OOR <	OOR <	41.07	OOR <	4.32	OOR <	OOR <	OOR <	7	180.85	OOR <	OOR <	OOR <	OOR <	OOR <	8.42	OOR <	OOR <	564.6	OOR <	OOR <	9.72	OOR <	158.07	344.36	1.38	257.57	1341.13	6499.15	26.87	99343.8	1325.36	77.45	646.84	5.57	OOR <
X19	A8,B8	OOR <	300.35	107.42	OOR <	68.74	OOR <	1633.79	520.84	OOR <	OOR <	OOR <	OOR <	OOR <	OOR <	42.65	OOR <	1.48	OOR <	OOR <	OOR <	OOR <	190.89	OOR <	OOR <	OOR <	OOR <	OOR <	13.62	OOR <	OOR <	304.3	79.61	OOR <	20.94	OOR <	144.54	39.06	OOR <	296.38	2149.03	7717.06	27.71	96942.6	1435.79	55.91	670.69	17.77	OOR <
X20	C8,D8	OOR <	401.22	109.83	OOR <	115.81	OOR <	1649.73	520.84	OOR <	1.25	OOR <	OOR <	OOR <	OOR <	84.21	OOR <	2.15	OOR <	OOR <	OOR <	OOR <	184.47	OOR <	OOR <	OOR <	OOR <	OOR <	10.75	OOR <	OOR <	747.15	110.61	2.62	19.91	OOR <	126.67	152.88	2.11	277.16	2393.18	7821.43	31.9	96193.1	1491.49	72.99	735.8	19.05	OOR <
X21	E8,F8	OOR <	458.26	109.33	OOR <	103.53	OOR <	1702.65	626.04	OOR <	2.41	OOR <	OOR <	OOR <	OOR <	77.69	OOR <	2.28	OOR <	OOR <	OOR <	OOR <	209.33	OOR <	OOR <	OOR <	OOR <	OOR <	11.9	OOR <	59.25	552.57	120.68	2.86	13.35	OOR <	115.52	179.73	1.6	296.49	2571.63	8033.41	31.06	97692.5	1497.68	73.89	736.66	20.32	OOR <
X22	G8,H8	OOR <	156.58	23.22	OOR <	164.39	OOR <	OOR <	573.48	OOR <	3.65	OOR <	OOR <	209.51	OOR <	169.01	OOR <	2.41	OOR <	9.74	OOR <	OOR <	127.72	OOR <	OOR <	OOR <	2.62	OOR <	18.68	OOR <	76.15	311.82	145.42	16.83	OOR <	OOR <	386.18	42.17	2.05	193.21	224.59	1372.08	18.47	OOR <	864.91	33.87	450.12	OOR <	OOR <
X23	A9,B9	OOR <	1167.44	245.43	OOR <	109.68	OOR <	1601.33	456.84	OOR <	OOR <	OOR <	OOR <	OOR <	OOR <	17.25	OOR <	5.1	OOR <	OOR <	OOR <	OOR <	202.12	OOR <	OOR <	OOR <	OOR <	OOR <	OOR <	11.52	OOR <	300.03	OOR <	OOR <	31.07	OOR <	190.95	48.52	1.93	258.26	1994.28	7523.29	30.22	119619	1547.24	102.15	623.06	13.86	OOR <
X24	C9,D9	OOR <	1109.13	190.01	OOR <	183.64	OOR <	OOR <	554.69	OOR <	OOR <	OOR <	OOR <	OOR <	OOR <	41.86	OOR <	2.66	OOR <	OOR <	OOR <	OOR <	145.07	OOR <	OOR <	OOR <	OOR <	OOR <	11.9	OOR <	OOR <	391.08	OOR <	OOR <	34.23	OOR <	508.83	125.85	2.8	255.49	1784.23	7674.52	26.87	129102	1572.93	65.83	586.67	20.95	OOR <
X25	E9,F9	OOR <	804.77	221.98	16.94	145.04	OOR <	1765.54	550.93	OOR <	2.12	OOR <	OOR <	OOR <	OOR <	70.76	OOR <	5.43	OOR <	OOR <	OOR <	8.23	213.34	OOR <	OOR <	OOR <	1.16	OOR <	20.34	12.41	OOR <	235.32	23.41	5.18	33.34	OOR <	100.75	63.51	2.28	296.04	1491.8	8219.95	39.44	74923.1	1587.99	96.89	694.62	5.94	2153
X26	G9,H9	OOR <	855.49	304.81	OOR <	259.98	OOR <	1665.5	787.16	OOR <	2.41	OOR <	OOR <	OOR <	OOR <	142.48	OOR <	4.77	OOR <	OOR <	OOR <	14.32	198.91	OOR <	OOR <	OOR <	0.91	OOR <	16.44	11.97	OOR <	442.71	OOR <	8.59	32.43	OOR <	171.56	929.56	5.04	312.53	2801.55	8251.74	50.32	97092.6	1580.02	84.55	713.46	8.09	OOR <
X27	A10,B10	OOR <	675.99	199.68	OOR <	171.62	OOR <	1862.47	528.37	OOR <	1.65	OOR <	OOR <	OOR <	OOR <	68.44	OOR <	3.39	OOR <	OOR <	OOR <	7.4	202.12	OOR <	OOR <	OOR <	1.4	OOR <	10.75	12.85	OOR <	276.15	17.1	7	17.8	OOR <	78.42	192.83	2.8	316.81	2594.59	7264.59	28.54	95144.4	1416.35	76.56	772.01	OOR <	OOR <
X28	C10,D10	OOR <	974.84	194.16	OOR <	73.76	OOR <	OOR <	430.45	OOR <	OOR <	OOR <	OOR <	OOR <	OOR <	19.32	OOR <	3.63	OOR <	OOR <	OOR <	OOR <	183.26	OOR <	OOR <	OOR <	OOR <	OOR <	9.59	OOR <	OOR <	397.98	OOR <	OOR <	17.8	OOR <	144.54	119.45	OOR <	288.89	1867.67	8075.82	25.61	115662	1422.54	44.97	675.81	OOR <	OOR <
X29	E10,F10	OOR <	858.83	197.3	OOR <	101.07	OOR <	1693.45	400.26	OOR <	OOR <	OOR <	OOR <	OOR <	OOR <	51.7	OOR <	3.27	OOR <	OOR <	OOR <	OOR <	179.65	OOR <	OOR <	OOR <	OOR <	OOR <	39.78	OOR <	OOR <	835.34	OOR <	OOR <	16.72	OOR <	524.19	465.02	1.74	296.6	3844.55	10408.5	24.77	147487	1655.44	39.44	652.79	OOR <	OOR <
X30	G10,H10	OOR <	625.83	206.48	OOR <	77.51	OOR <	1469.89	430.45	OOR <	OOR <	OOR <	OOR <	OOR <	OOR <	44.23	OOR <	3.86	OOR <	OOR <	OOR <	OOR <	183.26	OOR <	OOR <	OOR <	OOR <	OOR <	15.32	OOR <	OOR <	494.16	OOR <	OOR <	9.08	OOR <	222.21	234.76	1.31	282.52	4159.57	8160.01	30.22	138033	1541.04	42.21	672.4	8.09	OOR <
X31	A11,B11	OOR <	930.5	247.14	OOR <	125.59	OOR <	1699.59	716.03	OOR <	1.88	OOR <	OOR <	221.31	OOR <	26.66	OOR <	5.64	OOR <	OOR <	OOR <	OOR <	178.04	OOR <	OOR <	OOR <	OOR <	OOR <	36.06	22.42	OOR <	1224.09	OOR <	OOR <	36.88	OOR <	318.59	300.85	2.05	289	3555.97	10057.8	39.02	132791	1759.58	51.37	623.06	22.52	OOR <
X32	C11,D11	OOR <	1036.81	248.77	OOR <	229.07	OOR <	1620.9	693.55	OOR <	OOR <	OOR <	OOR <	197.36	OOR <	61.46	OOR <	4.55	OOR <	OOR <	OOR <	6.79	171.62	OOR <	OOR <	OOR <	OOR <	OOR <	29.63	25.86	OOR <	1470.7	OOR <	OOR <	17.8	OOR <	342.37	757.11	4.69	270.31	3555.97	10416.7	42.79	145932	1764.94	27.3	626.45	25.32	OOR <
X33	E11,F11	OOR <	781.46	172.76	OOR <	164.39	OOR <	1491.62	723.52	OOR <	OOR <	OOR <	OOR <	221.31	OOR <	37.1	OOR <	4.21	OOR <	14.91	OOR <	5.18	179.25	OOR <	OOR <	OOR <	OOR <	OOR <	30.71	19.39	OOR <	1913.04	OOR <	4.72	18.86	OOR <	329.13	706.32	3.26	265.38	3206.39	8476.85	28.96	125424	1587.99	44.97	639.19	3.69	OOR <
X34	G11,H11	OOR <	986.95	149.04	OOR <	126.81	OOR <	1447.73	712.28	OOR <	2.73	OOR <	OOR <	316.4	OOR <	45.02	OOR <	2.41	OOR <	OOR <	OOR <	9.47	172.42	OOR <	OOR <	OOR <	OOR <	OOR <	31.24	OOR <	OOR <	1069.26	OOR <	OOR <	41.6	OOR <	477.5	145.27	2.39	270.99	2372.8	7257.64	41.11	141745	1697.22	46.8	596.81	17.45	OOR <
X35	A12,B12	OOR <	900.99	141.75	OOR <	155.94	OOR <	OOR <	2231.01	OOR <	2.45	OOR <	OOR <	398.75	OOR <	130.1	OOR <	1.89	OOR <	OOR <	OOR <	25.9	142.65	OOR <	OOR <	OOR <	OOR <	OOR <	24.2	OOR <	OOR <	1480.59	OOR <	OOR <	14.5	OOR <	327.37	557.38	3.08	252.73	2281.19	5913.35	21.41	160296	1636.79	32	516.04	20	OOR <
X36	B3,B4	OOR <	752.2	215.84	OOR <	103.53	OOR <	OOR <	400.26	OOR <	OOR <	OOR <	OOR <	OOR <	OOR <	35.1	OOR <	5.86	OOR <	OOR <	OOR <	OOR <	176.04	OOR <	OOR <	OOR <	0.91	OOR <	10.75	OOR <	OOR <	210.74	OOR <	OOR <	30.61	OOR <	185.89	81.62	1.8	267.1	1061.12	7177.92	38.18	137415	1339.5	61.33	614.58	19.05	OOR <
*** = Value not available; --- = Designated as an outlier
*Value = Value extrapolated beyond standard range
OOR = Out of Range; OOR> = Out of Range Above; OOR< = Out of Range Below
Exp Conc = Expected Concentration; Obs Conc = Observed Concentration

## Sheet: Obs Conc
File Name: Untitled
Acquisition Date: 09-Dec-2022, 12:08 PM
Reader Serial Number: LX10017068422
Plate ID:
RP1 PMT (Volts): 585.84
RP1 Target: 3635
		Hu b-NGF (46)	Hu CTACK (72)	Hu Eotaxin (43)	Hu FGF basic (44)	Hu G-CSF (57)	Hu GM-CSF (34)	Hu GRO-a (61)	Hu HGF (62)	Hu IFN-a2 (20)	Hu IFN-g (21)	Hu IL-1a (63)	Hu IL-1b (39)	Hu IL-1ra (25)	Hu IL-2 (38)	Hu IL-2Ra (13)	Hu IL-3 (64)	Hu IL-4 (52)	Hu IL-5 (33)	Hu IL-6 (19)	Hu IL-7 (74)	Hu IL-8 (54)	Hu IL-9 (77)	Hu IL-10 (56)	Hu IL-12(p70) (75)	Hu IL-12(p40) (28)	Hu IL-13 (51)	Hu IL-15 (73)	Hu IL-16 (27)	Hu IL-17A (76)	Hu IL-18 (42)	Hu IP-10 (48)	Hu LIF (29)	Hu M-CSF (67)	Hu MCP-1(MCAF) (53)	Hu MCP-3 (26)	Hu MIF (35)	Hu MIG (14)	Hu MIP-1a (55)	Hu MIP-1b (18)	Hu PDGF-bb (47)	Hu RANTES (37)	Hu SCF (65)	Hu SCGF-b (78)	Hu SDF-1a (22)	Hu TNF-a (36)	Hu TNF-b (30)	Hu TRAIL (66)	Hu VEGF (45)
Type	Well	Obs Conc	Obs Conc	Obs Conc	Obs Conc	Obs Conc	Obs Conc	Obs Conc	Obs Conc	Obs Conc	Obs Conc	Obs Conc	Obs Conc	Obs Conc	Obs Conc	Obs Conc	Obs Conc	Obs Conc	Obs Conc	Obs Conc	Obs Conc	Obs Conc	Obs Conc	Obs Conc	Obs Conc	Obs Conc	Obs Conc	Obs Conc	Obs Conc	Obs Conc	Obs Conc	Obs Conc	Obs Conc	Obs Conc	Obs Conc	Obs Conc	Obs Conc	Obs Conc	Obs Conc	Obs Conc	Obs Conc	Obs Conc	Obs Conc	Obs Conc	Obs Conc	Obs Conc	Obs Conc	Obs Conc	Obs Conc
B	A3,A4
S1	A1,A2	6366.34	8431.38	925.76	OOR >	90953.6	5982.95	OOR >	187329	OOR >	16645	56588.8	5398.47	237986	29292.6	9983.85	1425.82	3885.88	111603	4048.18	33902.3	10866.9	48602.8	12190.3	25125.9	214617	3663.48	252549	29520	42402.9	16266.2	20434	92063.6	11489.2	8149.98	2426.17	47334.8	21535.2	851.85	9049.74	45662.5	11355.8	47314.3	1279100	53530.7	72239.9	15976.7	10817	78826.6
S2	B1,B2	1423.98	7754.91	360.96	10056.5	24146.3	1518.23	53442.6	51541.1	5759.84	1386.62	14176.2	1173.8	35424	3945.17	3412.5	345.76	955.72	28746.8	1284.42	11012.6	3382.43	4893.73	4377.13	7394.43	63897.3	949.63	75310.3	5424.7	11993.5	3850.37	9450.44	15914.2	2866.84	2226.52	925.38	9217.14	7365.17	294.73	1990.23	13845.1	4048.66	8050.71	709959	10402.4	19404.3	4791.67	3370.24	23434.5
S3	C1,C2	338.28	1449.37	104.34	4645.63	5659.55	385.49	16123.8	12917.9	1477.77	309.01	3485.36	283.48	9345.12	982.99	747.94	86.3	273.59	6908.75	336.07	2447.67	900.08	1366.39	1096.65	1919.49	16896.3	251.17	15303.8	1408.46	2840.56	939.71	1720.73	4197.5	707.6	576	251.77	2420.86	1378.08	75.96	564	3410.03	875.33	2031.45	192649	3270.06	4799.64	1126.6	845.22	5305.45
S4	D1,D2	89.69	372.05	27.19	974.09	1410.92	96.81	6302.9	3168.75	378.14	82.08	870.69	72.98	2428.68	249.87	195.12	21.41	65.23	1796.64	95.46	652.73	200.55	327.18	270.7	469.47	3904.33	60.11	3836.11	340.35	714.88	237.13	451.89	1025.99	177.62	137.25	58.8	611.07	367.73	19.14	130.09	886.42	239.41	494.84	44613.3	802.5	1214.9	293.19	207.78	1395.82
S5	E1,E2	22.85	95.3	6.91	260.41	384.53	23.49	1384.43	821.94	88.96	21.29	227.01	18.24	572.95	61.03	50.52	5.5	15.55	458.25	20	155.54	60.4	82.14	68.63	116.67	1003	13.7	999.33	87.7	186.98	61.52	125.82	254.88	45.71	34.73	14.65	160.24	94.09	4.6	33.77	224.87	61.28	129.23	11921.3	190.68	299.04	74.71	54.01	351.54
S6	F1,F2	4.91	21.19	1.51	60.59	89.49	5.98	356.28	208.94	23.46	4.72	53.76	4.33	147.44	15.34	10.86	1.32	4.24	83.98	5.24	38.15	12.81	20.02	17.76	29.75	258.57	4.37	233.98	21.9	44.75	13.19	27.01	65.69	10.42	9.87	3.94	37.83	22.2	1.24	8.29	46.61	12.69	31.56	2753.53	49.88	75.57	16.58	12.76	59.07
S7	G1,G2	1.5	6.5	0.35	16.29	21.25	1.76	157.76	45.08	6.54	1.33	12.9	1.22	46.21	4.03	3.17	0.32	1.14	38.52	1.66	14.32	3.21	5.95	3.51	7.36	76.11	0.96	67.94	5.09	11.15	6.04	7.93	16.56	3.16	2.11	1.01	7.99	5.45	0.24	2.82	15.47	3.61	7.56	997.65	15.83	18.92	6.03	3.38	38.62
S8	H1,H2	0.34	1.31	0.17	3.74	6.26	0.2	OOR <	14.36	0.98	0.31	4.01	0.26	OOR <	0.9	1.01	0.1	0.18	11.3	0.14	OOR <	0.95	0.95	1.51	1.82	8.79	0.2	13.62	1.51	2.88	OOR <	1.57	3.46	0.6	OOR <	0.12	4.6	1.62	0.13	OOR <	4.09	1.29	2.09	OOR <	OOR <	4.68	0.3	0.83	19.23
C1	C12,D12	33.81	146.26	7.17	699.89	815.43	40.66	2234.04	2486.97	137.51	57.7	365.35	40.47	1263.92	98.49	93.75	9.28	16.58	686.45	29.42	363.65	86.43	134.65	139.48	205.43	1862.14	18.69	1886.98	158.64	304.25	127.6	168.55	469.18	78.95	52.99	16.61	347.37	335.26	6.92	66.09	441.64	140	243.1	29143.6	198.02	511.22	171.52	127.05	637.44
X1	C3,D3	OOR <	713.06	260.89	*10.60	88.71	OOR <	1462.55	641.05	OOR <	*0.97	OOR <	OOR <	121.66	OOR <	20.96	OOR <	7.11	OOR <	OOR <	OOR <	4.78	197.7	OOR <	OOR <	OOR <	2.62	OOR <	14.19	13.73	2.07	350.56	OOR <	3.79	50.64	OOR <	171.56	124.97	1.67	233.36	2240.5	8102.4	61.6	105969	1596.86	72.99	651.94	12.53	1455.24
X2	E3,F3	OOR <	776.8	203.93	*10.60	148.68	OOR <	1652.9	671.06	OOR <	1.69	OOR <	OOR <	144.25	OOR <	52.49	OOR <	5.86	OOR <	OOR <	OOR <	*3.01	182.86	OOR <	OOR <	OOR <	2.01	OOR <	13.62	*8.41	58.49	924.76	*10.47	4.25	30.61	OOR <	164.82	756.48	2.22	280.58	2898.78	8923.94	44.88	108688	1435.79	79.23	718.61	17.45	OOR <
X3	G3,H3	OOR <	687.23	169.22	*12.86	77.51	OOR <	1785.96	550.93	OOR <	1.29	OOR <	OOR <	105.34	OOR <	29.08	OOR <	5.43	OOR <	OOR <	OOR <	4.38	186.07	OOR <	OOR <	OOR <	2.38	OOR <	13.05	*9.75	37.42	446.41	*3.17	*0.94	32.43	OOR <	153.84	393.85	1.38	308.25	3206.39	9491.55	44.46	93647.7	1473.8	89.85	723.76	13.53	OOR <
X4	C4,D4	OOR <	705.77	191.7	*8.12	86.23	OOR <	1624.13	618.54	OOR <	*0.85	OOR <	OOR <	113.65	OOR <	20.14	OOR <	4.99	OOR <	OOR <	OOR <	6.18	204.52	OOR <	OOR <	OOR <	1.64	OOR <	15.32	11.97	37.83	410.78	OOR <	OOR <	29.68	OOR <	151.31	327.34	0.86	296.94	3139.67	9437.82	41.95	106422	1510.95	65.83	670.69	15.18	OOR <
X5	E4,F4	OOR <	580.44	132.47	OOR <	83.74	OOR <	1633.79	596.01	OOR <	*1.01	OOR <	OOR <	56.79	OOR <	23.82	OOR <	3.63	OOR <	OOR <	OOR <	8.02	200.51	OOR <	OOR <	OOR <	1.16	OOR <	10.17	*10.20	10.81	568.51	OOR <	OOR <	24.93	OOR <	144.54	261.93	1.23	304.86	3185.85	8396.57	32.74	92302	1340.38	79.23	656.2	5.2	OOR <
X6	G4,H4	OOR <	1347.43	275.2	27.28	97.37	OOR <	1762.6	535.89	OOR <	1.57	OOR <	OOR <	136.93	OOR <	52.1	OOR <	7.21	OOR <	OOR <	OOR <	5.78	231.78	OOR <	OOR <	OOR <	2.86	OOR <	24.2	16.35	23.28	596.68	23.41	11.28	49.03	OOR <	203.6	214.4	1.74	297.28	2926.94	10321.4	48.23	108386	2051.67	94.25	730.64	37.38	***
X7	A5,B5	OOR <	1539.93	372.09	19.74	146.25	OOR <	1797.51	562.2	OOR <	1.88	OOR <	OOR <	184.83	OOR <	119.55	OOR <	9.4	OOR <	OOR <	OOR <	5.58	227.37	OOR <	OOR <	OOR <	2.5	OOR <	34.46	18.09	33.78	817.29	17.1	7.46	34.23	OOR <	293.3	674.35	2.7	293.77	4030.38	10117.5	60.35	125118	2095.23	104.78	759.92	36.2	OOR <
X8	C5,D5	OOR <	1311.86	275.37	22.37	93.66	OOR <	1717.86	505.79	OOR <	*0.61	OOR <	OOR <	184.83	OOR <	35.5	OOR <	7.32	OOR <	OOR <	OOR <	4.98	225.37	OOR <	OOR <	*0.94	1.64	OOR <	24.2	16.35	22.85	386.37	13.84	4.48	29.68	OOR <	156.38	304.32	1.05	321.09	4679.95	9001.98	41.11	159511	1871.39	105.65	743.55	9.13	420.25
X9	E5,F5	OOR <	1254.52	292.32	*10.60	75.01	OOR <	1432.71	370.05	OOR <	*0.69	OOR <	OOR <	78.05	OOR <	21.78	OOR <	7.42	OOR <	OOR <	OOR <	4.58	174.03	OOR <	OOR <	OOR <	3.72	OOR <	15.88	12.85	8.75	467.91	*10.47	OOR <	32.43	OOR <	110.33	239.93	*0.34	248.68	2253.22	5896.61	33.57	98442.9	1794.4	78.34	612.89	17.13	1117.78
X10	G5,H5	OOR <	828.78	445.87	20.63	87.47	OOR <	1466.22	385.16	OOR <	1.41	OOR <	OOR <	232.8	OOR <	23	OOR <	10.18	OOR <	OOR <	OOR <	*3.40	190.08	OOR <	OOR <	OOR <	1.04	OOR <	13.62	19.83	14.72	763.14	OOR <	*0.20	20.43	OOR <	120.68	173.2	0.64	257.45	2166.81	9011.34	40.69	98142.7	1459.66	57.72	701.46	22.83	OOR <
X11	A6,B6	OOR <	639.01	303.94	*10.60	63.71	OOR <	1557.91	370.05	OOR <	*0.53	OOR <	OOR <	78.05	OOR <	22.59	OOR <	6.59	OOR <	OOR <	OOR <	5.38	182.46	OOR <	OOR <	OOR <	1.64	OOR <	14.19	*11.08	OOR <	406.73	OOR <	OOR <	37.75	5.63	179.15	62.49	0.86	283.32	1381.26	8213.42	42.79	90957.6	1379.25	79.23	702.32	20.64	123.58
X12	C6,D6	OOR <	581.76	417.19	OOR <	75.01	OOR <	1250.86	332.23	OOR <	*0.53	OOR <	OOR <	78.05	OOR <	33.1	OOR <	9.11	OOR <	OOR <	OOR <	3.79	162.78	OOR <	OOR <	OOR <	1.4	OOR <	15.32	14.6	OOR <	1099.13	17.1	OOR <	37.75	7.52	163.13	216.16	1.05	248.8	1155.92	6301.6	39.44	88272.7	1438.44	53.19	599.34	14.52	OOR <
X13	E6,F6	OOR <	685.25	492.32	OOR <	81.25	OOR <	1440.25	422.91	OOR <	*0.77	OOR <	OOR <	87.62	OOR <	40.67	OOR <	9.11	OOR <	OOR <	OOR <	*2.44	177.24	OOR <	OOR <	OOR <	1.4	OOR <	14.19	18.53	OOR <	1179.2	*10.47	OOR <	51.83	7.65	158.07	278.37	1.31	247.29	1746.34	7909.42	40.69	94395.9	1473.8	55.91	614.58	14.52	OOR <
X14	G6,H6	OOR <	619.9	695.27	*10.60	113.36	OOR <	1164.32	502.03	OOR <	*0.89	OOR <	OOR <	178.4	OOR <	52.49	OOR <	12.33	OOR <	OOR <	OOR <	6.59	176.44	OOR <	OOR <	OOR <	1.4	OOR <	17.56	24.14	OOR <	1535.78	*10.47	*0.94	40.33	14.15	198.54	358.22	1.38	256.99	1270.96	5561.58	51.99	98593	1393.38	50.46	604.42	13.86	323.66
X15	A7,B7	OOR <	1152.51	236.69	OOR <	80.01	OOR <	1627.36	611.03	OOR <	*0.85	OOR <	OOR <	113.65	OOR <	40.27	OOR <	4.55	OOR <	OOR <	OOR <	8.23	196.9	OOR <	OOR <	OOR <	*0.19	OOR <	8.42	*10.20	OOR <	374.07	*6.95	OOR <	19.91	OOR <	161.44	147.82	1.05	262.51	1774.13	7379.27	40.69	150133	1661.66	75.67	680.08	38.86	2075.94
X16	C7,D7	OOR <	921.1	241.4	*10.60	155.94	OOR <	1484.42	498.27	OOR <	*0.93	OOR <	OOR <	30.12	OOR <	57.57	OOR <	5.32	OOR <	OOR <	OOR <	6.39	153.12	OOR <	OOR <	OOR <	OOR <	OOR <	*4.83	*10.64	OOR <	693.49	OOR <	OOR <	16.17	OOR <	147.08	348.46	2.44	263.2	1564.77	7218.89	31.06	126955	1522.45	50.46	571.48	23.46	OOR <
X17	E7,F7	OOR <	806.77	260.29	OOR <	121.92	OOR <	1444	468.14	OOR <	*0.69	OOR <	OOR <	78.05	OOR <	41.07	OOR <	5.43	OOR <	OOR <	OOR <	7.4	187.27	OOR <	OOR <	OOR <	OOR <	OOR <	*3.60	*6.16	OOR <	512.39	OOR <	OOR <	19.39	OOR <	201.91	283.56	1.53	271.68	1506.89	6367.73	36.09	115206	1403.98	64.93	623.9	23.46	OOR <
X18	G7,H7	OOR <	770.82	165.85	OOR <	113.36	OOR <	1674.88	434.22	OOR <	*0.61	OOR <	OOR <	96.69	OOR <	41.07	OOR <	4.32	OOR <	OOR <	OOR <	7	180.85	OOR <	OOR <	OOR <	*0.55	OOR <	8.42	*8.41	OOR <	564.6	OOR <	OOR <	9.72	OOR <	158.07	344.36	1.38	257.57	1341.13	6499.15	26.87	99343.8	1325.36	77.45	646.84	5.57	OOR <
X19	A8,B8	OOR <	300.35	107.42	OOR <	68.74	OOR <	1633.79	520.84	OOR <	*0.69	OOR <	OOR <	30.12	OOR <	42.65	OOR <	1.48	OOR <	OOR <	OOR <	*0.77	190.89	OOR <	OOR <	OOR <	*0.43	OOR <	13.62	*2.47	36.62	304.3	79.61	OOR <	20.94	OOR <	144.54	39.06	OOR <	296.38	2149.03	7717.06	27.71	96942.6	1435.79	55.91	670.69	17.77	OOR <
X20	C8,D8	OOR <	401.22	109.83	OOR <	115.81	OOR <	1649.73	520.84	OOR <	1.25	OOR <	OOR <	56.79	OOR <	84.21	OOR <	2.15	OOR <	OOR <	OOR <	*3.60	184.47	OOR <	OOR <	OOR <	*0.67	OOR <	10.75	*2.94	32.14	747.15	110.61	2.62	19.91	OOR <	126.67	152.88	2.11	277.16	2393.18	7821.43	31.9	96193.1	1491.49	72.99	735.8	19.05	OOR <
X21	E8,F8	OOR <	458.26	109.33	OOR <	103.53	OOR <	1702.65	626.04	OOR <	2.41	OOR <	OOR <	78.05	OOR <	77.69	OOR <	2.28	OOR <	OOR <	OOR <	*0.77	209.33	OOR <	OOR <	OOR <	*0.07	OOR <	11.9	*7.52	59.25	552.57	120.68	2.86	13.35	OOR <	115.52	179.73	1.6	296.49	2571.63	8033.41	31.06	97692.5	1497.68	73.89	736.66	20.32	OOR <
X22	G8,H8	OOR <	156.58	23.22	OOR <	164.39	OOR <	OOR <	573.48	9.49	3.65	OOR <	OOR <	209.51	OOR <	169.01	OOR <	2.41	OOR <	9.74	OOR <	*2.06	127.72	*3.56	OOR <	135.91	2.62	OOR <	18.68	*7.52	76.15	311.82	145.42	16.83	7.08	OOR <	386.18	42.17	2.05	193.21	224.59	1372.08	18.47	5129.2	864.91	33.87	450.12	*0.31	OOR <
X23	A9,B9	OOR <	1167.44	245.43	*12.86	109.68	OOR <	1601.33	456.84	OOR <	*1.05	OOR <	OOR <	56.79	OOR <	17.25	OOR <	5.1	OOR <	OOR <	OOR <	OOR <	202.12	OOR <	OOR <	OOR <	*0.67	OOR <	*5.44	11.52	20.21	300.03	*3.17	OOR <	31.07	OOR <	190.95	48.52	1.93	258.26	1994.28	7523.29	30.22	119619	1547.24	102.15	623.06	13.86	OOR <
X24	C9,D9	OOR <	1109.13	190.01	OOR <	183.64	OOR <	1259.95	554.69	OOR <	*1.17	OOR <	OOR <	158.36	OOR <	41.86	OOR <	2.66	OOR <	OOR <	OOR <	*0.77	145.07	OOR <	OOR <	OOR <	*0.67	OOR <	11.9	*11.08	38.23	391.08	OOR <	OOR <	34.23	OOR <	508.83	125.85	2.8	255.49	1784.23	7674.52	26.87	129102	1572.93	65.83	586.67	20.95	OOR <
X25	E9,F9	OOR <	804.77	221.98	16.94	145.04	OOR <	1765.54	550.93	OOR <	2.12	OOR <	OOR <	144.25	OOR <	70.76	OOR <	5.43	OOR <	OOR <	OOR <	8.23	213.34	OOR <	OOR <	*0.94	1.16	OOR <	20.34	12.41	28.82	235.32	23.41	5.18	33.34	OOR <	100.75	63.51	2.28	296.04	1491.8	8219.95	39.44	74923.1	1587.99	96.89	694.62	5.94	2153
X26	G9,H9	OOR <	855.49	304.81	OOR <	259.98	OOR <	1665.5	787.16	OOR <	2.41	OOR <	OOR <	113.65	OOR <	142.48	OOR <	4.77	OOR <	OOR <	OOR <	14.32	198.91	OOR <	OOR <	OOR <	0.91	OOR <	16.44	11.97	32.55	442.71	OOR <	8.59	32.43	OOR <	171.56	929.56	5.04	312.53	2801.55	8251.74	50.32	97092.6	1580.02	84.55	713.46	8.09	OOR <
X27	A10,B10	OOR <	675.99	199.68	*6.74	171.62	OOR <	1862.47	528.37	OOR <	1.65	OOR <	OOR <	30.12	OOR <	68.44	OOR <	3.39	OOR <	OOR <	OOR <	7.4	202.12	OOR <	OOR <	OOR <	1.4	OOR <	10.75	12.85	32.55	276.15	17.1	7	17.8	OOR <	78.42	192.83	2.8	316.81	2594.59	7264.59	28.54	95144.4	1416.35	76.56	772.01	OOR <	OOR <
X28	C10,D10	OOR <	974.84	194.16	*3.51	73.76	OOR <	1402.03	430.45	OOR <	*0.49	OOR <	OOR <	OOR <	OOR <	19.32	OOR <	3.63	OOR <	OOR <	OOR <	*3.01	183.26	OOR <	OOR <	OOR <	*0.19	OOR <	9.59	*11.08	OOR <	397.98	OOR <	OOR <	17.8	OOR <	144.54	119.45	0.5	288.89	1867.67	8075.82	25.61	115662	1422.54	44.97	675.81	*2.91	OOR <
X29	E10,F10	OOR <	858.83	197.3	*5.23	101.07	OOR <	1693.45	400.26	OOR <	*0.89	OOR <	OOR <	96.69	OOR <	51.7	OOR <	3.27	OOR <	OOR <	OOR <	*2.44	179.65	OOR <	OOR <	OOR <	*0.19	OOR <	39.78	*7.52	9.79	835.34	OOR <	OOR <	16.72	OOR <	524.19	465.02	1.74	296.6	3844.55	10408.5	24.77	147487	1655.44	39.44	652.79	*2.51	OOR <
X30	G10,H10	OOR <	625.83	206.48	OOR <	77.51	OOR <	1469.89	430.45	OOR <	*0.10	OOR <	OOR <	30.12	OOR <	44.23	OOR <	3.86	OOR <	OOR <	OOR <	*2.25	183.26	OOR <	OOR <	OOR <	*0.43	OOR <	15.32	*9.31	OOR <	494.16	OOR <	OOR <	9.08	OOR <	222.21	234.76	1.31	282.52	4159.57	8160.01	30.22	138033	1541.04	42.21	672.4	8.09	OOR <
X31	A11,B11	OOR <	930.5	247.14	*1.25	125.59	OOR <	1699.59	716.03	OOR <	1.88	OOR <	OOR <	221.31	OOR <	26.66	OOR <	5.64	OOR <	OOR <	OOR <	*0.77	178.04	OOR <	OOR <	OOR <	*0.67	OOR <	36.06	22.42	29.65	1224.09	OOR <	OOR <	36.88	*0.25	318.59	300.85	2.05	289	3555.97	10057.8	39.02	132791	1759.58	51.37	623.06	22.52	OOR <
X32	C11,D11	OOR <	1036.81	248.77	OOR <	229.07	OOR <	1620.9	693.55	OOR <	*1.13	OOR <	OOR <	197.36	OOR <	61.46	OOR <	4.55	OOR <	OOR <	OOR <	6.79	171.62	OOR <	OOR <	OOR <	*0.67	OOR <	29.63	25.86	50.04	1470.7	OOR <	*1.43	17.8	OOR <	342.37	757.11	4.69	270.31	3555.97	10416.7	42.79	145932	1764.94	27.3	626.45	25.32	OOR <
X33	E11,F11	OOR <	781.46	172.76	*8.12	164.39	OOR <	1491.62	723.52	OOR <	*1.13	OOR <	OOR <	221.31	OOR <	37.1	OOR <	4.21	OOR <	14.91	OOR <	5.18	179.25	OOR <	OOR <	OOR <	*0.55	OOR <	30.71	19.39	15.66	1913.04	OOR <	4.72	18.86	OOR <	329.13	706.32	3.26	265.38	3206.39	8476.85	28.96	125424	1587.99	44.97	639.19	3.69	OOR <
X34	G11,H11	OOR <	986.95	149.04	OOR <	126.81	OOR <	1447.73	712.28	OOR <	2.73	OOR <	OOR <	316.4	OOR <	45.02	OOR <	2.41	OOR <	OOR <	OOR <	9.47	172.42	OOR <	OOR <	OOR <	OOR <	OOR <	31.24	*4.79	OOR <	1069.26	OOR <	OOR <	41.6	OOR <	477.5	145.27	2.39	270.99	2372.8	7257.64	41.11	141745	1697.22	46.8	596.81	17.45	OOR <
X35	A12,B12	OOR <	900.99	141.75	*1.25	155.94	OOR <	1295.36	2231.01	OOR <	2.45	OOR <	OOR <	398.75	OOR <	130.1	OOR <	1.89	OOR <	OOR <	OOR <	25.9	142.65	OOR <	OOR <	OOR <	*0.19	OOR <	24.2	*2.94	52.36	1480.59	OOR <	OOR <	14.5	OOR <	327.37	557.38	3.08	252.73	2281.19	5913.35	21.41	160296	1636.79	32	516.04	20	OOR <
X36	B3,B4	OOR <	752.2	215.84	*12.86	103.53	OOR <	1370.42	400.26	OOR <	*0.97	OOR <	OOR <	105.34	OOR <	35.1	OOR <	5.86	OOR <	OOR <	OOR <	OOR <	176.04	OOR <	OOR <	OOR <	0.91	OOR <	10.75	*8.41	25.43	210.74	*3.17	*1.19	30.61	OOR <	185.89	81.62	1.8	267.1	1061.12	7177.92	38.18	137415	1339.5	61.33	614.58	19.05	OOR <
*** = Value not available; --- = Designated as an outlier
*Value = Value extrapolated beyond standard range
OOR = Out of Range; OOR> = Out of Range Above; OOR< = Out of Range Below
Exp Conc = Expected Concentration; Obs Conc = Observed Concentration

## Sheet: Exp Conc
File Name: Untitled
Acquisition Date: 09-Dec-2022, 12:08 PM
Reader Serial Number: LX10017068422
Plate ID:
RP1 PMT (Volts): 585.84
RP1 Target: 3635
		Hu b-NGF (46)	Hu CTACK (72)	Hu Eotaxin (43)	Hu FGF basic (44)	Hu G-CSF (57)	Hu GM-CSF (34)	Hu GRO-a (61)	Hu HGF (62)	Hu IFN-a2 (20)	Hu IFN-g (21)	Hu IL-1a (63)	Hu IL-1b (39)	Hu IL-1ra (25)	Hu IL-2 (38)	Hu IL-2Ra (13)	Hu IL-3 (64)	Hu IL-4 (52)	Hu IL-5 (33)	Hu IL-6 (19)	Hu IL-7 (74)	Hu IL-8 (54)	Hu IL-9 (77)	Hu IL-10 (56)	Hu IL-12(p70) (75)	Hu IL-12(p40) (28)	Hu IL-13 (51)	Hu IL-15 (73)	Hu IL-16 (27)	Hu IL-17A (76)	Hu IL-18 (42)	Hu IP-10 (48)	Hu LIF (29)	Hu M-CSF (67)	Hu MCP-1(MCAF) (53)	Hu MCP-3 (26)	Hu MIF (35)	Hu MIG (14)	Hu MIP-1a (55)	Hu MIP-1b (18)	Hu PDGF-bb (47)	Hu RANTES (37)	Hu SCF (65)	Hu SCGF-b (78)	Hu SDF-1a (22)	Hu TNF-a (36)	Hu TNF-b (30)	Hu TRAIL (66)	Hu VEGF (45)
Type	Well	Exp Conc	Exp Conc	Exp Conc	Exp Conc	Exp Conc	Exp Conc	Exp Conc	Exp Conc	Exp Conc	Exp Conc	Exp Conc	Exp Conc	Exp Conc	Exp Conc	Exp Conc	Exp Conc	Exp Conc	Exp Conc	Exp Conc	Exp Conc	Exp Conc	Exp Conc	Exp Conc	Exp Conc	Exp Conc	Exp Conc	Exp Conc	Exp Conc	Exp Conc	Exp Conc	Exp Conc	Exp Conc	Exp Conc	Exp Conc	Exp Conc	Exp Conc	Exp Conc	Exp Conc	Exp Conc	Exp Conc	Exp Conc	Exp Conc	Exp Conc	Exp Conc	Exp Conc	Exp Conc	Exp Conc	Exp Conc
B	A3,A4
S1	A1,A2	6493	23151	787	90034	92868	5906	394419	187347	23988	21391	56907	5490	148907	28914	12262	1427	3263	114608	3868	39799	10752	39604	12203	24916	212308	3641	366583	28279	43247	16327	23777	82477	11604	7667	2379	43539	37721	830	8177	45700	14383	47261	1249300	36978	72954	16136	10824	86387
S2	B1,B2	1397	5892	418	16066.2	23177	1534.75	89948.2	51549.8	5925.75	1295	14051.2	1153.75	37796.8	3951	3093	345.25	1045.5	28210	1368.75	10125.5	3452.75	5271.75	4373	7537.75	64943.2	965.5	62382	5542.25	11586	3805.25	7413	16503.2	2847	2256.25	961	9828	5826.25	302.25	2142.25	13842.2	3684.75	8068.75	739422	12593.2	19291.8	4650.25	3369	21925.5
S3	C1,C2	349.25	1473	104.5	4016.56	5794.25	383.69	22487.1	12887.4	1481.44	323.75	3512.81	288.44	9449.19	987.75	773.25	86.31	261.38	7052.5	342.19	2531.38	863.19	1317.94	1093.25	1884.44	16235.8	241.38	15595.5	1385.56	2896.5	951.31	1853.25	4125.81	711.75	564.06	240.25	2457	1456.56	75.56	535.56	3460.56	921.19	2017.19	184856	3148.31	4822.94	1162.56	842.25	5481.38
S4	D1,D2	87.31	368.25	26.13	1004.14	1448.56	95.92	5621.77	3221.86	370.36	80.94	878.2	72.11	2362.3	246.94	193.31	21.58	65.34	1763.13	85.55	632.84	215.8	329.48	273.31	471.11	4058.95	60.34	3898.88	346.39	724.13	237.83	463.31	1031.45	177.94	141.02	60.06	614.25	364.14	18.89	133.89	865.14	230.3	504.3	46213.9	787.08	1205.73	290.64	210.56	1370.34
S5	E1,E2	21.83	92.06	6.53	251.04	362.14	23.98	1405.44	805.46	92.59	20.23	219.55	18.03	590.57	61.73	48.33	5.39	16.34	440.78	21.39	158.21	53.95	82.37	68.33	117.78	1014.74	15.09	974.72	86.6	181.03	59.46	115.83	257.86	44.48	35.25	15.02	153.56	91.04	4.72	33.47	216.29	57.57	126.07	11553.5	196.77	301.43	72.66	52.64	342.59
S6	F1,F2	5.46	23.02	1.63	62.76	90.54	6	351.36	201.37	23.15	5.06	54.89	4.51	147.64	15.43	12.08	1.35	4.08	110.2	5.35	39.55	13.49	20.59	17.08	29.44	253.68	3.77	243.68	21.65	45.26	14.86	28.96	64.47	11.12	8.81	3.75	38.39	22.76	1.18	8.37	54.07	14.39	31.52	2888.37	49.19	75.36	18.17	13.16	85.65
S7	G1,G2	1.36	5.75	0.41	15.69	22.63	1.5	87.84	50.34	5.79	1.26	13.72	1.13	36.91	3.86	3.02	0.34	1.02	27.55	1.34	9.89	3.37	5.15	4.27	7.36	63.42	0.94	60.92	5.41	11.31	3.72	7.24	16.12	2.78	2.2	0.94	9.6	5.69	0.3	2.09	13.52	3.6	7.88	722.09	12.3	18.84	4.54	3.29	21.41
S8	H1,H2	0.34	1.44	0.1	3.92	5.66	0.37	21.96	12.59	1.45	0.32	3.43	0.28	9.23	0.96	0.76	0.08	0.26	6.89	0.33	2.47	0.84	1.29	1.07	1.84	15.86	0.24	15.23	1.35	2.83	0.93	1.81	4.03	0.7	0.55	0.23	2.4	1.42	0.07	0.52	3.38	0.9	1.97	180.52	3.07	4.71	1.14	0.82	5.35
C1	C12,D12	0	0	0	0	0	0	0	0	0	0	0	0	0	0	0	0	0	0	0	0	0	0	0	0	0	0	0	0	0	0	0	0	0	0	0	0	0	0	0	0	0	0	0	0	0	0	0	0
X1	C3,D3
X2	E3,F3
X3	G3,H3
X4	C4,D4
X5	E4,F4
X6	G4,H4
X7	A5,B5
X8	C5,D5
X9	E5,F5
X10	G5,H5
X11	A6,B6
X12	C6,D6
X13	E6,F6
X14	G6,H6
X15	A7,B7
X16	C7,D7
X17	E7,F7
X18	G7,H7
X19	A8,B8
X20	C8,D8
X21	E8,F8
X22	G8,H8
X23	A9,B9
X24	C9,D9
X25	E9,F9
X26	G9,H9
X27	A10,B10
X28	C10,D10
X29	E10,F10
X30	G10,H10
X31	A11,B11
X32	C11,D11
X33	E11,F11
X34	G11,H11
X35	A12,B12
X36	B3,B4
*** = Value not available; --- = Designated as an outlier
*Value = Value extrapolated beyond standard range
OOR = Out of Range; OOR> = Out of Range Above; OOR< = Out of Range Below
Exp Conc = Expected Concentration; Obs Conc = Observed Concentration

## Sheet: (Obs Exp) X 100
File Name: Untitled
Acquisition Date: 09-Dec-2022, 12:08 PM
Reader Serial Number: LX10017068422
Plate ID:
RP1 PMT (Volts): 585.84
RP1 Target: 3635
		Hu b-NGF (46)	Hu CTACK (72)	Hu Eotaxin (43)	Hu FGF basic (44)	Hu G-CSF (57)	Hu GM-CSF (34)	Hu GRO-a (61)	Hu HGF (62)	Hu IFN-a2 (20)	Hu IFN-g (21)	Hu IL-1a (63)	Hu IL-1b (39)	Hu IL-1ra (25)	Hu IL-2 (38)	Hu IL-2Ra (13)	Hu IL-3 (64)	Hu IL-4 (52)	Hu IL-5 (33)	Hu IL-6 (19)	Hu IL-7 (74)	Hu IL-8 (54)	Hu IL-9 (77)	Hu IL-10 (56)	Hu IL-12(p70) (75)	Hu IL-12(p40) (28)	Hu IL-13 (51)	Hu IL-15 (73)	Hu IL-16 (27)	Hu IL-17A (76)	Hu IL-18 (42)	Hu IP-10 (48)	Hu LIF (29)	Hu M-CSF (67)	Hu MCP-1(MCAF) (53)	Hu MCP-3 (26)	Hu MIF (35)	Hu MIG (14)	Hu MIP-1a (55)	Hu MIP-1b (18)	Hu PDGF-bb (47)	Hu RANTES (37)	Hu SCF (65)	Hu SCGF-b (78)	Hu SDF-1a (22)	Hu TNF-a (36)	Hu TNF-b (30)	Hu TRAIL (66)	Hu VEGF (45)
Type	Well	(Obs/Exp) * 100	(Obs/Exp) * 100	(Obs/Exp) * 100	(Obs/Exp) * 100	(Obs/Exp) * 100	(Obs/Exp) * 100	(Obs/Exp) * 100	(Obs/Exp) * 100	(Obs/Exp) * 100	(Obs/Exp) * 100	(Obs/Exp) * 100	(Obs/Exp) * 100	(Obs/Exp) * 100	(Obs/Exp) * 100	(Obs/Exp) * 100	(Obs/Exp) * 100	(Obs/Exp) * 100	(Obs/Exp) * 100	(Obs/Exp) * 100	(Obs/Exp) * 100	(Obs/Exp) * 100	(Obs/Exp) * 100	(Obs/Exp) * 100	(Obs/Exp) * 100	(Obs/Exp) * 100	(Obs/Exp) * 100	(Obs/Exp) * 100	(Obs/Exp) * 100	(Obs/Exp) * 100	(Obs/Exp) * 100	(Obs/Exp) * 100	(Obs/Exp) * 100	(Obs/Exp) * 100	(Obs/Exp) * 100	(Obs/Exp) * 100	(Obs/Exp) * 100	(Obs/Exp) * 100	(Obs/Exp) * 100	(Obs/Exp) * 100	(Obs/Exp) * 100	(Obs/Exp) * 100	(Obs/Exp) * 100	(Obs/Exp) * 100	(Obs/Exp) * 100	(Obs/Exp) * 100	(Obs/Exp) * 100	(Obs/Exp) * 100	(Obs/Exp) * 100
B	A3,A4
S1	A1,A2	98	36	118	***	98	101	***	100	***	78	99	98	160	101	81	100	119	97	105	85	101	123	100	101	101	101	69	104	98	100	86	112	99	106	102	109	57	103	111	100	79	100	102	145	99	99	100	91
S2	B1,B2	102	132	86	63	104	99	59	100	97	107	101	102	94	100	110	100	91	102	94	109	98	93	100	98	98	98	121	98	104	101	127	96	101	99	96	94	126	98	93	100	110	100	96	83	101	103	100	107
S3	C1,C2	97	98	100	116	98	100	72	100	100	95	99	98	99	100	97	100	105	98	98	97	104	104	100	102	104	104	98	102	98	99	93	102	99	102	105	99	95	101	105	99	95	101	104	104	100	97	100	97
S4	D1,D2	103	101	104	97	97	101	112	98	102	101	99	101	103	101	101	99	100	102	112	103	93	99	99	100	96	100	98	98	99	100	98	99	100	97	98	99	101	101	97	102	104	98	97	102	101	101	99	102
S5	E1,E2	105	104	106	104	106	98	99	102	96	105	103	101	97	99	105	102	95	104	94	98	112	100	100	99	99	91	103	101	103	103	109	99	103	99	98	104	103	97	101	104	106	102	103	97	99	103	103	103
S6	F1,F2	90	92	92	97	99	100	101	104	101	93	98	96	100	99	90	98	104	76	98	96	95	97	104	101	102	116	96	101	99	89	93	102	94	112	105	99	98	105	99	86	88	100	95	101	100	91	97	69
S7	G1,G2	110	113	86	104	94	117	180	90	113	105	94	108	125	104	105	96	111	140	124	145	95	115	82	100	120	102	112	94	99	162	110	103	113	96	108	83	96	81	135	114	100	96	138	129	100	133	103	180
S8	H1,H2	101	91	167	95	111	54	***	114	68	99	117	91	***	93	134	117	71	164	43	***	112	74	142	99	55	84	89	112	102	***	87	86	86	***	52	192	114	169	***	121	143	106	***	***	99	26	100	359
C1	C12,D12	***	***	***	***	***	***	***	***	***	***	***	***	***	***	***	***	***	***	***	***	***	***	***	***	***	***	***	***	***	***	***	***	***	***	***	***	***	***	***	***	***	***	***	***	***	***	***	***
X1	C3,D3
X2	E3,F3
X3	G3,H3
X4	C4,D4
X5	E4,F4
X6	G4,H4
X7	A5,B5
X8	C5,D5
X9	E5,F5
X10	G5,H5
X11	A6,B6
X12	C6,D6
X13	E6,F6
X14	G6,H6
X15	A7,B7
X16	C7,D7
X17	E7,F7
X18	G7,H7
X19	A8,B8
X20	C8,D8
X21	E8,F8
X22	G8,H8
X23	A9,B9
X24	C9,D9
X25	E9,F9
X26	G9,H9
X27	A10,B10
X28	C10,D10
X29	E10,F10
X30	G10,H10
X31	A11,B11
X32	C11,D11
X33	E11,F11
X34	G11,H11
X35	A12,B12
X36	B3,B4
*** = Value not available; --- = Designated as an outlier
*Value = Value extrapolated beyond standard range
OOR = Out of Range; OOR> = Out of Range Above; OOR< = Out of Range Below
Exp Conc = Expected Concentration; Obs Conc = Observed Concentration

## Sheet: Dilution
File Name: Untitled
Acquisition Date: 09-Dec-2022, 12:08 PM
Reader Serial Number: LX10017068422
Plate ID:
RP1 PMT (Volts): 585.84
RP1 Target: 3635
		Hu b-NGF (46)	Hu CTACK (72)	Hu Eotaxin (43)	Hu FGF basic (44)	Hu G-CSF (57)	Hu GM-CSF (34)	Hu GRO-a (61)	Hu HGF (62)	Hu IFN-a2 (20)	Hu IFN-g (21)	Hu IL-1a (63)	Hu IL-1b (39)	Hu IL-1ra (25)	Hu IL-2 (38)	Hu IL-2Ra (13)	Hu IL-3 (64)	Hu IL-4 (52)	Hu IL-5 (33)	Hu IL-6 (19)	Hu IL-7 (74)	Hu IL-8 (54)	Hu IL-9 (77)	Hu IL-10 (56)	Hu IL-12(p70) (75)	Hu IL-12(p40) (28)	Hu IL-13 (51)	Hu IL-15 (73)	Hu IL-16 (27)	Hu IL-17A (76)	Hu IL-18 (42)	Hu IP-10 (48)	Hu LIF (29)	Hu M-CSF (67)	Hu MCP-1(MCAF) (53)	Hu MCP-3 (26)	Hu MIF (35)	Hu MIG (14)	Hu MIP-1a (55)	Hu MIP-1b (18)	Hu PDGF-bb (47)	Hu RANTES (37)	Hu SCF (65)	Hu SCGF-b (78)	Hu SDF-1a (22)	Hu TNF-a (36)	Hu TNF-b (30)	Hu TRAIL (66)	Hu VEGF (45)
Type	Well	Dilution	Dilution	Dilution	Dilution	Dilution	Dilution	Dilution	Dilution	Dilution	Dilution	Dilution	Dilution	Dilution	Dilution	Dilution	Dilution	Dilution	Dilution	Dilution	Dilution	Dilution	Dilution	Dilution	Dilution	Dilution	Dilution	Dilution	Dilution	Dilution	Dilution	Dilution	Dilution	Dilution	Dilution	Dilution	Dilution	Dilution	Dilution	Dilution	Dilution	Dilution	Dilution	Dilution	Dilution	Dilution	Dilution	Dilution	Dilution
B	A3,A4	1	1	1	1	1	1	1	1	1	1	1	1	1	1	1	1	1	1	1	1	1	1	1	1	1	1	1	1	1	1	1	1	1	1	1	1	1	1	1	1	1	1	1	1	1	1	1	1
S1	A1,A2	1	1	1	1	1	1	1	1	1	1	1	1	1	1	1	1	1	1	1	1	1	1	1	1	1	1	1	1	1	1	1	1	1	1	1	1	1	1	1	1	1	1	1	1	1	1	1	1
S2	B1,B2	1	1	1	1	1	1	1	1	1	1	1	1	1	1	1	1	1	1	1	1	1	1	1	1	1	1	1	1	1	1	1	1	1	1	1	1	1	1	1	1	1	1	1	1	1	1	1	1
S3	C1,C2	1	1	1	1	1	1	1	1	1	1	1	1	1	1	1	1	1	1	1	1	1	1	1	1	1	1	1	1	1	1	1	1	1	1	1	1	1	1	1	1	1	1	1	1	1	1	1	1
S4	D1,D2	1	1	1	1	1	1	1	1	1	1	1	1	1	1	1	1	1	1	1	1	1	1	1	1	1	1	1	1	1	1	1	1	1	1	1	1	1	1	1	1	1	1	1	1	1	1	1	1
S5	E1,E2	1	1	1	1	1	1	1	1	1	1	1	1	1	1	1	1	1	1	1	1	1	1	1	1	1	1	1	1	1	1	1	1	1	1	1	1	1	1	1	1	1	1	1	1	1	1	1	1
S6	F1,F2	1	1	1	1	1	1	1	1	1	1	1	1	1	1	1	1	1	1	1	1	1	1	1	1	1	1	1	1	1	1	1	1	1	1	1	1	1	1	1	1	1	1	1	1	1	1	1	1
S7	G1,G2	1	1	1	1	1	1	1	1	1	1	1	1	1	1	1	1	1	1	1	1	1	1	1	1	1	1	1	1	1	1	1	1	1	1	1	1	1	1	1	1	1	1	1	1	1	1	1	1
S8	H1,H2	1	1	1	1	1	1	1	1	1	1	1	1	1	1	1	1	1	1	1	1	1	1	1	1	1	1	1	1	1	1	1	1	1	1	1	1	1	1	1	1	1	1	1	1	1	1	1	1
C1	C12,D12	1	1	1	1	1	1	1	1	1	1	1	1	1	1	1	1	1	1	1	1	1	1	1	1	1	1	1	1	1	1	1	1	1	1	1	1	1	1	1	1	1	1	1	1	1	1	1	1
X1	C3,D3	4	4	4	4	4	4	4	4	4	4	4	4	4	4	4	4	4	4	4	4	4	4	4	4	4	4	4	4	4	4	4	4	4	4	4	4	4	4	4	4	4	4	4	4	4	4	4	4
X2	E3,F3	4	4	4	4	4	4	4	4	4	4	4	4	4	4	4	4	4	4	4	4	4	4	4	4	4	4	4	4	4	4	4	4	4	4	4	4	4	4	4	4	4	4	4	4	4	4	4	4
X3	G3,H3	4	4	4	4	4	4	4	4	4	4	4	4	4	4	4	4	4	4	4	4	4	4	4	4	4	4	4	4	4	4	4	4	4	4	4	4	4	4	4	4	4	4	4	4	4	4	4	4
X4	C4,D4	4	4	4	4	4	4	4	4	4	4	4	4	4	4	4	4	4	4	4	4	4	4	4	4	4	4	4	4	4	4	4	4	4	4	4	4	4	4	4	4	4	4	4	4	4	4	4	4
X5	E4,F4	4	4	4	4	4	4	4	4	4	4	4	4	4	4	4	4	4	4	4	4	4	4	4	4	4	4	4	4	4	4	4	4	4	4	4	4	4	4	4	4	4	4	4	4	4	4	4	4
X6	G4,H4	4	4	4	4	4	4	4	4	4	4	4	4	4	4	4	4	4	4	4	4	4	4	4	4	4	4	4	4	4	4	4	4	4	4	4	4	4	4	4	4	4	4	4	4	4	4	4	4
X7	A5,B5	4	4	4	4	4	4	4	4	4	4	4	4	4	4	4	4	4	4	4	4	4	4	4	4	4	4	4	4	4	4	4	4	4	4	4	4	4	4	4	4	4	4	4	4	4	4	4	4
X8	C5,D5	4	4	4	4	4	4	4	4	4	4	4	4	4	4	4	4	4	4	4	4	4	4	4	4	4	4	4	4	4	4	4	4	4	4	4	4	4	4	4	4	4	4	4	4	4	4	4	4
X9	E5,F5	4	4	4	4	4	4	4	4	4	4	4	4	4	4	4	4	4	4	4	4	4	4	4	4	4	4	4	4	4	4	4	4	4	4	4	4	4	4	4	4	4	4	4	4	4	4	4	4
X10	G5,H5	4	4	4	4	4	4	4	4	4	4	4	4	4	4	4	4	4	4	4	4	4	4	4	4	4	4	4	4	4	4	4	4	4	4	4	4	4	4	4	4	4	4	4	4	4	4	4	4
X11	A6,B6	4	4	4	4	4	4	4	4	4	4	4	4	4	4	4	4	4	4	4	4	4	4	4	4	4	4	4	4	4	4	4	4	4	4	4	4	4	4	4	4	4	4	4	4	4	4	4	4
X12	C6,D6	4	4	4	4	4	4	4	4	4	4	4	4	4	4	4	4	4	4	4	4	4	4	4	4	4	4	4	4	4	4	4	4	4	4	4	4	4	4	4	4	4	4	4	4	4	4	4	4
X13	E6,F6	4	4	4	4	4	4	4	4	4	4	4	4	4	4	4	4	4	4	4	4	4	4	4	4	4	4	4	4	4	4	4	4	4	4	4	4	4	4	4	4	4	4	4	4	4	4	4	4
X14	G6,H6	4	4	4	4	4	4	4	4	4	4	4	4	4	4	4	4	4	4	4	4	4	4	4	4	4	4	4	4	4	4	4	4	4	4	4	4	4	4	4	4	4	4	4	4	4	4	4	4
X15	A7,B7	4	4	4	4	4	4	4	4	4	4	4	4	4	4	4	4	4	4	4	4	4	4	4	4	4	4	4	4	4	4	4	4	4	4	4	4	4	4	4	4	4	4	4	4	4	4	4	4
X16	C7,D7	4	4	4	4	4	4	4	4	4	4	4	4	4	4	4	4	4	4	4	4	4	4	4	4	4	4	4	4	4	4	4	4	4	4	4	4	4	4	4	4	4	4	4	4	4	4	4	4
X17	E7,F7	4	4	4	4	4	4	4	4	4	4	4	4	4	4	4	4	4	4	4	4	4	4	4	4	4	4	4	4	4	4	4	4	4	4	4	4	4	4	4	4	4	4	4	4	4	4	4	4
X18	G7,H7	4	4	4	4	4	4	4	4	4	4	4	4	4	4	4	4	4	4	4	4	4	4	4	4	4	4	4	4	4	4	4	4	4	4	4	4	4	4	4	4	4	4	4	4	4	4	4	4
X19	A8,B8	4	4	4	4	4	4	4	4	4	4	4	4	4	4	4	4	4	4	4	4	4	4	4	4	4	4	4	4	4	4	4	4	4	4	4	4	4	4	4	4	4	4	4	4	4	4	4	4
X20	C8,D8	4	4	4	4	4	4	4	4	4	4	4	4	4	4	4	4	4	4	4	4	4	4	4	4	4	4	4	4	4	4	4	4	4	4	4	4	4	4	4	4	4	4	4	4	4	4	4	4
X21	E8,F8	4	4	4	4	4	4	4	4	4	4	4	4	4	4	4	4	4	4	4	4	4	4	4	4	4	4	4	4	4	4	4	4	4	4	4	4	4	4	4	4	4	4	4	4	4	4	4	4
X22	G8,H8	4	4	4	4	4	4	4	4	4	4	4	4	4	4	4	4	4	4	4	4	4	4	4	4	4	4	4	4	4	4	4	4	4	4	4	4	4	4	4	4	4	4	4	4	4	4	4	4
X23	A9,B9	4	4	4	4	4	4	4	4	4	4	4	4	4	4	4	4	4	4	4	4	4	4	4	4	4	4	4	4	4	4	4	4	4	4	4	4	4	4	4	4	4	4	4	4	4	4	4	4
X24	C9,D9	4	4	4	4	4	4	4	4	4	4	4	4	4	4	4	4	4	4	4	4	4	4	4	4	4	4	4	4	4	4	4	4	4	4	4	4	4	4	4	4	4	4	4	4	4	4	4	4
X25	E9,F9	4	4	4	4	4	4	4	4	4	4	4	4	4	4	4	4	4	4	4	4	4	4	4	4	4	4	4	4	4	4	4	4	4	4	4	4	4	4	4	4	4	4	4	4	4	4	4	4
X26	G9,H9	4	4	4	4	4	4	4	4	4	4	4	4	4	4	4	4	4	4	4	4	4	4	4	4	4	4	4	4	4	4	4	4	4	4	4	4	4	4	4	4	4	4	4	4	4	4	4	4
X27	A10,B10	4	4	4	4	4	4	4	4	4	4	4	4	4	4	4	4	4	4	4	4	4	4	4	4	4	4	4	4	4	4	4	4	4	4	4	4	4	4	4	4	4	4	4	4	4	4	4	4
X28	C10,D10	4	4	4	4	4	4	4	4	4	4	4	4	4	4	4	4	4	4	4	4	4	4	4	4	4	4	4	4	4	4	4	4	4	4	4	4	4	4	4	4	4	4	4	4	4	4	4	4
X29	E10,F10	4	4	4	4	4	4	4	4	4	4	4	4	4	4	4	4	4	4	4	4	4	4	4	4	4	4	4	4	4	4	4	4	4	4	4	4	4	4	4	4	4	4	4	4	4	4	4	4
X30	G10,H10	4	4	4	4	4	4	4	4	4	4	4	4	4	4	4	4	4	4	4	4	4	4	4	4	4	4	4	4	4	4	4	4	4	4	4	4	4	4	4	4	4	4	4	4	4	4	4	4
X31	A11,B11	4	4	4	4	4	4	4	4	4	4	4	4	4	4	4	4	4	4	4	4	4	4	4	4	4	4	4	4	4	4	4	4	4	4	4	4	4	4	4	4	4	4	4	4	4	4	4	4
X32	C11,D11	4	4	4	4	4	4	4	4	4	4	4	4	4	4	4	4	4	4	4	4	4	4	4	4	4	4	4	4	4	4	4	4	4	4	4	4	4	4	4	4	4	4	4	4	4	4	4	4
X33	E11,F11	4	4	4	4	4	4	4	4	4	4	4	4	4	4	4	4	4	4	4	4	4	4	4	4	4	4	4	4	4	4	4	4	4	4	4	4	4	4	4	4	4	4	4	4	4	4	4	4
X34	G11,H11	4	4	4	4	4	4	4	4	4	4	4	4	4	4	4	4	4	4	4	4	4	4	4	4	4	4	4	4	4	4	4	4	4	4	4	4	4	4	4	4	4	4	4	4	4	4	4	4
X35	A12,B12	4	4	4	4	4	4	4	4	4	4	4	4	4	4	4	4	4	4	4	4	4	4	4	4	4	4	4	4	4	4	4	4	4	4	4	4	4	4	4	4	4	4	4	4	4	4	4	4
X36	B3,B4	4	4	4	4	4	4	4	4	4	4	4	4	4	4	4	4	4	4	4	4	4	4	4	4	4	4	4	4	4	4	4	4	4	4	4	4	4	4	4	4	4	4	4	4	4	4	4	4
*** = Value not available; --- = Designated as an outlier
*Value = Value extrapolated beyond standard range
OOR = Out of Range; OOR> = Out of Range Above; OOR< = Out of Range Below
Exp Conc = Expected Concentration; Obs Conc = Observed Concentration

## Sheet: Standard Curve
Regression Type: Logistic - 5PL		Regression Type: Logistic - 5PL
Std. Curve: FI = 2.38879 + (18515.8 - 2.38879) / ((1 + (Conc / 1727.92)^-1.41428))^0.698191		Std. Curve: FI = -1.03031 + (3527.19 + 1.03031) / ((1 + (Conc / 2498.89)^-2.62216))^0.36539
FitProb. = 0.5481, ResVar. = 0.7063		FitProb. = 0.4575, ResVar. = 0.8667
Regression Type: Logistic - 5PL		Regression Type: Logistic - 5PL
Std. Curve: FI = 3.04875 + (9.30523E+007 - 3.04875) / ((1 + (Conc / 958332)^-0.191159))^5.89679		Std. Curve: FI = 2.92618 + (14720 - 2.92618) / ((1 + (Conc / 1591.86)^-1.707))^0.837223
FitProb. = 0.0001, ResVar. = 7.1663		FitProb. = 0.4433, ResVar. = 0.8941
Regression Type: Logistic - 5PL		Regression Type: Logistic - 5PL
Std. Curve: FI = -1.42126 + (34163.2 + 1.42126) / ((1 + (Conc / 26881.5)^-0.627265))^1.70436		Std. Curve: FI = 3.95551 + (22256.5 - 3.95551) / ((1 + (Conc / 1103.22)^-1.06339))^1.08925
FitProb. = 0.6292, ResVar. = 0.5782		FitProb. = 0.8489, ResVar. = 0.2675
Regression Type: Logistic - 5PL		Regression Type: Logistic - 5PL
Std. Curve: FI = 8.49867 + (3468.75 - 8.49867) / ((1 + (Conc / 770.496)^-0.961183))^4.04902		Std. Curve: FI = -0.158827 + (17751.2 + 0.158827) / ((1 + (Conc / 62316.1)^-1.6954))^0.597703
FitProb. = 0.1291, ResVar. = 1.8883		FitProb. = 0.7631, ResVar. = 0.3860
Regression Type: Logistic - 5PL		Regression Type: Logistic - 5PL
Std. Curve: FI = 3.88256 + (13578.2 - 3.88256) / ((1 + (Conc / 1887.08)^-2.14846))^0.578553		Std. Curve: FI = -0.914655 + (17735.7 + 0.914655) / ((1 + (Conc / 757.558)^-1.10991))^0.891557
FitProb. = 0.6288, ResVar. = 0.5789		FitProb. = 0.5025, ResVar. = 0.7842
Regression Type: Logistic - 5PL		Regression Type: Logistic - 5PL
Std. Curve: FI = -0.305832 + (13982.4 + 0.305832) / ((1 + (Conc / 19503.6)^-0.989988))^1.0129		Std. Curve: FI = 1.85782 + (17003.3 - 1.85782) / ((1 + (Conc / 947.373)^-1.06797))^1.01025
FitProb. = 0.9306, ResVar. = 0.1486		FitProb. = 0.8898, ResVar. = 0.2096
Regression Type: Logistic - 5PL		Regression Type: Logistic - 5PL
Std. Curve: FI = 0.937921 + (10880.4 - 0.937921) / ((1 + (Conc / 7722.03)^-1.30897))^1.15251		Std. Curve: FI = 2.99048 + (12008.5 - 2.99048) / ((1 + (Conc / 1523.87)^-1.03955))^1.0003
FitProb. = 0.3811, ResVar. = 1.0231		FitProb. = 0.9797, ResVar. = 0.0623
Regression Type: Logistic - 5PL		Regression Type: Logistic - 5PL
Std. Curve: FI = 3.33799 + (4460.81 - 3.33799) / ((1 + (Conc / 1436.54)^-1.3896))^0.756803		Std. Curve: FI = 2.60239 + (17215.2 - 2.60239) / ((1 + (Conc / 686.118)^-0.911292))^1.10086
FitProb. = 0.6078, ResVar. = 0.6110		FitProb. = 0.9875, ResVar. = 0.0446
Regression Type: Logistic - 5PL		Regression Type: Logistic - 5PL
Std. Curve: FI = 2.56505 + (14483.8 - 2.56505) / ((1 + (Conc / 561.242)^-1.27684))^0.940466		Std. Curve: FI = 7.37339 + (6591.96 - 7.37339) / ((1 + (Conc / 24744.4)^-1.4023))^0.717187
FitProb. = 0.3521, ResVar. = 1.0893		FitProb. = 0.6662, ResVar. = 0.5234
Regression Type: Logistic - 5PL		Regression Type: Logistic - 5PL
Std. Curve: FI = 4.48657 + (702235 - 4.48657) / ((1 + (Conc / 94.2195)^-0.188365))^10		Std. Curve: FI = 3.55821 + (9169.45 - 3.55821) / ((1 + (Conc / 4330.73)^-1.32582))^0.93963
FitProb. = 0.1491, ResVar. = 1.7769		FitProb. = 0.5063, ResVar. = 0.7775
Regression Type: Logistic - 5PL		Regression Type: Logistic - 5PL
Std. Curve: FI = -0.921505 + (11461.3 + 0.921505) / ((1 + (Conc / 3573.28)^-0.998222))^0.937114		Std. Curve: FI = 1.16422 + (5544.92 - 1.16422) / ((1 + (Conc / 1774.12)^-0.994708))^1.06991
FitProb. = 0.1922, ResVar. = 1.5784		FitProb. = 0.7093, ResVar. = 0.4614
Regression Type: Logistic - 5PL		Regression Type: Logistic - 5PL
Std. Curve: FI = 1.74875 + (14287.1 - 1.74875) / ((1 + (Conc / 7645.87)^-0.73475))^1.4371		Std. Curve: FI = 5.88766 + (57458.8 - 5.88766) / ((1 + (Conc / 7374.79)^-0.435119))^2.60462
FitProb. = 0.8572, ResVar. = 0.2558		FitProb. = 0.9813, ResVar. = 0.0588
Regression Type: Logistic - 5PL		Regression Type: Logistic - 5PL
Std. Curve: FI = 0.977829 + (19689.3 - 0.977829) / ((1 + (Conc / 99088.8)^-1.49032))^0.70948		Std. Curve: FI = -0.652054 + (18500.3 + 0.652054) / ((1 + (Conc / 2410.15)^-1.23671))^0.801519
FitProb. = 0.5196, ResVar. = 0.7544		FitProb. = 0.1938, ResVar. = 1.5719
Regression Type: Logistic - 5PL		Regression Type: Logistic - 5PL
Std. Curve: FI = 1.39408 + (12512.8 - 1.39408) / ((1 + (Conc / 6056.11)^-0.906506))^1.79622		Std. Curve: FI = 0.397389 + (6974.2 - 0.397389) / ((1 + (Conc / 2678.22)^-1.1963))^0.8934
FitProb. = 0.7243, ResVar. = 0.4401		FitProb. = 0.9382, ResVar. = 0.1366
Regression Type: Logistic - 5PL		Regression Type: Logistic - 5PL
Std. Curve: FI = 0.498648 + (30111.7 - 0.498648) / ((1 + (Conc / 9193.85)^-0.62432))^1.68132		Std. Curve: FI = 9.74901 + (75403.7 - 9.74901) / ((1 + (Conc / 1700)^-0.311189))^4.58975
FitProb. = 0.9001, ResVar. = 0.1946		FitProb. = 0.5764, ResVar. = 0.6602
Regression Type: Logistic - 5PL		Regression Type: Logistic - 5PL
Std. Curve: FI = 1.00356 + (20301.5 - 1.00356) / ((1 + (Conc / 1363.33)^-0.614292))^2.44735		Std. Curve: FI = 1.82451 + (5576.66 - 1.82451) / ((1 + (Conc / 7685.1)^-1.28607))^0.878218
FitProb. = 0.0199, ResVar. = 3.2820		FitProb. = 0.9632, ResVar. = 0.0943
Regression Type: Logistic - 5PL		Regression Type: Logistic - 5PL
Std. Curve: FI = 5.3179 + (13299.8 - 5.3179) / ((1 + (Conc / 2406.53)^-1.33407))^0.776922		Std. Curve: FI = 3.00385 + (14704.8 - 3.00385) / ((1 + (Conc / 1864.68)^-2.23921))^0.571335
FitProb. = 0.8873, ResVar. = 0.2132		FitProb. = 0.6530, ResVar. = 0.5427
Regression Type: Logistic - 5PL		Regression Type: Logistic - 5PL
Std. Curve: FI = 2.55568 + (44177.9 - 2.55568) / ((1 + (Conc / 1713.7)^-0.792305))^1.52034		Std. Curve: FI = 9.77838 + (6653.63 - 9.77838) / ((1 + (Conc / 10.5712)^-0.300545))^10
FitProb. = 0.5740, ResVar. = 0.6641		FitProb. = 0.6403, ResVar. = 0.5616
Regression Type: Logistic - 5PL		Regression Type: Logistic - 5PL
Std. Curve: FI = 2.4572 + (19207.1 - 2.4572) / ((1 + (Conc / 1964.55)^-1.26157))^0.976889		Std. Curve: FI = 1.73363 + (34319.2 - 1.73363) / ((1 + (Conc / 98.4114)^-0.789542))^2.10714
FitProb. = 0.3457, ResVar. = 1.1046		FitProb. = 0.7350, ResVar. = 0.4252
Regression Type: Logistic - 5PL		Regression Type: Logistic - 5PL
Std. Curve: FI = 2.58276 + (15897.7 - 2.58276) / ((1 + (Conc / 1013.57)^-1.02811))^1.21494		Std. Curve: FI = 1.11484 + (7056.18 - 1.11484) / ((1 + (Conc / 19188.2)^-4.09264))^0.237799
FitProb. = 0.4756, ResVar. = 0.8328		FitProb. = 0.6615, ResVar. = 0.5302
Regression Type: Logistic - 5PL		Regression Type: Logistic - 5PL
Std. Curve: FI = -2.19162 + (12072.3 + 2.19162) / ((1 + (Conc / 2369.46)^-1.71316))^0.646168		Std. Curve: FI = 0.337582 + (19648.3 - 0.337582) / ((1 + (Conc / 7927.28)^-1.15109))^0.874255
FitProb. = 0.1730, ResVar. = 1.6613		FitProb. = 0.9459, ResVar. = 0.1242
Regression Type: Logistic - 5PL		Regression Type: Logistic - 5PL
Std. Curve: FI = 3.64408 + (73139.9 - 3.64408) / ((1 + (Conc / 1.99377E+006)^-0.336631))^3.61635		Std. Curve: FI = 2.01179 + (5436.9 - 2.01179) / ((1 + (Conc / 2115.66)^-0.88901))^1.54206
FitProb. = 0.6840, ResVar. = 0.4976		FitProb. = 0.2942, ResVar. = 1.2377
Regression Type: Logistic - 5PL		Regression Type: Logistic - 5PL
Std. Curve: FI = 3.41841 + (18040.4 - 3.41841) / ((1 + (Conc / 11724.7)^-1.36064))^0.777343		Std. Curve: FI = 1.90953 + (92793.4 - 1.90953) / ((1 + (Conc / 2755.36)^-0.273558))^5.36729
FitProb. = 0.9970, ResVar. = 0.0169		FitProb. = 0.7457, ResVar. = 0.4102
Regression Type: Logistic - 5PL		Regression Type: Logistic - 5PL
Std. Curve: FI = 4.61656 + (35959.6 - 4.61656) / ((1 + (Conc / 5390.44)^-0.764549))^1.46748		Std. Curve: FI = 4.32742 + (12468.3 - 4.32742) / ((1 + (Conc / 10269.7)^-1.13846))^1.2103
FitProb. = 0.9619, ResVar. = 0.0966		FitProb. = 0.4319, ResVar. = 0.9165
