# Supplementary material for: Serum cytokines as a biomarker for immune checkpoint inhibitor toxicity in patients with pleural mesothelioma
Source: Front Immunol. 2024 Dec 2;15:1480183. doi: 10.3389/fimmu.2024.1480183 (PMC11647018; doi:10.3389/fimmu.2024.1480183)
Supplement: Supplementary file 5 [file Table4.xlsx]

## Sheet: Outlier
File Name: C:\Cell Therapy\Hedvig\230118 NIPU plate 4.rbx
Acquisition Date: 18-Jan-2023, 11:56 AM
Reader Serial Number: LX10017068422
Plate ID:
RP1 PMT (Volts): 579.73
RP1 Target: 3635
		Hu b-NGF (46)	Hu CTACK (72)	Hu Eotaxin (43)	Hu FGF basic (44)	Hu G-CSF (57)	Hu GM-CSF (34)	Hu GRO-a (61)	Hu HGF (62)	Hu IFN-a2 (20)	Hu IFN-g (21)	Hu IL-1a (63)	Hu IL-1b (39)	Hu IL-1ra (25)	Hu IL-2 (38)	Hu IL-2Ra (13)	Hu IL-3 (64)	Hu IL-4 (52)	Hu IL-5 (33)	Hu IL-6 (19)	Hu IL-7 (74)	Hu IL-8 (54)	Hu IL-9 (77)	Hu IL-10 (56)	Hu IL-12(p70) (75)	Hu IL-12(p40) (28)	Hu IL-13 (51)	Hu IL-15 (73)	Hu IL-16 (27)	Hu IL-17A (76)	Hu IL-18 (42)	Hu IP-10 (48)	Hu LIF (29)	Hu M-CSF (67)	Hu MCP-1(MCAF) (53)	Hu MCP-3 (26)	Hu MIF (35)	Hu MIG (14)	Hu MIP-1a (55)	Hu MIP-1b (18)	Hu PDGF-bb (47)	Hu RANTES (37)	Hu SCF (65)	Hu SCGF-b (78)	Hu SDF-1a (22)	Hu TNF-a (36)	Hu TNF-b (30)	Hu TRAIL (66)	Hu VEGF (45)
Type	Well	Outlier	Outlier	Outlier	Outlier	Outlier	Outlier	Outlier	Outlier	Outlier	Outlier	Outlier	Outlier	Outlier	Outlier	Outlier	Outlier	Outlier	Outlier	Outlier	Outlier	Outlier	Outlier	Outlier	Outlier	Outlier	Outlier	Outlier	Outlier	Outlier	Outlier	Outlier	Outlier	Outlier	Outlier	Outlier	Outlier	Outlier	Outlier	Outlier	Outlier	Outlier	Outlier	Outlier	Outlier	Outlier	Outlier	Outlier	Outlier
B	A3,A4	0	0	0	0	0	0	0	0	0	0	0	0	0	0	0	0	0	0	0	0	0	0	0	0	0	0	0	0	0	0	0	0	0	0	0	0	0	0	0	0	0	0	0	0	0	0	0	0
S1	A1,A2	0	0	0	1	0	0	1	0	0	0	0	0	1	0	0	0	0	0	0	0	0	1	0	0	0	0	1	0	0	0	0	1	0	0	0	0	0	0	0	0	0	0	0	1	0	0	0	0
S2	B1,B2	0	0	0	1	0	0	0	0	0	0	0	0	0	0	0	0	0	0	0	0	0	0	0	0	0	0	0	0	0	0	0	0	0	0	0	0	0	0	0	0	0	0	0	0	0	0	0	0
S3	C1,C2	0	0	0	0	0	0	0	0	0	0	0	0	0	0	0	0	0	0	0	0	0	0	0	0	0	0	0	0	0	0	0	0	0	0	0	0	0	0	0	0	0	0	0	0	0	0	0	0
S4	D1,D2	0	0	0	0	0	0	0	0	0	0	0	0	0	0	0	0	0	0	0	0	0	0	0	0	0	0	0	0	0	0	0	0	0	0	0	0	0	0	0	0	0	0	0	0	0	0	0	0
S5	E1,E2	0	0	0	0	0	0	0	0	0	0	0	0	0	0	0	0	0	0	0	0	0	0	0	0	0	0	0	0	0	0	0	0	0	0	0	0	0	0	0	0	0	0	0	0	0	0	0	0
S6	F1,F2	0	0	0	0	0	0	0	0	0	0	0	0	0	0	0	0	0	0	0	0	0	0	0	0	0	0	0	0	0	0	0	0	0	0	0	0	0	0	0	0	0	0	0	0	0	0	0	0
S7	G1,G2	0	0	0	0	0	0	0	0	0	0	0	0	0	0	0	0	0	0	0	0	0	0	0	0	0	0	0	0	0	0	0	0	0	0	0	0	0	0	0	0	0	0	0	0	0	0	0	0
S8	H1,H2	0	0	1	0	0	1	1	0	1	0	0	0	1	0	0	0	0	1	0	1	0	0	1	0	0	1	1	0	0	1	0	0	0	1	0	0	0	1	1	1	1	0	1	1	0	1	0	1
C1	G12,H12	0	0	0	0	0	0	0	0	0	0	0	0	0	0	0	0	0	0	0	0	0	0	0	0	0	0	0	0	0	0	0	0	0	0	0	0	0	0	0	0	0	0	0	0	0	0	0	0
X1	C3,D3	0	0	0	0	0	0	0	0	0	0	0	0	0	0	0	0	0	0	0	0	0	0	0	0	0	0	0	0	0	0	0	0	0	0	0	0	0	0	0	0	0	0	0	0	0	0	0	0
X2	E3,F3	0	0	0	0	0	0	0	0	0	0	0	0	0	0	0	0	0	0	0	0	0	0	0	0	0	0	0	0	0	0	0	0	0	0	0	0	0	0	0	0	0	0	0	0	0	0	0	0
X3	G3,H3	0	0	0	0	0	0	0	0	0	0	0	0	0	0	0	0	0	0	0	0	0	0	0	0	0	0	0	0	0	0	0	0	0	0	0	0	0	0	0	0	0	0	0	0	0	0	0	0
X4	C4,D4	0	0	0	0	0	0	0	0	0	0	0	0	0	0	0	0	0	0	0	0	0	0	0	0	0	0	0	0	0	0	0	0	0	0	0	0	0	0	0	0	0	0	0	0	0	0	0	0
X5	E4,F4	0	0	0	0	0	0	0	0	0	0	0	0	0	0	0	0	0	0	0	0	0	0	0	0	0	0	0	0	0	0	0	0	0	0	0	0	0	0	0	0	0	0	0	0	0	0	0	0
X6	G4,H4	0	0	0	0	0	0	0	0	0	0	0	0	0	0	0	0	0	0	0	0	0	0	0	0	0	0	0	0	0	0	0	0	0	0	0	0	0	0	0	0	0	0	0	0	0	0	0	0
X7	A5,B5	0	0	0	0	0	0	0	0	0	0	0	0	0	0	0	0	0	0	0	0	0	0	0	0	0	0	0	0	0	0	0	0	0	0	0	0	0	0	0	0	0	0	0	0	0	0	0	0
X8	C5,D5	0	0	0	0	0	0	0	0	0	0	0	0	0	0	0	0	0	0	0	0	0	0	0	0	0	0	0	0	0	0	0	0	0	0	0	0	0	0	0	0	0	0	0	0	0	0	0	0
X9	E5,F5	0	0	0	0	0	0	0	0	0	0	0	0	0	0	0	0	0	0	0	0	0	0	0	0	0	0	0	0	0	0	0	0	0	0	0	0	0	0	0	0	0	0	0	0	0	0	0	0
X10	G5,H5	0	0	0	0	0	0	0	0	0	0	0	0	0	0	0	0	0	0	0	0	0	0	0	0	0	0	0	0	0	0	0	0	0	0	0	0	0	0	0	0	0	0	0	0	0	0	0	0
X11	A6,B6	0	0	0	0	0	0	0	0	0	0	0	0	0	0	0	0	0	0	0	0	0	0	0	0	0	0	0	0	0	0	0	0	0	0	0	0	0	0	0	0	0	0	0	0	0	0	0	0
X12	C6,D6	0	0	0	0	0	0	0	0	0	0	0	0	0	0	0	0	0	0	0	0	0	0	0	0	0	0	0	0	0	0	0	0	0	0	0	0	0	0	0	0	0	0	0	0	0	0	0	0
X13	E6,F6	0	0	0	0	0	0	0	0	0	0	0	0	0	0	0	0	0	0	0	0	0	0	0	0	0	0	0	0	0	0	0	0	0	0	0	0	0	0	0	0	0	0	0	0	0	0	0	0
X14	G6,H6	0	0	0	0	0	0	0	0	0	0	0	0	0	0	0	0	0	0	0	0	0	0	0	0	0	0	0	0	0	0	0	0	0	0	0	0	0	0	0	0	0	0	0	0	0	0	0	0
X15	A7,B7	0	0	0	0	0	0	0	0	0	0	0	0	0	0	0	0	0	0	0	0	0	0	0	0	0	0	0	0	0	0	0	0	0	0	0	0	0	0	0	0	0	0	0	0	0	0	0	0
X16	C7,D7	0	0	0	0	0	0	0	0	0	0	0	0	0	0	0	0	0	0	0	0	0	0	0	0	0	0	0	0	0	0	0	0	0	0	0	0	0	0	0	0	0	0	0	0	0	0	0	0
X17	E7,F7	0	0	0	0	0	0	0	0	0	0	0	0	0	0	0	0	0	0	0	0	0	0	0	0	0	0	0	0	0	0	0	0	0	0	0	0	0	0	0	0	0	0	0	0	0	0	0	0
X18	G7,H7	0	0	0	0	0	0	0	0	0	0	0	0	0	0	0	0	0	0	0	0	0	0	0	0	0	0	0	0	0	0	0	0	0	0	0	0	0	0	0	0	0	0	0	0	0	0	0	0
X19	A8,B8	0	0	0	0	0	0	0	0	0	0	0	0	0	0	0	0	0	0	0	0	0	0	0	0	0	0	0	0	0	0	0	0	0	0	0	0	0	0	0	0	0	0	0	0	0	0	0	0
X20	C8,D8	0	0	0	0	0	0	0	0	0	0	0	0	0	0	0	0	0	0	0	0	0	0	0	0	0	0	0	0	0	0	0	0	0	0	0	0	0	0	0	0	0	0	0	0	0	0	0	0
X21	E8,F8	0	0	0	0	0	0	0	0	0	0	0	0	0	0	0	0	0	0	0	0	0	0	0	0	0	0	0	0	0	0	0	0	0	0	0	0	0	0	0	0	0	0	0	0	0	0	0	0
X22	G8,H8	0	0	0	0	0	0	0	0	0	0	0	0	0	0	0	0	0	0	0	0	0	0	0	0	0	0	0	0	0	0	0	0	0	0	0	0	0	0	0	0	0	0	0	0	0	0	0	0
X23	A9,B9	0	0	0	0	0	0	0	0	0	0	0	0	0	0	0	0	0	0	0	0	0	0	0	0	0	0	0	0	0	0	0	0	0	0	0	0	0	0	0	0	0	0	0	0	0	0	0	0
X24	C9,D9	0	0	0	0	0	0	0	0	0	0	0	0	0	0	0	0	0	0	0	0	0	0	0	0	0	0	0	0	0	0	0	0	0	0	0	0	0	0	0	0	0	0	0	0	0	0	0	0
X25	E9,F9	0	0	0	0	0	0	0	0	0	0	0	0	0	0	0	0	0	0	0	0	0	0	0	0	0	0	0	0	0	0	0	0	0	0	0	0	0	0	0	0	0	0	0	0	0	0	0	0
X26	G9,H9	0	0	0	0	0	0	0	0	0	0	0	0	0	0	0	0	0	0	0	0	0	0	0	0	0	0	0	0	0	0	0	0	0	0	0	0	0	0	0	0	0	0	0	0	0	0	0	0
X27	A10,B10	0	0	0	0	0	0	0	0	0	0	0	0	0	0	0	0	0	0	0	0	0	0	0	0	0	0	0	0	0	0	0	0	0	0	0	0	0	0	0	0	0	0	0	0	0	0	0	0
X28	C10,D10	0	0	0	0	0	0	0	0	0	0	0	0	0	0	0	0	0	0	0	0	0	0	0	0	0	0	0	0	0	0	0	0	0	0	0	0	0	0	0	0	0	0	0	0	0	0	0	0
X29	E10,F10	0	0	0	0	0	0	0	0	0	0	0	0	0	0	0	0	0	0	0	0	0	0	0	0	0	0	0	0	0	0	0	0	0	0	0	0	0	0	0	0	0	0	0	0	0	0	0	0
X30	G10,H10	0	0	0	0	0	0	0	0	0	0	0	0	0	0	0	0	0	0	0	0	0	0	0	0	0	0	0	0	0	0	0	0	0	0	0	0	0	0	0	0	0	0	0	0	0	0	0	0
X31	A11,B11	0	0	0	0	0	0	0	0	0	0	0	0	0	0	0	0	0	0	0	0	0	0	0	0	0	0	0	0	0	0	0	0	0	0	0	0	0	0	0	0	0	0	0	0	0	0	0	0
X32	C11,D11	0	0	0	0	0	0	0	0	0	0	0	0	0	0	0	0	0	0	0	0	0	0	0	0	0	0	0	0	0	0	0	0	0	0	0	0	0	0	0	0	0	0	0	0	0	0	0	0
X33	E11,F11	0	0	0	0	0	0	0	0	0	0	0	0	0	0	0	0	0	0	0	0	0	0	0	0	0	0	0	0	0	0	0	0	0	0	0	0	0	0	0	0	0	0	0	0	0	0	0	0
X34	G11,H11	0	0	0	0	0	0	0	0	0	0	0	0	0	0	0	0	0	0	0	0	0	0	0	0	0	0	0	0	0	0	0	0	0	0	0	0	0	0	0	0	0	0	0	0	0	0	0	0
X35	A12,B12	0	0	0	0	0	0	0	0	0	0	0	0	0	0	0	0	0	0	0	0	0	0	0	0	0	0	0	0	0	0	0	0	0	0	0	0	0	0	0	0	0	0	0	0	0	0	0	0
X36	C12,D12	0	0	0	0	0	0	0	0	0	0	0	0	0	0	0	0	0	0	0	0	0	0	0	0	0	0	0	0	0	0	0	0	0	0	0	0	0	0	0	0	0	0	0	0	0	0	0	0
X37	E12,F12	0	0	0	0	0	0	0	0	0	0	0	0	0	0	0	0	0	0	0	0	0	0	0	0	0	0	0	0	0	0	0	0	0	0	0	0	0	0	0	0	0	0	0	0	0	0	0	0
X38	B3,B4	0	0	0	0	0	0	0	0	0	0	0	0	0	0	0	0	0	0	0	0	0	0	0	0	0	0	0	0	0	0	0	0	0	0	0	0	0	0	0	0	0	0	0	0	0	0	0	0
*** = Value not available; --- = Designated as an outlier
*Value = Value extrapolated beyond standard range
OOR = Out of Range; OOR> = Out of Range Above; OOR< = Out of Range Below
Exp Conc = Expected Concentration; Obs Conc = Observed Concentration

## Sheet: FI
File Name: C:\Cell Therapy\Hedvig\230118 NIPU plate 4.rbx
Acquisition Date: 18-Jan-2023, 11:56 AM
Reader Serial Number: LX10017068422
Plate ID:
RP1 PMT (Volts): 579.73
RP1 Target: 3635
		Hu b-NGF (46)	Hu CTACK (72)	Hu Eotaxin (43)	Hu FGF basic (44)	Hu G-CSF (57)	Hu GM-CSF (34)	Hu GRO-a (61)	Hu HGF (62)	Hu IFN-a2 (20)	Hu IFN-g (21)	Hu IL-1a (63)	Hu IL-1b (39)	Hu IL-1ra (25)	Hu IL-2 (38)	Hu IL-2Ra (13)	Hu IL-3 (64)	Hu IL-4 (52)	Hu IL-5 (33)	Hu IL-6 (19)	Hu IL-7 (74)	Hu IL-8 (54)	Hu IL-9 (77)	Hu IL-10 (56)	Hu IL-12(p70) (75)	Hu IL-12(p40) (28)	Hu IL-13 (51)	Hu IL-15 (73)	Hu IL-16 (27)	Hu IL-17A (76)	Hu IL-18 (42)	Hu IP-10 (48)	Hu LIF (29)	Hu M-CSF (67)	Hu MCP-1(MCAF) (53)	Hu MCP-3 (26)	Hu MIF (35)	Hu MIG (14)	Hu MIP-1a (55)	Hu MIP-1b (18)	Hu PDGF-bb (47)	Hu RANTES (37)	Hu SCF (65)	Hu SCGF-b (78)	Hu SDF-1a (22)	Hu TNF-a (36)	Hu TNF-b (30)	Hu TRAIL (66)	Hu VEGF (45)
Type	Well	FI	FI	FI	FI	FI	FI	FI	FI	FI	FI	FI	FI	FI	FI	FI	FI	FI	FI	FI	FI	FI	FI	FI	FI	FI	FI	FI	FI	FI	FI	FI	FI	FI	FI	FI	FI	FI	FI	FI	FI	FI	FI	FI	FI	FI	FI	FI	FI
B	A3,A4	29	9.5	25	11.3	17	26.5	82.5	9.5	13	24.5	16	13.5	7.5	20.5	26.5	27	8.5	81.3	38.5	27.5	21	18	13.5	24.5	13.5	11	64.3	13.5	10.5	41	14	14.5	33.5	13.5	14.5	16	13	9.5	41.5	31.5	24	14.5	59.8	22	11.5	26	20	70.5
S1	A1,A2	19380	4769.5	10903	---	19053.5	21846.3	---	18396.5	15829.5	19003.3	13247	18672.5	---	12725.5	5954.3	12273.3	15362.3	7719.5	15278	10736.5	9218.3	---	8179.3	19736.5	18486	15477.8	---	7938.8	19910.5	15167.5	15640	---	15191.8	17641.5	22120.5	4115	20296.5	24958.8	15786.5	8780.3	13852	20617.8	6131	---	19038.5	8664.3	20427	13274
S2	B1,B2	12072.8	4409	4703.3	---	10855.3	14809.5	4159.3	13109.5	14661.3	13225	7342	12044	10704.8	9839.8	4629	6241.3	12318.8	5642	7394.8	9398.8	7386.8	5109.3	4907.8	10441.5	10976.8	7506.8	12816	6180	12649.8	7485	12440.5	5380.3	10983.8	13508.5	13075.8	2797.5	18383.5	19125.5	11070.5	6396.8	11802.8	13001.5	4350.5	4526.3	15018	4214	10518.5	10541
S3	C1,C2	4456.3	2643.8	1593	16609.8	4062.3	6527.5	4055	4942.5	9336.8	6068.8	3149.8	5181.8	7308.5	5445.3	2418	2207.8	6280	2491.5	2608.5	4976.8	3747.3	3260	1937.5	4502	3731	2696	8920.8	3570	5717.8	3015.3	5526.3	3098.8	4671.8	4736.5	4659.8	1727.3	9014.5	7209.8	5516	2277.8	5009	5568.5	1748	3221.5	6892.8	1628	3397.8	4865
S4	D1,D2	1412.8	865.3	481	8019	1343	1863.8	3190.3	1411.8	2741.5	2223.3	938.5	1533	2389.5	2024.5	824.8	721	1759.3	844	828.8	1465.8	1428.5	1274.5	598.5	1577.3	927	742.3	3679.5	1192.5	2098	1048.5	1900	959	1456.3	920.8	1134	900.3	2876.5	1738.3	1535.3	742	1389	1745.8	597.8	1263.3	2063	574.3	1013.3	1296
S5	E1,E2	359.8	216.8	134.5	1613.3	363	392.5	1024.5	319.8	425.5	588	240.5	342.5	354.3	532.5	213.8	198.5	322	269.5	248.3	252	328.3	320.5	151.5	439.5	209	175.3	793	283.8	560.8	310	394.3	212.8	375	154.5	226.5	294.5	533.3	225.5	332	212.8	323.5	437	205	268.8	462	158	265.8	260.3
S6	F1,F2	116	58	56.8	253	91.5	107	201.5	88.5	92.8	168.3	72.3	95.3	55.3	154.5	79	74	72	138	99.5	86	96.5	90.5	47	139.5	61.5	50	181.5	73.5	146	123	76	59.8	119.8	45.3	66.5	90.5	111	45.5	113	75.5	83.5	119.3	94.5	76	121.3	61	76.8	111.8
S7	G1,G2	58.5	22.5	36.5	50.5	33.5	48.5	130	28.3	32.5	67	30.5	36.5	17.5	57.5	43.8	46.8	24	104	70.3	53.8	41.3	40.3	25	60	27.5	23.8	102.5	30	49.8	77	29.5	24	65	22.8	26.5	38.5	38.8	18.5	63.3	51	38.8	41	75	38.5	40	35.5	40.3	83.5
S8	H1,H2	44.3	14.5	---	20	21	---	---	16	---	37.5	21	21	---	35.5	37	42	14	---	62.8	---	28.5	25	---	40.5	18.3	---	---	18.8	20.5	---	22.5	17.5	48	---	19	23.3	22.3	---	---	---	---	23	---	---	21.5	---	31.8	---
C1	G12,H12	679.3	2808.5	228.3	5258.8	1792	897.5	2860.5	1193.5	1804.3	1860.5	467.3	797	989.5	1198	444	542	540.5	501.5	502.3	1306.5	390	760.5	459.5	828	449.3	414.8	3546	935	1022.5	630.5	2640.3	498	673	324	343	682	3426.8	595	2328.5	712.8	943.5	1188.3	1480.5	1249	1037.5	546	858.8	547.8
X1	C3,D3	41.8	275.5	315.3	24.5	146.3	46	260	88.3	17.5	61.5	21	19	15.5	18	224	28	21.5	88.5	159	25.3	130.3	212	17.5	22.3	18.5	18	54	30.5	18.5	216.8	207.5	25.8	151.8	32	17	472.5	121	97	821.3	614.8	8508.3	43.8	463	536.3	62	350.5	51.5	58
X2	E3,F3	33.5	226.5	243	18.5	57	27	227.3	77.8	16.5	48.5	17.5	17.5	14.5	15.8	217.5	22.5	17.8	52.8	108.5	24	37.5	199.8	14.3	18	18.8	12.5	37.5	25.5	17.8	230	307	22.3	110.8	27.3	15.3	173.8	284	28	806.3	529.5	7815	38.5	403	481.5	49	336.8	43.3	46
X3	G3,H3	29.5	213	226	19.8	50	22	188	71.5	18	50.5	16	17.3	19	13	262	20.5	16	48	105.5	26.8	44.3	175.5	14.3	17.5	17	13.5	31.8	31.5	15.8	253	422	21	116	28.5	14.8	233.5	317	23.8	742	572.5	8255.5	43.5	358.3	446	42	288	43.5	38.5
X4	C4,D4	45	262	199.8	19.5	56	34.8	269.8	80.8	16.3	59	18	16.5	25.3	23	369	24.5	18	75.8	262	30.5	67.5	184.3	18.5	29.5	16.8	16.5	76.5	63.5	17	368.3	952.5	21.5	111.5	34.8	17	473.8	570.5	29.5	788.5	1012.5	10885	43.5	405	679.8	59	317.3	53	78
X5	E4,F4	29.3	195.3	594.3	15.5	43.5	21.8	192.8	74	16.3	51	16.5	17.5	37.8	12.5	93.5	20	23.5	42.3	30	23	29.3	190.8	13.5	16	16	14	28.5	28.5	18	94.3	556	18	55.5	69.5	27	163.5	137.5	17.8	823.8	366.3	8055.3	68.3	431.5	407.8	52.8	321.5	72	43.5
X6	G4,H4	26	231.5	570.5	18.5	48.3	20.5	186.8	82	16.3	53.5	17	20	31.5	15	141	20	23	40.5	27.3	24.3	29	188.5	14	16	17.5	13.8	26.5	28.8	20.3	108.3	1322	16.5	55.5	58.5	46.5	153.3	1638.8	18.8	740.5	333.5	7895	64.5	432	368.8	47.5	316.5	53.5	39.5
X7	A5,B5	30.3	214	645.8	18.3	54	21	194	73.3	14.8	58	17.5	18.5	35	15	148	20	22.5	45.3	36	25.5	35.5	189.8	14.5	16.8	18	12.5	34.5	31	18.5	98.5	827.8	18.3	57.3	131	34	211.3	1133.5	22	779.5	381	7962.5	59.3	458.3	390.3	47.5	311	61	48
X8	C5,D5	36	267.3	910.5	32.5	246.8	30	206.3	98.5	18	71.5	21.3	26	61	21	162.5	23.8	33	60.5	61.3	28.5	76.5	178.5	16.3	22	18	16	51.5	49	23	140.8	1394.8	21.3	70.3	441.5	65.5	586.3	1294.5	291.5	793.5	465	7256	78.5	475	548.3	54.8	293.5	79	81
X9	E5,F5	28	210	606.5	18.5	69.5	21	193.5	69	16.5	55	16.5	18.5	31	14	147.5	20	22.5	40.3	30.3	26	36.5	194.8	14.5	16.3	17.5	12.5	27.5	24.5	18.8	100	1029.5	17	62.5	102.5	33	108.8	694.5	29.3	847	405.3	7936.5	57.5	372.5	331.3	45.5	312.3	65.3	42
X10	G5,H5	29.5	440.5	365.8	20.3	78.3	22.5	193.5	107.3	16	48.5	18	15.8	18.5	13	195	19.5	21	38.8	85.3	24	41.5	179	14.5	15.5	17.5	12.3	30.5	30.5	18.5	139	1026.3	18	103	33.3	23.8	202.5	504.5	34	746	146.5	8398.5	52	349	507.3	41.8	302	36	39
X11	A6,B6	28.3	508.5	979.5	17.5	49.5	24	176.3	125.5	15.5	38.8	15.5	18.8	13	14	78.3	21	33.5	38.5	35.5	24	42.3	178	15	16.5	17.5	14	28.5	23	20	114.5	379.5	18	87.8	65.8	16.5	127.8	188.5	19.3	745.8	109.3	6884.8	59	445.8	416.8	35.3	300.5	41	32
X12	C6,D6	33	574.8	1300	20.8	77.3	24.5	210.8	111.3	16.8	58.5	17.8	73.8	36.5	14	151	21	36	36.5	41.3	26.5	66.5	205	14.5	18.8	19.5	14.5	34	36	24	113	402.5	19	82.3	57.8	18	220	637.5	39	813	250.3	9057	76.8	551.8	567.5	46.3	333.5	46.8	46.8
X13	E6,F6	29.3	725.5	762	20.8	59.5	25	226.3	96	15.5	54.5	18.8	21.5	31.5	16	112	20.8	28.3	72.5	37	24	59.8	203.5	14.5	16.5	17	12	35	40.3	21	128.3	655.5	23	64.3	88	16.5	301.5	1127.3	24.5	810.5	204	8736	65	365.8	539	46.8	325.3	64.5	44.5
X14	G6,H6	29.8	632.5	876	18.8	67	23.5	213.5	87.5	16.5	49	16.5	18	27	15.3	88.8	22	27.5	26.5	40	25.3	53.8	192	14	16.3	17.8	14	34.3	38	21	136.8	458	20.5	68.8	94.5	16.5	270.5	513	35.3	819.8	190.8	8797.8	56.8	362.8	515.3	44.8	336.8	57	44
X15	A7,B7	29.3	434.3	725.3	21.8	107	23.5	211.3	88.3	16	76.5	17	71	51.5	13.5	250.8	20	24.5	35.8	40.5	24.3	67.5	206.5	11.5	16.5	16.5	15.3	27	33.5	19.3	129	556	19.8	82.3	39.8	16	193.3	1509.5	45	855.8	200	8432	79.3	575.3	520.5	48.3	336.3	49.5	35
X16	C7,D7	37.3	611	923	24.5	104.3	27.5	248.3	219.3	17.5	57.5	18.5	81	22.3	16.5	288.5	22.5	29.5	42.3	70.5	26.8	70.3	220	14	19.5	20.3	13	39.5	41.5	22.5	109.5	805.8	20	87.3	50.5	16.5	278	1250	52.8	829.5	352.8	9455	75	598.8	743.5	52.8	341.5	45	49
X17	E7,F7	46	461.5	594.3	30.3	270.5	41.5	226.5	106	19	46.5	27	19.5	16.5	18	103	26	26	58.5	65.5	26.3	156.3	226.5	13.8	23	21.3	13.8	40	42.5	22	67.8	393.5	23.5	67.8	44	19.5	315.3	167	371	874	341.5	8960.8	48.5	527	628.8	54	349	42	64.3
X18	G7,H7	32	501.5	713.8	23.5	92.5	32.5	214.8	85	17	46.5	25.8	18.5	17.5	15.5	128	23.5	24	43	49.5	26	47	205	14	18.8	19	12.8	32	34	20.8	75.8	1107.8	19.3	66	46.3	19.3	203.5	993	57	864.3	297.5	8461.3	47.8	589.5	561.8	47	337.5	51.5	43.5
X19	A8,B8	48.3	594.5	736	23.3	145.3	42.8	241.5	95	18.5	48	25.5	21.5	19	18	119.5	27.5	25.5	61	63.5	26	71	206.8	14	24	20.8	14.5	48.3	47	24	83.5	1205	21	71.8	58	24	319	686	123.8	919.5	389	9552.3	52.3	585.3	680	48.8	343	48.3	65.5
X20	C8,D8	46	417	1059	22.5	143	32.5	217.3	116.5	18.5	55.5	22	18.5	20	16.3	172	23.8	30.5	49	65.5	27.3	83.5	214	14.5	20.5	21.5	15	40.5	48.5	22	109.5	576	21.5	63.3	85.8	21	325.5	160.5	112	1082.8	686	8965	46.5	579.8	617.5	46.8	330	48.5	52
X21	E8,F8	29.5	459	631.8	19.5	47	24.8	206	44	16	45.8	17.5	18.5	17.3	14.3	121.3	20.5	22.5	34.5	36.8	22.5	64.8	203.5	12.5	17	16	12	30.5	25.5	17	120.8	1158	18.5	52	42	15	147	814.8	18	878.8	184.8	8870	43.5	488	434.5	46.3	329.8	47.8	36.8
X22	G8,H8	34.8	475.3	837.3	21.5	79	27.5	207.3	64.3	17.5	57.5	18.5	19.3	29.5	15	285.5	21.5	25	42.5	58	23	51.5	183	15.5	17	16	12.5	40.5	30.8	22	186.8	3025	18.5	64.8	36.8	21	391.3	4619.3	41	720.5	183	9030	48.8	412.5	478	44	307.5	56.5	41.3
X23	A9,B9	29.3	583.8	1495.8	21.3	94.5	22.5	201.8	78.5	16.5	60.5	17	19.5	33	14.5	277	19.3	34	37.3	46.5	25.8	78.8	187.3	14	15	17.5	13	29.5	33	22	198	964.3	18.5	101.5	36.5	15.5	484	1068.5	43.3	766	125	8133.5	58	505.5	454.8	45.5	327.3	44	39.8
X24	C9,D9	27.3	635.3	580.3	17.5	38.8	24.5	217.8	69	17	34.5	16.3	16.3	14.3	12.8	83	20.5	20.5	57	39	22.8	24.5	180	13.5	16.5	17	12.5	33	35.5	17.8	84.5	227.5	19.3	52.8	34.5	13.8	178	91.8	16	786	302.5	8666.8	34.3	364.3	414.5	44	311	51.3	36
X25	E9,F9	29	683	738.8	19	45	24.3	213.5	93	14.3	37	15	19	14.5	14.5	119	20	21.5	54.8	43.5	23	26.3	191.3	13.3	16.5	16.5	13	34	34.3	19.5	103	400	19	56.5	38	14.5	252.5	197	19	792	372	8980.3	41.5	400.8	469.5	43.3	321.5	58.5	38.5
X26	G9,H9	26.5	501	603	17.3	34	25.3	207.3	77.5	15	34	17	19	12.5	13.5	96	19.3	20.5	50.8	44.3	21.5	25	192.3	13.5	15.5	16	12	28.8	26	19	99.5	303.5	18.3	61.5	29	14.5	214.8	159.3	15.5	786.5	346.3	8327.8	35.8	380.8	395.8	41.3	322	47	33.5
X27	A10,B10	29.8	576.5	504	16.5	37	23.5	208.5	53.5	16.3	36.5	15.5	16.5	11.5	12.3	97.5	19.5	19	51.5	38.3	22.5	25.5	186.5	13.5	15.5	15.5	11.8	29	27.5	17.3	85.3	244	19	57	31.5	13.8	193.5	179.5	15	793.3	319	8436	30.5	369.3	382.5	43.8	328.3	46	33
X28	C10,D10	30	434	808.3	16	38.5	23.5	271.8	63.3	38	42.8	16.5	23.5	17.5	14.8	103.5	20.5	44.5	40	35	41.5	46.5	201	22.5	19	17	14	29.8	33.3	32.5	156	342	20.5	76	50.8	21.5	177.5	128.5	15	789.3	417.5	8427.8	65.3	434	504.8	49.3	335	473.5	32
X29	E10,F10	32	353.5	1186.3	16.3	38.5	38.5	227.5	60.8	29.5	42	17	20.5	16.5	15.5	102.5	22.3	35	47.8	42	40	39.8	187	19.5	19.5	17	28	41.8	43.5	35.5	167.5	454.3	19.5	71.8	31.3	17.5	420.3	429	15.5	804	250.5	9431.3	55.5	430.3	539.5	40.5	315.5	159.3	61
X30	G10,H10	31	539	1908.8	26.5	145.8	25.5	179.5	116.3	18.8	53.8	18.5	23	24.5	16.5	206.5	21.5	38.3	43	51	28.5	75.3	173	16	16.5	18.3	15.5	34	46.5	27	788.5	1493.3	22	131.3	51	16	575.8	2369	95	754.5	209.3	6712.5	64.5	563.5	592.5	45	277.8	121.8	50
X31	A11,B11	29.5	425.5	554	17.8	69.3	22.3	213.5	162.8	16.5	56.3	16	17.5	20	16	238.5	21	19.5	40	309	30.5	62	201.8	15	16.8	18	13.3	34	32.5	18	195	1287.8	18	97.8	64	18	207.3	377	33.8	901.3	1135.5	9371.8	48.5	566	576	45.8	333	36	52
X32	C11,D11	30	320.5	287.3	23.8	132	24.8	199.3	75.3	17	55.8	18.5	17.8	18	15.8	266	21	17.5	38.8	49.8	23	43.8	202.5	16	15.3	16.5	11.5	34.5	31.8	23	201.3	3050	20	69	44	16	170.8	6412.5	84.5	802.5	314.5	8727.8	43.5	518.3	537.3	49.5	320.5	46.3	37.5
X33	E11,F11	32.5	478.5	439.5	19.5	110.5	26.3	229.8	72.5	17	50.3	17	19	15	17.5	228.3	21.5	18.5	20.3	49.3	24.5	38	200	16	17	17	12.5	41	42	20.3	144	3626.3	18.5	66.5	38.5	19.5	211.3	4367.5	58.3	826.5	423.5	9638	46.5	533.3	684.3	51.5	345.3	61.8	44
X34	G11,H11	27.5	530.3	1063.8	18.5	58.5	24.5	115.8	62	15.5	35.5	16.5	16.5	12	17.5	84	21	26	39.8	39.5	23	39	111.8	13	16.8	17.3	12	38	30	19	133.8	601.5	18.5	50.5	42	14	140	540.5	28	456	658.3	8746.3	42.5	325.5	587.5	41.5	179.5	78.8	30.5
X35	A12,B12	29.8	554	1564	20.5	75	26.5	127.5	65.8	16.8	45.3	17.8	18	16	17	198.3	21	32	41.5	57.3	22.5	37.3	111.5	13.5	17.8	17.3	13.5	41	40.5	21.5	184.8	2517.8	18.5	67.5	80.5	15.3	239.8	5133.5	34	502.3	337.5	6989.5	60	372	611.3	33	171.8	90.8	29.8
X36	C12,D12	30.3	864.5	1032.8	18.8	50.8	27	105	63	15.5	37	17	17	15.5	16.5	121.3	22.5	26.8	44.8	57.3	23.5	38.5	90.3	14.5	18.5	17.5	14	46.8	43.5	20.5	186.5	1158.3	17.5	61	31.5	15.8	221.8	3694.5	24.5	401.5	255	4237.3	60	243.5	594.5	30.3	146.5	58	31
X37	E12,F12	30	931.3	1216.5	20	60	26.5	119.3	52.5	16.5	37	18	16.5	13	16.8	115.5	22	30.8	42.5	47.8	22.8	88.8	103	14	16.5	18	14.5	46	31.8	22.3	161.5	1009	18.8	54.5	36.5	14	183.5	2871.5	25.3	469.5	375.8	6748.5	65.5	278.5	606.3	35	170.5	63	30.5
X38	B3,B4	30	431	818.3	19	35.8	22.5	206.5	49	17	37	16.5	17.3	14.3	15	69.8	22.5	29.8	73.3	36.5	23.5	27	215	14.5	19	16.5	12.5	35.5	28.5	19.5	110.3	186.5	19.5	49.8	44	14.5	115.3	132	17	741.5	244	8128.5	52.8	427.3	484.5	51.5	314.5	55	45.5
*** = Value not available; --- = Designated as an outlier
*Value = Value extrapolated beyond standard range
OOR = Out of Range; OOR> = Out of Range Above; OOR< = Out of Range Below
Exp Conc = Expected Concentration; Obs Conc = Observed Concentration

## Sheet: FI - Bkgd
File Name: C:\Cell Therapy\Hedvig\230118 NIPU plate 4.rbx
Acquisition Date: 18-Jan-2023, 11:56 AM
Reader Serial Number: LX10017068422
Plate ID:
RP1 PMT (Volts): 579.73
RP1 Target: 3635
		Hu b-NGF (46)	Hu CTACK (72)	Hu Eotaxin (43)	Hu FGF basic (44)	Hu G-CSF (57)	Hu GM-CSF (34)	Hu GRO-a (61)	Hu HGF (62)	Hu IFN-a2 (20)	Hu IFN-g (21)	Hu IL-1a (63)	Hu IL-1b (39)	Hu IL-1ra (25)	Hu IL-2 (38)	Hu IL-2Ra (13)	Hu IL-3 (64)	Hu IL-4 (52)	Hu IL-5 (33)	Hu IL-6 (19)	Hu IL-7 (74)	Hu IL-8 (54)	Hu IL-9 (77)	Hu IL-10 (56)	Hu IL-12(p70) (75)	Hu IL-12(p40) (28)	Hu IL-13 (51)	Hu IL-15 (73)	Hu IL-16 (27)	Hu IL-17A (76)	Hu IL-18 (42)	Hu IP-10 (48)	Hu LIF (29)	Hu M-CSF (67)	Hu MCP-1(MCAF) (53)	Hu MCP-3 (26)	Hu MIF (35)	Hu MIG (14)	Hu MIP-1a (55)	Hu MIP-1b (18)	Hu PDGF-bb (47)	Hu RANTES (37)	Hu SCF (65)	Hu SCGF-b (78)	Hu SDF-1a (22)	Hu TNF-a (36)	Hu TNF-b (30)	Hu TRAIL (66)	Hu VEGF (45)
Type	Well	FI - Bkgd	FI - Bkgd	FI - Bkgd	FI - Bkgd	FI - Bkgd	FI - Bkgd	FI - Bkgd	FI - Bkgd	FI - Bkgd	FI - Bkgd	FI - Bkgd	FI - Bkgd	FI - Bkgd	FI - Bkgd	FI - Bkgd	FI - Bkgd	FI - Bkgd	FI - Bkgd	FI - Bkgd	FI - Bkgd	FI - Bkgd	FI - Bkgd	FI - Bkgd	FI - Bkgd	FI - Bkgd	FI - Bkgd	FI - Bkgd	FI - Bkgd	FI - Bkgd	FI - Bkgd	FI - Bkgd	FI - Bkgd	FI - Bkgd	FI - Bkgd	FI - Bkgd	FI - Bkgd	FI - Bkgd	FI - Bkgd	FI - Bkgd	FI - Bkgd	FI - Bkgd	FI - Bkgd	FI - Bkgd	FI - Bkgd	FI - Bkgd	FI - Bkgd	FI - Bkgd	FI - Bkgd
B	A3,A4	29	9.5	25	11.3	17	26.5	82.5	9.5	13	24.5	16	13.5	7.5	20.5	26.5	27	8.5	81.3	38.5	27.5	21	18	13.5	24.5	13.5	11	64.3	13.5	10.5	41	14	14.5	33.5	13.5	14.5	16	13	9.5	41.5	31.5	24	14.5	59.8	22	11.5	26	20	70.5
S1	A1,A2	19351	4760	10878	---	19036.5	21819.8	---	18387	15816.5	18978.8	13231	18659	---	12705	5927.8	12246.3	15353.8	7638.3	15239.5	10709	9197.3	---	8165.8	19712	18472.5	15466.8	---	7925.3	19900	15126.5	15626	---	15158.3	17628	22106	4099	20283.5	24949.3	15745	8748.8	13828	20603.3	6071.3	---	19027	8638.3	20407	13203.5
S2	B1,B2	12043.8	4399.5	4678.3	---	10838.3	14783	4076.8	13100	14648.3	13200.5	7326	12030.5	10697.3	9819.3	4602.5	6214.3	12310.3	5560.8	7356.3	9371.3	7365.8	5091.3	4894.3	10417	10963.3	7495.8	12751.8	6166.5	12639.3	7444	12426.5	5365.8	10950.3	13495	13061.3	2781.5	18370.5	19116	11029	6365.3	11778.8	12987	4290.8	4504.3	15006.5	4188	10498.5	10470.5
S3	C1,C2	4427.3	2634.3	1568	16598.5	4045.3	6501	3972.5	4933	9323.8	6044.3	3133.8	5168.3	7301	5424.8	2391.5	2180.8	6271.5	2410.3	2570	4949.3	3726.3	3242	1924	4477.5	3717.5	2685	8856.5	3556.5	5707.3	2974.3	5512.3	3084.3	4638.3	4723	4645.3	1711.3	9001.5	7200.3	5474.5	2246.3	4985	5554	1688.3	3199.5	6881.3	1602	3377.8	4794.5
S4	D1,D2	1383.8	855.8	456	8007.8	1326	1837.3	3107.8	1402.3	2728.5	2198.8	922.5	1519.5	2382	2004	798.3	694	1750.8	762.8	790.3	1438.3	1407.5	1256.5	585	1552.8	913.5	731.3	3615.3	1179	2087.5	1007.5	1886	944.5	1422.8	907.3	1119.5	884.3	2863.5	1728.8	1493.8	710.5	1365	1731.3	538	1241.3	2051.5	548.3	993.3	1225.5
S5	E1,E2	330.8	207.3	109.5	1602	346	366	942	310.3	412.5	563.5	224.5	329	346.8	512	187.3	171.5	313.5	188.3	209.8	224.5	307.3	302.5	138	415	195.5	164.3	728.8	270.3	550.3	269	380.3	198.3	341.5	141	212	278.5	520.3	216	290.5	181.3	299.5	422.5	145.3	246.8	450.5	132	245.8	189.8
S6	F1,F2	87	48.5	31.8	241.8	74.5	80.5	119	79	79.8	143.8	56.3	81.8	47.8	134	52.5	47	63.5	56.8	61	58.5	75.5	72.5	33.5	115	48	39	117.3	60	135.5	82	62	45.3	86.3	31.8	52	74.5	98	36	71.5	44	59.5	104.8	34.8	54	109.8	35	56.8	41.3
S7	G1,G2	29.5	13	11.5	39.3	16.5	22	47.5	18.8	19.5	42.5	14.5	23	10	37	17.3	19.8	15.5	22.8	31.8	26.3	20.3	22.3	11.5	35.5	14	12.8	38.3	16.5	39.3	36	15.5	9.5	31.5	9.3	12	22.5	25.8	9	21.8	19.5	14.8	26.5	15.3	16.5	28.5	9.5	20.3	13
S8	H1,H2	15.3	5	---	8.8	4	---	---	6.5	---	13	5	7.5	---	15	10.5	15	5.5	---	24.3	---	7.5	7	---	16	4.8	---	---	5.3	10	---	8.5	3	14.5	---	4.5	7.3	9.3	---	---	---	---	8.5	---	---	10	---	11.8	---
C1	G12,H12	650.3	2799	203.3	5247.5	1775	871	2778	1184	1791.3	1836	451.3	783.5	982	1177.5	417.5	515	532	420.3	463.8	1279	369	742.5	446	803.5	435.8	403.8	3481.8	921.5	1012	589.5	2626.3	483.5	639.5	310.5	328.5	666	3413.8	585.5	2287	681.3	919.5	1173.8	1420.8	1227	1026	520	838.8	477.3
X1	C3,D3	12.8	266	290.3	13.3	129.3	19.5	177.5	78.8	4.5	37	5	5.5	8	-2.5	197.5	1	13	7.3	120.5	-2.3	109.3	194	4	-2.3	5	7	-10.3	17	8	175.8	193.5	11.3	118.3	18.5	2.5	456.5	108	87.5	779.8	583.3	8484.3	29.3	403.3	514.3	50.5	324.5	31.5	-12.5
X2	E3,F3	4.5	217	218	7.3	40	0.5	144.8	68.3	3.5	24	1.5	4	7	-4.8	191	-4.5	9.3	-28.5	70	-3.5	16.5	181.8	0.8	-6.5	5.3	1.5	-26.8	12	7.3	189	293	7.8	77.3	13.8	0.8	157.8	271	18.5	764.8	498	7791	24	343.3	459.5	37.5	310.8	23.3	-24.5
X3	G3,H3	0.5	203.5	201	8.5	33	-4.5	105.5	62	5	26	0	3.8	11.5	-7.5	235.5	-6.5	7.5	-33.3	67	-0.8	23.3	157.5	0.8	-7	3.5	2.5	-32.5	18	5.3	212	408	6.5	82.5	15	0.3	217.5	304	14.3	700.5	541	8231.5	29	298.5	424	30.5	262	23.5	-32
X4	C4,D4	16	252.5	174.8	8.3	39	8.3	187.3	71.3	3.3	34.5	2	3	17.8	2.5	342.5	-2.5	9.5	-5.5	223.5	3	46.5	166.3	5	5	3.3	5.5	12.3	50	6.5	327.3	938.5	7	78	21.3	2.5	457.8	557.5	20	747	981	10861	29	345.3	657.8	47.5	291.3	33	7.5
X5	E4,F4	0.3	185.8	569.3	4.3	26.5	-4.8	110.3	64.5	3.3	26.5	0.5	4	30.3	-8	67	-7	15	-39	-8.5	-4.5	8.3	172.8	0	-8.5	2.5	3	-35.8	15	7.5	53.3	542	3.5	22	56	12.5	147.5	124.5	8.3	782.3	334.8	8031.3	53.8	371.8	385.8	41.3	295.5	52	-27
X6	G4,H4	-3	222	545.5	7.3	31.3	-6	104.3	72.5	3.3	29	1	6.5	24	-5.5	114.5	-7	14.5	-40.8	-11.3	-3.3	8	170.5	0.5	-8.5	4	2.8	-37.8	15.3	9.8	67.3	1308	2	22	45	32	137.3	1625.8	9.3	699	302	7871	50	372.3	346.8	36	290.5	33.5	-31
X7	A5,B5	1.3	204.5	620.8	7	37	-5.5	111.5	63.8	1.8	33.5	1.5	5	27.5	-5.5	121.5	-7	14	-36	-2.5	-2	14.5	171.8	1	-7.8	4.5	1.5	-29.8	17.5	8	57.5	813.8	3.8	23.8	117.5	19.5	195.3	1120.5	12.5	738	349.5	7938.5	44.8	398.5	368.3	36	285	41	-22.5
X8	C5,D5	7	257.8	885.5	21.3	229.8	3.5	123.8	89	5	47	5.3	12.5	53.5	0.5	136	-3.3	24.5	-20.8	22.8	1	55.5	160.5	2.8	-2.5	4.5	5	-12.8	35.5	12.5	99.8	1380.8	6.8	36.8	428	51	570.3	1281.5	282	752	433.5	7232	64	415.3	526.3	43.3	267.5	59	10.5
X9	E5,F5	-1	200.5	581.5	7.3	52.5	-5.5	111	59.5	3.5	30.5	0.5	5	23.5	-6.5	121	-7	14	-41	-8.3	-1.5	15.5	176.8	1	-8.3	4	1.5	-36.8	11	8.3	59	1015.5	2.5	29	89	18.5	92.8	681.5	19.8	805.5	373.8	7912.5	43	312.8	309.3	34	286.3	45.3	-28.5
X10	G5,H5	0.5	431	340.8	9	61.3	-4	111	97.8	3	24	2	2.3	11	-7.5	168.5	-7.5	12.5	-42.5	46.8	-3.5	20.5	161	1	-9	4	1.3	-33.8	17	8	98	1012.3	3.5	69.5	19.8	9.3	186.5	491.5	24.5	704.5	115	8374.5	37.5	289.3	485.3	30.3	276	16	-31.5
X11	A6,B6	-0.8	499	954.5	6.3	32.5	-2.5	93.8	116	2.5	14.3	-0.5	5.3	5.5	-6.5	51.8	-6	25	-42.8	-3	-3.5	21.3	160	1.5	-8	4	3	-35.8	9.5	9.5	73.5	365.5	3.5	54.3	52.3	2	111.8	175.5	9.8	704.3	77.8	6860.8	44.5	386	394.8	23.8	274.5	21	-38.5
X12	C6,D6	4	565.3	1275	9.5	60.3	-2	128.3	101.8	3.8	34	1.8	60.3	29	-6.5	124.5	-6	27.5	-44.8	2.8	-1	45.5	187	1	-5.8	6	3.5	-30.3	22.5	13.5	72	388.5	4.5	48.8	44.3	3.5	204	624.5	29.5	771.5	218.8	9033	62.3	492	545.5	34.8	307.5	26.8	-23.8
X13	E6,F6	0.3	716	737	9.5	42.5	-1.5	143.8	86.5	2.5	30	2.8	8	24	-4.5	85.5	-6.3	19.8	-8.8	-1.5	-3.5	38.8	185.5	1	-8	3.5	1	-29.3	26.8	10.5	87.3	641.5	8.5	30.8	74.5	2	285.5	1114.3	15	769	172.5	8712	50.5	306	517	35.3	299.3	44.5	-26
X14	G6,H6	0.8	623	851	7.5	50	-3	131	78	3.5	24.5	0.5	4.5	19.5	-5.3	62.3	-5	19	-54.8	1.5	-2.3	32.8	174	0.5	-8.3	4.3	3	-30	24.5	10.5	95.8	444	6	35.3	81	2	254.5	500	25.8	778.3	159.3	8773.8	42.3	303	493.3	33.3	310.8	37	-26.5
X15	A7,B7	0.3	424.8	700.3	10.5	90	-3	128.8	78.8	3	52	1	57.5	44	-7	224.3	-7	16	-45.5	2	-3.3	46.5	188.5	-2	-8	3	4.3	-37.3	20	8.8	88	542	5.3	48.8	26.3	1.5	177.3	1496.5	35.5	814.3	168.5	8408	64.8	515.5	498.5	36.8	310.3	29.5	-35.5
X16	C7,D7	8.3	601.5	898	13.3	87.3	1	165.8	209.8	4.5	33	2.5	67.5	14.8	-4	262	-4.5	21	-39	32	-0.8	49.3	202	0.5	-5	6.8	2	-24.8	28	12	68.5	791.8	5.5	53.8	37	2	262	1237	43.3	788	321.3	9431	60.5	539	721.5	41.3	315.5	25	-21.5
X17	E7,F7	17	452	569.3	19	253.5	15	144	96.5	6	22	11	6	9	-2.5	76.5	-1	17.5	-22.8	27	-1.3	135.3	208.5	0.3	-1.5	7.8	2.8	-24.3	29	11.5	26.8	379.5	9	34.3	30.5	5	299.3	154	361.5	832.5	310	8936.8	34	467.3	606.8	42.5	323	22	-6.3
X18	G7,H7	3	492	688.8	12.3	75.5	6	132.3	75.5	4	22	9.8	5	10	-5	101.5	-3.5	15.5	-38.3	11	-1.5	26	187	0.5	-5.8	5.5	1.8	-32.3	20.5	10.3	34.8	1093.8	4.8	32.5	32.8	4.8	187.5	980	47.5	822.8	266	8437.3	33.3	529.8	539.8	35.5	311.5	31.5	-27
X19	A8,B8	19.3	585	711	12	128.3	16.3	159	85.5	5.5	23.5	9.5	8	11.5	-2.5	93	0.5	17	-20.3	25	-1.5	50	188.8	0.5	-0.5	7.3	3.5	-16	33.5	13.5	42.5	1191	6.5	38.3	44.5	9.5	303	673	114.3	878	357.5	9528.3	37.8	525.5	658	37.3	317	28.3	-5
X20	C8,D8	17	407.5	1034	11.3	126	6	134.8	107	5.5	31	6	5	12.5	-4.3	145.5	-3.3	22	-32.3	27	-0.3	62.5	196	1	-4	8	4	-23.8	35	11.5	68.5	562	7	29.8	72.3	6.5	309.5	147.5	102.5	1041.3	654.5	8941	32	520	595.5	35.3	304	28.5	-18.5
X21	E8,F8	0.5	449.5	606.8	8.3	30	-1.8	123.5	34.5	3	21.3	1.5	5	9.8	-6.3	94.8	-6.5	14	-46.8	-1.8	-5	43.8	185.5	-1	-7.5	2.5	1	-33.8	12	6.5	79.8	1144	4	18.5	28.5	0.5	131	801.8	8.5	837.3	153.3	8846	29	428.3	412.5	34.8	303.8	27.8	-33.8
X22	G8,H8	5.8	465.8	812.3	10.3	62	1	124.8	54.8	4.5	33	2.5	5.8	22	-5.5	259	-5.5	16.5	-38.8	19.5	-4.5	30.5	165	2	-7.5	2.5	1.5	-23.8	17.3	11.5	145.8	3011	4	31.3	23.3	6.5	375.3	4606.3	31.5	679	151.5	9006	34.3	352.8	456	32.5	281.5	36.5	-29.3
X23	A9,B9	0.3	574.3	1470.8	10	77.5	-4	119.3	69	3.5	36	1	6	25.5	-6	250.5	-7.8	25.5	-44	8	-1.8	57.8	169.3	0.5	-9.5	4	2	-34.8	19.5	11.5	157	950.3	4	68	23	1	468	1055.5	33.8	724.5	93.5	8109.5	43.5	445.8	432.8	34	301.3	24	-30.8
X24	C9,D9	-1.8	625.8	555.3	6.3	21.8	-2	135.3	59.5	4	10	0.3	2.8	6.8	-7.8	56.5	-6.5	12	-24.3	0.5	-4.8	3.5	162	0	-8	3.5	1.5	-31.3	22	7.3	43.5	213.5	4.8	19.3	21	-0.8	162	78.8	6.5	744.5	271	8642.8	19.8	304.5	392.5	32.5	285	31.3	-34.5
X25	E9,F9	0	673.5	713.8	7.8	28	-2.3	131	83.5	1.3	12.5	-1	5.5	7	-6	92.5	-7	13	-26.5	5	-4.5	5.3	173.3	-0.3	-8	3	2	-30.3	20.8	9	62	386	4.5	23	24.5	0	236.5	184	9.5	750.5	340.5	8956.3	27	341	447.5	31.8	295.5	38.5	-32
X26	G9,H9	-2.5	491.5	578	6	17	-1.3	124.8	68	2	9.5	1	5.5	5	-7	69.5	-7.8	12	-30.5	5.8	-6	4	174.3	0	-9	2.5	1	-35.5	12.5	8.5	58.5	289.5	3.8	28	15.5	0	198.8	146.3	6	745	314.8	8303.8	21.3	321	373.8	29.8	296	27	-37
X27	A10,B10	0.8	567	479	5.3	20	-3	126	44	3.3	12	-0.5	3	4	-8.3	71	-7.5	10.5	-29.8	-0.3	-5	4.5	168.5	0	-9	2	0.8	-35.3	14	6.8	44.3	230	4.5	23.5	18	-0.8	177.5	166.5	5.5	751.8	287.5	8412	16	309.5	360.5	32.3	302.3	26	-37.5
X28	C10,D10	1	424.5	783.3	4.8	21.5	-3	189.3	53.8	25	18.3	0.5	10	10	-5.8	77	-6.5	36	-41.3	-3.5	14	25.5	183	9	-5.5	3.5	3	-34.5	19.8	22	115	328	6	42.5	37.3	7	161.5	115.5	5.5	747.8	386	8403.8	50.8	374.3	482.8	37.8	309	453.5	-38.5
X29	E10,F10	3	344	1161.3	5	21.5	12	145	51.3	16.5	17.5	1	7	9	-5	76	-4.8	26.5	-33.5	3.5	12.5	18.8	169	6	-5	3.5	17	-22.5	30	25	126.5	440.3	5	38.3	17.8	3	404.3	416	6	762.5	219	9407.3	41	370.5	517.5	29	289.5	139.3	-9.5
X30	G10,H10	2	529.5	1883.8	15.3	128.8	-1	97	106.8	5.8	29.3	2.5	9.5	17	-4	180	-5.5	29.8	-38.3	12.5	1	54.3	155	2.5	-8	4.8	4.5	-30.3	33	16.5	747.5	1479.3	7.5	97.8	37.5	1.5	559.8	2356	85.5	713	177.8	6688.5	50	503.8	570.5	33.5	251.8	101.8	-20.5
X31	A11,B11	0.5	416	529	6.5	52.3	-4.3	131	153.3	3.5	31.8	0	4	12.5	-4.5	212	-6	11	-41.3	270.5	3	41	183.8	1.5	-7.8	4.5	2.3	-30.3	19	7.5	154	1273.8	3.5	64.3	50.5	3.5	191.3	364	24.3	859.8	1104	9347.8	34	506.3	554	34.3	307	16	-18.5
X32	C11,D11	1	311	262.3	12.5	115	-1.8	116.8	65.8	4	31.3	2.5	4.3	10.5	-4.8	239.5	-6	9	-42.5	11.3	-4.5	22.8	184.5	2.5	-9.3	3	0.5	-29.8	18.3	12.5	160.3	3036	5.5	35.5	30.5	1.5	154.8	6399.5	75	761	283	8703.8	29	458.5	515.3	38	294.5	26.3	-33
X33	E11,F11	3.5	469	414.5	8.3	93.5	-0.3	147.3	63	4	25.8	1	5.5	7.5	-3	201.8	-5.5	10	-61	10.8	-3	17	182	2.5	-7.5	3.5	1.5	-23.3	28.5	9.8	103	3612.3	4	33	25	5	195.3	4354.5	48.8	785	392	9614	32	473.5	662.3	40	319.3	41.8	-26.5
X34	G11,H11	-1.5	520.8	1038.8	7.3	41.5	-2	33.3	52.5	2.5	11	0.5	3	4.5	-3	57.5	-6	17.5	-41.5	1	-4.5	18	93.8	-0.5	-7.8	3.8	1	-26.3	16.5	8.5	92.8	587.5	4	17	28.5	-0.5	124	527.5	18.5	414.5	626.8	8722.3	28	265.8	565.5	30	153.5	58.8	-40
X35	A12,B12	0.8	544.5	1539	9.3	58	0	45	56.3	3.8	20.8	1.8	4.5	8.5	-3.5	171.8	-6	23.5	-39.8	18.8	-5	16.3	93.5	0	-6.8	3.8	2.5	-23.3	27	11	143.8	2503.8	4	34	67	0.8	223.8	5120.5	24.5	460.8	306	6965.5	45.5	312.3	589.3	21.5	145.8	70.8	-40.8
X36	C12,D12	1.3	855	1007.8	7.5	33.8	0.5	22.5	53.5	2.5	12.5	1	3.5	8	-4	94.8	-4.5	18.3	-36.5	18.8	-4	17.5	72.3	1	-6	4	3	-17.5	30	10	145.5	1144.3	3	27.5	18	1.3	205.8	3681.5	15	360	223.5	4213.3	45.5	183.8	572.5	18.8	120.5	38	-39.5
X37	E12,F12	1	921.8	1191.5	8.8	43	0	36.8	43	3.5	12.5	2	3	5.5	-3.8	89	-5	22.3	-38.8	9.3	-4.8	67.8	85	0.5	-8	4.5	3.5	-18.3	18.3	11.8	120.5	995	4.3	21	23	-0.5	167.5	2858.5	15.8	428	344.3	6724.5	51	218.8	584.3	23.5	144.5	43	-40
X38	B3,B4	1	421.5	793.3	7.8	18.8	-4	124	39.5	4	12.5	0.5	3.8	6.8	-5.5	43.3	-4.5	21.3	-8	-2	-4	6	197	1	-5.5	3	1.5	-28.8	15	9	69.3	172.5	5	16.3	30.5	0	99.3	119	7.5	700	212.5	8104.5	38.3	367.5	462.5	40	288.5	35	-25
*** = Value not available; --- = Designated as an outlier
*Value = Value extrapolated beyond standard range
OOR = Out of Range; OOR> = Out of Range Above; OOR< = Out of Range Below
Exp Conc = Expected Concentration; Obs Conc = Observed Concentration

## Sheet: Std Dev
File Name: C:\Cell Therapy\Hedvig\230118 NIPU plate 4.rbx
Acquisition Date: 18-Jan-2023, 11:56 AM
Reader Serial Number: LX10017068422
Plate ID:
RP1 PMT (Volts): 579.73
RP1 Target: 3635
		Hu b-NGF (46)	Hu CTACK (72)	Hu Eotaxin (43)	Hu FGF basic (44)	Hu G-CSF (57)	Hu GM-CSF (34)	Hu GRO-a (61)	Hu HGF (62)	Hu IFN-a2 (20)	Hu IFN-g (21)	Hu IL-1a (63)	Hu IL-1b (39)	Hu IL-1ra (25)	Hu IL-2 (38)	Hu IL-2Ra (13)	Hu IL-3 (64)	Hu IL-4 (52)	Hu IL-5 (33)	Hu IL-6 (19)	Hu IL-7 (74)	Hu IL-8 (54)	Hu IL-9 (77)	Hu IL-10 (56)	Hu IL-12(p70) (75)	Hu IL-12(p40) (28)	Hu IL-13 (51)	Hu IL-15 (73)	Hu IL-16 (27)	Hu IL-17A (76)	Hu IL-18 (42)	Hu IP-10 (48)	Hu LIF (29)	Hu M-CSF (67)	Hu MCP-1(MCAF) (53)	Hu MCP-3 (26)	Hu MIF (35)	Hu MIG (14)	Hu MIP-1a (55)	Hu MIP-1b (18)	Hu PDGF-bb (47)	Hu RANTES (37)	Hu SCF (65)	Hu SCGF-b (78)	Hu SDF-1a (22)	Hu TNF-a (36)	Hu TNF-b (30)	Hu TRAIL (66)	Hu VEGF (45)
Type	Well	Std Dev	Std Dev	Std Dev	Std Dev	Std Dev	Std Dev	Std Dev	Std Dev	Std Dev	Std Dev	Std Dev	Std Dev	Std Dev	Std Dev	Std Dev	Std Dev	Std Dev	Std Dev	Std Dev	Std Dev	Std Dev	Std Dev	Std Dev	Std Dev	Std Dev	Std Dev	Std Dev	Std Dev	Std Dev	Std Dev	Std Dev	Std Dev	Std Dev	Std Dev	Std Dev	Std Dev	Std Dev	Std Dev	Std Dev	Std Dev	Std Dev	Std Dev	Std Dev	Std Dev	Std Dev	Std Dev	Std Dev	Std Dev
B	A3,A4	14.14	2.12	1.41	3.18	0.71	0.71	56.57	0.71	1.41	6.36	1.41	3.54	0.71	6.36	6.36	9.9	2.12	24.4	26.16	17.68	1.41	7.07	3.54	10.61	0.71	2.83	22.27	3.54	0.71	24.04	5.66	2.12	10.61	3.54	3.54	2.83	1.41	0.71	13.44	10.61	11.31	0.71	13.79	4.24	4.95	5.66	5.66	2.12
S1	A1,A2	577.71	19.09	343.65		54.45	159.45		79.9	81.32	89.45	123.04	263.75		103.94	51.97	122.68	925.96	115.26	250.32	14.85	259.15		125.51	267.99	7.78	2.47		175.72	316.08	296.28	234.76		411.18	747.41	806.81	144.25	201.53	186.32	133.64	277.54	92.63	634.63	147.08		627.2	237.23	628.62	148.49
S2	B1,B2	37.12	96.17	18.74		137.53	499.92	76.72	51.62	162.28	294.86	106.07	6.36	145.31	126.22	18.38	201.17	114.9	45.96	226.63	29.34	83.09	35.71	89.45	82.73	10.25	92.28	183.85	125.87	200.46	110.31	191.63	17.32	26.52	70	59.04	7.78	406.59	477.3	170.41	300.87	249.96	31.82	14.85	61.87	94.75	23.33	340.12	94.75
S3	C1,C2	183.49	112.08	56.57	138.95	148.14	232.64	18.38	361.33	19.45	307.95	165.11	427.45	163.34	17.32	67.88	30.76	57.98	58.69	61.52	304.41	532.8	130.81	98.29	130.81	41.01	57.98	197.64	121.62	57.63	90.86	154.5	120.56	158.75	271.53	155.92	87.33	526.79	262.69	76.37	131.17	84.85	163.34	9.9	20.51	353.2	41.01	97.23	286.38
S4	D1,D2	32.17	17.32	15.56	120.21	4.24	44.19	151.67	40.66	34.65	24.4	26.16	16.97	65.76	50.91	11.67	11.31	15.2	14.85	10.96	37.12	143.54	23.33	23.33	23.69	45.25	3.18	72.83	41.72	4.24	19.09	41.01	39.6	39.24	25.81	24.04	16.62	85.56	39.24	4.6	26.87	84.85	1.06	17.32	42.78	14.14	10.96	22.27	21.21
S5	E1,E2	4.6	1.06	6.36	134	18.38	0.71	34.65	11.67	30.41	4.24	6.36	26.16	30.76	3.54	8.13	2.12	1.41	9.19	4.6	48.08	26.52	2.12	2.12	10.61	4.24	1.77	25.46	5.3	18.03	11.31	19.45	6.72	7.07	2.83	12.02	0.71	6.72	7.07	11.31	11.67	9.19	4.24	5.66	21.57	21.21	1.41	9.55	2.47
S6	F1,F2	2.83	2.83	6.01	4.95	6.36	7.07	2.12	3.54	8.13	5.3	1.06	1.06	0.35	2.12	2.12	1.41	4.24	1.41	4.95	1.41	0.71	1.41	0	2.12	0.71	1.41	3.54	0.71	5.66	4.24	2.83	0.35	2.47	3.89	7.78	0.71	7.07	2.83	2.83	9.19	3.54	6.01	0.71	1.41	2.47	0	3.18	3.18
S7	G1,G2	4.95	0.71	2.12	6.36	0.71	2.12	5.66	0.35	2.12	2.83	0.71	2.12	0.71	0.71	1.06	3.89	1.41	2.83	0.35	0.35	1.77	1.06	0	0	2.12	1.06	2.12	1.41	2.47	2.83	2.12	0	2.83	3.18	0.71	0.71	4.6	2.12	1.77	8.49	1.77	2.83	2.83	0.71	2.83	0.71	3.18	6.36
S8	H1,H2	1.06	0.71		0	1.41			1.41		0	1.41	1.41		3.54	0	0	1.41		0.35		2.12	1.41		0.71	0.35			0.35	2.12		2.12	0.71	1.41		0	1.06	1.77					1.41			0.71		1.06
C1	G12,H12	1.06	50.2	0.35	197.64	7.78	14.14	78.49	14.85	9.55	2.83	14.5	21.21	1.41	39.6	1.41	2.83	6.36	2.83	5.3	43.13	22.63	2.12	9.19	5.66	13.08	8.84	95.46	9.9	19.09	13.44	54.8	15.56	34.65	1.41	14.14	18.38	73.89	0	43.13	28.64	19.09	15.2	7.78	43.84	2.12	0	3.18	1.77
X1	C3,D3	6.72	0.71	6.72	0.71	15.2	5.66	5.66	1.77	0.71	0.71	1.41	1.41	0	0	0	1.41	1.41	0	4.24	1.77	17.32	2.83	0.71	1.06	0.71	1.41	1.41	3.54	0.71	8.13	9.19	1.06	7.42	1.41	0	27.58	4.24	4.24	5.3	9.55	92.28	1.77	19.8	2.47	1.41	12.73	2.12	1.41
X2	E3,F3	0.71	3.54	10.61	3.54	2.83	0	20.86	1.77	0.71	0.71	2.12	0.71	0.71	1.06	2.12	0.71	1.06	1.77	4.95	1.41	0.71	9.55	0.35	0	0.35	0.71	0.71	0.71	1.06	0	5.66	1.77	8.13	1.06	0.35	5.3	4.24	2.83	69.65	9.19	86.27	0.71	18.38	10.61	0	22.98	3.18	0
X3	G3,H3	0.71	12.73	5.66	0.35	2.83	1.41	0.71	3.54	0	4.95	2.83	0.35	1.41	0	1.41	0.71	0	1.41	0	1.06	1.77	9.19	0.35	0.71	0	0.71	1.77	0.71	0.35	5.66	9.9	1.41	2.12	0.71	1.06	3.54	3.54	1.06	98.99	19.09	115.26	0.71	2.47	8.49	2.12	18.38	1.41	2.12
X4	C4,D4	0	2.12	4.6	0.71	4.24	0.35	4.6	6.01	0.35	1.41	0	0.71	0.35	1.41	0.71	0.71	0	0.35	1.41	0.71	2.12	5.3	0	0.71	0.35	0.71	2.12	0.71	1.41	3.89	0.71	2.12	2.12	0.35	0	8.84	4.95	2.12	57.28	7.78	333.75	2.12	19.8	7.42	2.83	1.77	4.24	2.83
X5	E4,F4	1.77	3.89	10.96	2.12	0.71	1.06	3.18	0	1.06	0	0.71	0.71	1.06	0.71	3.54	1.41	0.71	1.06	1.41	2.12	1.06	4.6	0.71	1.41	1.41	1.41	2.12	0.71	1.41	1.06	5.66	1.41	0.71	2.12	1.41	9.19	4.95	0.35	65.41	10.25	10.25	2.47	2.12	5.3	4.6	3.54	4.24	0.71
X6	G4,H4	1.41	2.12	21.92	2.12	1.06	0.71	1.06	0	3.18	0.71	1.41	1.41	2.12	0	0	1.41	1.41	0.71	0.35	0.35	1.41	14.85	0	1.41	0.71	0.35	0.71	2.47	1.77	6.72	28.28	0.71	0.71	2.12	0.71	9.55	59.04	1.06	38.89	4.95	59.4	0.71	8.49	2.47	0.71	18.38	0.71	0.71
X7	A5,B5	0.35	4.24	7.42	1.06	5.66	1.41	2.83	2.47	0.35	7.07	0.71	2.12	1.41	0	2.83	1.41	2.12	1.06	1.41	0.71	2.12	10.96	0.71	0.35	1.41	0.71	3.54	0	0.71	3.54	8.13	0.35	2.47	5.66	0	7.42	64.35	1.41	43.13	22.63	259.51	1.06	6.01	15.91	0.71	15.56	0	1.41
X8	C5,D5	0	3.18	9.19	3.54	10.25	1.41	9.55	2.12	0	0.71	0.35	0	0.71	0	10.61	1.06	0	3.54	6.01	0.71	0.71	3.54	1.06	1.41	0	1.41	3.54	0	0	3.18	37.12	1.06	1.06	14.85	0.71	20.86	4.95	9.19	33.23	7.78	90.51	4.24	0	9.55	0.35	7.78	0	1.41
X9	E5,F5	1.41	4.95	23.33	0.71	0.71	1.41	7.78	1.41	2.12	1.41	0.71	0.71	2.83	0	10.61	1.41	0.71	0.35	1.06	1.41	0.71	0.35	0.71	1.06	0.71	0.71	2.12	0.71	1.77	6.36	64.35	0	0.71	9.19	1.41	6.01	45.96	1.77	22.63	6.72	171.83	0.71	31.82	4.6	0.71	1.06	1.06	1.41
X10	G5,H5	0.71	44.55	34.29	3.18	7.42	2.12	5.66	12.37	1.41	2.12	1.41	3.18	2.12	0	36.77	0.71	1.41	2.47	1.77	1.41	2.83	9.9	0.71	0.71	0.71	0.35	2.12	0.71	0.71	6.36	95.11	0	16.97	1.77	1.77	13.44	70	4.24	33.94	6.36	2.83	2.83	29.7	4.6	2.47	2.83	5.66	14.14
X11	A6,B6	0.35	19.8	43.13	0.71	3.54	0	3.89	3.54	0.71	0.35	0.71	0.35	0	0	3.18	1.41	0.71	2.12	2.12	0	3.18	9.9	0	0.71	0.71	0	0.71	0	0	7.78	19.09	0	3.18	3.89	0.71	6.01	10.61	1.06	32.17	3.89	85.91	4.24	3.18	11.67	0.35	14.85	2.83	0
X12	C6,D6	2.83	16.62	14.14	0.35	1.06	0.71	8.84	3.89	1.06	0.71	1.77	2.47	2.12	1.41	9.9	1.41	1.41	2.83	1.06	0.71	2.12	11.31	0.71	1.06	0.71	0.71	1.41	1.41	0	7.07	7.78	1.41	2.47	2.47	0.71	12.73	0.71	0	18.38	5.3	86.97	0.35	21.57	7.78	0.35	3.54	3.89	1.77
X13	E6,F6	0.35	11.31	1.41	0.35	4.95	0	5.3	1.41	0.71	3.54	2.47	0.71	2.12	0	4.24	1.77	0.35	5.66	0	0	1.06	4.95	0.71	0.71	0	0	0	1.77	2.83	1.77	6.36	0	0.35	1.41	0.71	3.54	9.55	3.54	38.89	9.9	63.64	1.41	0.35	1.41	3.89	3.89	3.54	6.36
X14	G6,H6	1.06	4.95	39.6	0.35	1.41	2.12	13.44	2.12	0.71	0	0.71	1.41	0	0.35	2.47	2.83	2.12	0.71	0	1.06	3.18	1.41	0	1.77	0.35	1.41	1.06	3.54	1.41	1.77	15.56	0.71	2.47	6.36	2.12	0.71	7.07	2.47	3.18	3.18	18.03	3.18	2.47	3.18	1.06	11.67	0	2.83
X15	A7,B7	1.06	8.84	9.55	0.35	0	0.71	11.67	7.42	0	3.54	0	4.24	2.12	0.71	13.08	0	0.71	1.77	3.54	1.06	12.02	3.54	0.71	0.71	0.71	0.35	0	2.12	0.35	4.24	7.07	0.35	1.06	0.35	0	1.06	81.32	1.41	23.69	2.83	196.58	1.06	2.47	17.68	3.18	10.96	4.95	2.83
X16	C7,D7	0.35	2.83	9.9	0.71	4.6	0.71	2.47	6.01	0.71	1.41	0.71	1.41	0.35	0.71	6.36	2.12	0.71	1.77	0.71	1.77	4.6	24.04	0	0.71	1.06	0	2.12	0.71	2.12	1.41	16.62	1.41	3.89	2.12	0.71	2.83	1.41	3.18	26.16	6.01	207.89	0	7.42	17.68	2.47	3.54	4.24	1.41
X17	E7,F7	0	4.95	0.35	0.35	9.19	3.54	13.44	0	0	0.71	0	0.71	0.71	0	5.66	2.83	1.41	0.71	2.83	0.35	23.69	3.54	1.06	1.41	0.35	1.06	0	0.71	0	3.89	13.44	0.71	2.47	1.41	0.71	8.84	1.41	9.9	11.31	17.68	118.44	3.54	0	30.05	2.83	24.04	1.41	2.47
X18	G7,H7	1.41	26.16	17.32	2.12	11.31	3.54	18.74	7.07	0	2.12	1.77	2.12	0.71	0.71	1.41	0.71	1.41	0	4.95	0	1.41	0.71	1.41	0.35	1.41	1.06	1.41	2.83	1.06	7.42	96.52	0.35	1.41	3.89	1.77	2.12	23.33	0	35	12.02	21.57	4.6	4.95	19.45	1.41	7.78	2.12	2.12
X19	A8,B8	3.89	40.31	45.25	0.35	6.01	1.77	12.02	1.41	3.54	4.24	0.71	0.71	0	0	4.95	0.71	0.71	1.41	0.71	1.41	1.41	10.96	1.41	0	1.06	0.71	1.77	1.41	1.41	0.71	38.18	1.41	3.89	1.41	0	3.54	4.95	3.18	14.14	4.24	10.96	0.35	1.06	9.9	1.06	15.56	1.06	1.41
X20	C8,D8	2.83	2.83	9.9	2.12	4.24	0.71	9.55	7.78	0.71	6.36	1.41	0.71	0	0.35	1.41	0.35	0	2.83	2.12	0.35	2.12	7.07	0.71	0.71	0.71	1.41	2.12	4.95	1.41	3.54	5.66	2.12	1.77	3.18	0	2.12	7.78	1.41	11.67	8.49	59.4	0.71	0.35	12.02	4.6	18.38	2.12	1.41
X21	E8,F8	0.71	9.9	8.13	3.54	2.83	1.77	2.83	2.83	0	1.06	0.71	0.71	1.06	0.35	2.47	0.71	0.71	0.71	4.6	0.71	0.35	6.36	0.71	1.41	1.41	0	0.71	2.12	0	1.06	28.28	0.71	0	0	0	5.66	29.34	1.41	45.61	1.77	90.51	2.83	15.56	3.54	2.47	7.42	1.06	3.89
X22	G8,H8	1.77	21.57	8.84	0.71	11.31	0.71	8.84	2.47	0.71	2.12	0.71	1.06	2.12	1.41	7.07	0.71	2.83	3.54	1.41	1.41	7.78	19.8	0.71	0	1.41	0.71	2.12	2.47	1.41	4.6	69.3	2.12	1.77	1.06	1.41	3.89	191.27	2.83	43.13	7.07	70.71	1.77	14.14	7.07	7.07	6.36	3.54	1.06
X23	A9,B9	1.06	54.09	196.22	1.77	4.95	0.71	1.06	9.19	0.71	7.78	0	2.12	5.66	0.71	73.54	1.77	2.83	3.89	3.54	0.35	13.08	1.77	0	0	0.71	0	2.12	2.83	1.41	28.28	94.4	1.41	26.16	2.12	0.71	4.24	207.18	13.08	8.49	18.38	161.22	2.83	50.2	15.91	0.71	13.79	7.07	1.77
X24	C9,D9	0.35	20.86	4.6	0.71	0.35	0.71	5.3	2.83	0	0.71	0.35	0.35	0.35	1.06	5.66	0.71	0.71	4.24	1.41	1.77	0.71	22.63	2.12	0.71	1.41	0.71	0	0.71	2.47	3.54	2.12	1.77	2.47	2.12	0.35	4.24	4.6	0	8.49	6.36	155.21	0.35	6.72	2.83	1.41	11.31	3.18	4.24
X25	E9,F9	0	67.88	66.11	1.41	4.24	2.47	4.95	15.56	0.35	2.83	0	0	0.71	0.71	14.14	0	0.71	6.72	2.12	1.41	1.77	0.35	0.35	0.71	0.71	0	4.24	2.47	0.71	8.49	56.57	2.83	0.71	1.41	0.71	21.92	32.53	2.83	52.33	24.04	164.4	3.54	39.24	4.95	3.18	7.78	0.71	3.54
X26	G9,H9	0.71	38.18	21.21	0.35	1.41	0.35	11.67	2.12	0	4.24	0	1.41	0.71	2.12	1.41	0.35	1.41	1.06	2.47	0.71	3.54	6.72	0.71	2.12	1.41	0	2.47	1.41	1.41	9.19	21.21	0.35	0.71	0	0.71	2.47	8.13	0.71	9.19	6.01	156.62	1.77	18.03	5.3	2.47	15.56	1.41	2.12
X27	A10,B10	0.35	9.19	15.56	0.71	1.41	0.71	4.95	0.71	1.06	0.71	0.71	0.71	0.71	0.35	0.71	0.71	0	2.12	1.77	1.41	2.12	13.44	0.71	0.71	0.71	1.06	0	0.71	0.35	3.89	1.41	0	0	0.71	2.47	3.54	10.61	1.41	9.55	7.07	128.69	0.71	3.89	14.85	1.06	3.18	1.41	0
X28	C10,D10	0	21.21	83.09	1.41	2.12	0.71	20.15	7.42	14.14	1.77	2.12	3.54	4.95	0.35	11.31	0.71	19.09	4.24	2.83	9.19	7.78	8.49	3.54	1.41	0	1.41	1.06	1.06	9.19	1.41	41.01	0.71	8.49	0.35	3.54	0.71	17.68	0	7.42	121.62	85.21	3.18	19.8	8.84	3.18	11.31	78.49	1.41
X29	E10,F10	2.83	9.19	7.42	0.35	2.12	0.71	7.78	0.35	0.71	0.71	1.41	0.71	0.71	0.71	0	0.35	0	0.35	0	2.83	2.47	2.83	3.54	2.12	1.41	0	0.35	0.71	3.54	3.54	0.35	0.71	2.47	0.35	0.71	1.06	11.31	2.12	8.49	3.54	120.56	3.54	2.47	27.58	2.12	0.71	16.62	2.83
X30	G10,H10	0	9.9	32.17	2.12	4.6	2.12	13.44	3.18	0.35	0.35	0.71	1.41	0.71	0.71	9.19	0.71	0.35	1.41	0	0.71	9.55	14.14	0	0.71	0.35	0.71	0	2.12	0	26.16	50.56	0	6.01	2.83	0	8.84	15.56	0	24.75	15.91	131.52	2.12	13.44	6.36	1.41	2.47	44.19	2.83
X31	A11,B11	0.71	34.65	42.43	2.47	8.13	0.35	0.71	20.86	0.71	8.13	1.41	0.71	1.41	0	54.45	1.41	0.71	0	31.11	0.71	5.66	5.3	1.41	0.35	1.41	1.06	2.83	0.71	1.41	26.87	56.21	1.41	21.57	1.41	0	15.91	56.57	1.77	13.79	54.45	262.69	3.54	59.4	5.66	0.35	8.49	2.83	0
X32	C11,D11	2.83	3.54	2.47	1.06	11.31	1.06	8.84	0.35	0	1.06	2.12	1.77	0	0.35	7.07	0	0.71	1.77	0.35	0	2.47	4.95	0	1.06	0.71	0.71	2.12	1.77	0	1.77	36.77	0	2.83	1.41	1.41	1.06	123.74	7.78	12.02	2.12	58.34	0.71	10.96	8.13	2.12	10.61	6.72	2.12
X33	E11,F11	0.71	0.71	5.66	2.12	17.68	1.06	1.06	0.71	0	0.35	0	1.41	0.71	0.71	1.77	0.71	2.12	0.35	1.77	0.71	1.41	7.78	0	0	1.41	0.71	2.83	5.66	0.35	1.41	47.02	0.71	3.54	2.12	0.71	8.84	50.2	1.06	26.16	10.61	217.79	0.71	4.6	14.5	0.71	1.06	0.35	4.24
X34	G11,H11	0.71	22.27	4.6	0.71	2.12	0.71	3.18	1.41	0.71	0.71	0.71	0.71	0	0.71	4.24	0	0	0.35	0.71	0	2.83	6.72	0	1.06	0.35	0	2.83	0	1.41	1.77	9.19	0.71	0.71	1.41	0	1.41	6.36	1.41	16.97	2.47	138.95	0.71	4.95	10.61	3.54	6.36	2.47	0.71
X35	A12,B12	1.77	4.24	33.94	2.12	0.71	0.71	9.19	7.42	1.06	5.3	0.35	0	2.83	1.41	17.32	0	1.41	0.71	2.47	2.12	1.06	10.61	0.71	2.47	0.35	0.71	1.41	0.71	2.12	3.18	36.42	0.71	4.95	4.95	2.47	1.06	40.31	0	1.06	7.78	109.6	0	19.8	1.77	5.66	2.47	0.35	1.77
X36	C12,D12	0.35	14.85	79.55	2.47	6.01	2.83	5.66	2.83	0.71	0	1.41	2.83	0.71	2.12	10.25	2.12	1.06	0.35	8.13	0.71	3.54	1.06	0.71	0.71	0.71	0	2.47	4.95	0.71	3.54	26.52	2.12	1.41	0.71	1.06	1.77	217.08	0.71	33.23	0	143.19	1.41	4.95	4.95	1.77	2.12	0	0
X37	E12,F12	1.41	26.52	84.15	0	3.54	0.71	5.3	1.41	0.71	0	0	0.71	1.41	1.06	0.71	1.41	0.35	0.71	1.06	1.06	6.01	2.83	0	2.12	0	0.71	4.24	1.06	2.47	7.78	24.75	1.06	0	0.71	0	4.95	183.14	1.06	30.41	30.05	34.65	3.54	9.19	59.75	0	2.12	1.41	0.71
X38	B3,B4	0	12.73	34.29	1.41	1.06	0.71	4.95	2.83	2.83	1.41	0.71	0.35	0.35	1.41	3.89	0.71	0.35	3.89	2.12	0	2.83	0	0.71	0	0.71	0.71	0.71	0.71	0.71	4.6	7.78	0.71	2.47	0	0.71	2.47	1.41	2.83	36.06	4.24	82.73	1.77	1.77	0.71	0.71	24.75	1.41	37.48
*** = Value not available; --- = Designated as an outlier
*Value = Value extrapolated beyond standard range
OOR = Out of Range; OOR> = Out of Range Above; OOR< = Out of Range Below
Exp Conc = Expected Concentration; Obs Conc = Observed Concentration

## Sheet: %CV
File Name: C:\Cell Therapy\Hedvig\230118 NIPU plate 4.rbx
Acquisition Date: 18-Jan-2023, 11:56 AM
Reader Serial Number: LX10017068422
Plate ID:
RP1 PMT (Volts): 579.73
RP1 Target: 3635
		Hu b-NGF (46)	Hu CTACK (72)	Hu Eotaxin (43)	Hu FGF basic (44)	Hu G-CSF (57)	Hu GM-CSF (34)	Hu GRO-a (61)	Hu HGF (62)	Hu IFN-a2 (20)	Hu IFN-g (21)	Hu IL-1a (63)	Hu IL-1b (39)	Hu IL-1ra (25)	Hu IL-2 (38)	Hu IL-2Ra (13)	Hu IL-3 (64)	Hu IL-4 (52)	Hu IL-5 (33)	Hu IL-6 (19)	Hu IL-7 (74)	Hu IL-8 (54)	Hu IL-9 (77)	Hu IL-10 (56)	Hu IL-12(p70) (75)	Hu IL-12(p40) (28)	Hu IL-13 (51)	Hu IL-15 (73)	Hu IL-16 (27)	Hu IL-17A (76)	Hu IL-18 (42)	Hu IP-10 (48)	Hu LIF (29)	Hu M-CSF (67)	Hu MCP-1(MCAF) (53)	Hu MCP-3 (26)	Hu MIF (35)	Hu MIG (14)	Hu MIP-1a (55)	Hu MIP-1b (18)	Hu PDGF-bb (47)	Hu RANTES (37)	Hu SCF (65)	Hu SCGF-b (78)	Hu SDF-1a (22)	Hu TNF-a (36)	Hu TNF-b (30)	Hu TRAIL (66)	Hu VEGF (45)
Type	Well	%CV	%CV	%CV	%CV	%CV	%CV	%CV	%CV	%CV	%CV	%CV	%CV	%CV	%CV	%CV	%CV	%CV	%CV	%CV	%CV	%CV	%CV	%CV	%CV	%CV	%CV	%CV	%CV	%CV	%CV	%CV	%CV	%CV	%CV	%CV	%CV	%CV	%CV	%CV	%CV	%CV	%CV	%CV	%CV	%CV	%CV	%CV	%CV
B	A3,A4	48.77	22.33	5.66	28.28	4.16	2.67	68.57	7.44	10.88	25.98	8.84	26.19	9.43	31.04	24.01	36.66	24.96	30.02	67.96	64.28	6.73	39.28	26.19	43.29	5.24	25.71	34.67	26.19	6.73	58.64	40.41	14.63	31.66	26.19	24.38	17.68	10.88	7.44	32.37	33.67	47.14	4.88	23.08	19.28	43.04	21.76	28.28	3.01
S1	A1,A2	2.98	0.4	3.15		0.29	0.73		0.43	0.51	0.47	0.93	1.41		0.82	0.87	1	6.03	1.49	1.64	0.14	2.81		1.53	1.36	0.04	0.02		2.21	1.59	1.95	1.5		2.71	4.24	3.65	3.51	0.99	0.75	0.85	3.16	0.67	3.08	2.4		3.29	2.74	3.08	1.12
S2	B1,B2	0.31	2.18	0.4		1.27	3.38	1.84	0.39	1.11	2.23	1.44	0.05	1.36	1.28	0.4	3.22	0.93	0.81	3.06	0.31	1.12	0.7	1.82	0.79	0.09	1.23	1.43	2.04	1.58	1.47	1.54	0.32	0.24	0.52	0.45	0.28	2.21	2.5	1.54	4.7	2.12	0.24	0.34	1.37	0.63	0.55	3.23	0.9
S3	C1,C2	4.12	4.24	3.55	0.84	3.65	3.56	0.45	7.31	0.21	5.07	5.24	8.25	2.23	0.32	2.81	1.39	0.92	2.36	2.36	6.12	14.22	4.01	5.07	2.91	1.1	2.15	2.22	3.41	1.01	3.01	2.8	3.89	3.4	5.73	3.35	5.06	5.84	3.64	1.38	5.76	1.69	2.93	0.57	0.64	5.12	2.52	2.86	5.89
S4	D1,D2	2.28	2	3.23	1.5	0.32	2.37	4.75	2.88	1.26	1.1	2.79	1.11	2.75	2.51	1.41	1.57	0.86	1.76	1.32	2.53	10.05	1.83	3.9	1.5	4.88	0.43	1.98	3.5	0.2	1.82	2.16	4.13	2.69	2.8	2.12	1.85	2.97	2.26	0.3	3.62	6.11	0.06	2.9	3.39	0.69	1.91	2.2	1.64
S5	E1,E2	1.28	0.49	4.73	8.31	5.06	0.18	3.38	3.65	7.15	0.72	2.65	7.64	8.68	0.66	3.8	1.07	0.44	3.41	1.85	19.08	8.08	0.66	1.4	2.41	2.03	1.01	3.21	1.87	3.22	3.65	4.93	3.16	1.89	1.83	5.31	0.24	1.26	3.14	3.41	5.48	2.84	0.97	2.76	8.02	4.59	0.9	3.59	0.95
S6	F1,F2	2.44	4.88	10.59	1.96	6.96	6.61	1.05	3.99	8.77	3.15	1.47	1.11	0.64	1.37	2.69	1.91	5.89	1.02	4.97	1.64	0.73	1.56	0	1.52	1.15	2.83	1.95	0.96	3.87	3.45	3.72	0.59	2.07	8.59	11.7	0.78	6.37	6.22	2.5	12.18	4.23	5.04	0.75	1.86	2.04	0	4.15	2.85
S7	G1,G2	8.46	3.14	5.81	12.6	2.11	4.37	4.35	1.25	6.53	4.22	2.32	5.81	4.04	1.23	2.42	8.32	5.89	2.72	0.5	0.66	4.29	2.64	0	0	7.71	4.47	2.07	4.71	4.97	3.67	7.19	0	4.35	13.99	2.67	1.84	11.86	11.47	2.79	16.64	4.56	6.9	3.77	1.84	7.07	1.99	7.91	7.62
S8	H1,H2	2.4	4.88		0	6.73			8.84		0	6.73	6.73		9.96	0	0	10.1		0.56		7.44	5.66		1.75	1.94			1.89	10.35		9.43	4.04	2.95		0	4.56	7.95					6.15			3.29		3.34
C1	G12,H12	0.16	1.79	0.15	3.76	0.43	1.58	2.74	1.24	0.53	0.15	3.1	2.66	0.14	3.31	0.32	0.52	1.18	0.56	1.06	3.3	5.8	0.28	2	0.68	2.91	2.13	2.69	1.06	1.87	2.13	2.08	3.12	5.15	0.44	4.12	2.7	2.16	0	1.85	4.02	2.02	1.28	0.53	3.51	0.2	0	0.37	0.32
X1	C3,D3	16.09	0.26	2.13	2.89	10.4	12.3	2.18	2	4.04	1.15	6.73	7.44	0	0	0	5.05	6.58	0	2.67	7	13.3	1.33	4.04	4.77	3.82	7.86	2.62	11.59	3.82	3.75	4.43	4.12	4.89	4.42	0	5.84	3.51	4.37	0.65	1.55	1.08	4.04	4.28	0.46	2.28	3.63	4.12	2.44
X2	E3,F3	2.11	1.56	4.36	19.11	4.96	0	9.18	2.27	4.29	1.46	12.12	4.04	4.88	6.73	0.98	3.14	5.98	3.35	4.56	5.89	1.89	4.78	2.48	0	1.89	5.66	1.89	2.77	5.98	0	1.84	7.95	7.34	3.89	2.32	3.05	1.49	10.1	8.64	1.74	1.1	1.84	4.56	2.2	0	6.82	7.36	0
X3	G3,H3	2.4	5.98	2.5	1.79	5.66	6.43	0.38	4.94	0	9.8	17.68	2.05	7.44	0	0.54	3.45	0	2.95	0	3.97	3.99	5.24	2.48	4.04	0	5.24	5.57	2.24	2.24	2.24	2.35	6.73	1.83	2.48	7.19	1.51	1.12	4.47	13.34	3.33	1.4	1.63	0.69	1.9	5.05	6.38	3.25	5.51
X4	C4,D4	0	0.81	2.3	3.63	7.58	1.02	1.7	7.44	2.18	2.4	0	4.29	1.4	6.15	0.19	2.89	0	0.47	0.54	2.32	3.14	2.88	0	2.4	2.11	4.29	2.77	1.11	8.32	1.06	0.07	9.87	1.9	1.02	0	1.87	0.87	7.19	7.26	0.77	3.07	4.88	4.89	1.09	4.79	0.56	8	3.63
X5	E4,F4	6.04	1.99	1.84	13.69	1.63	4.88	1.65	0	6.53	0	4.29	4.04	2.81	5.66	3.78	7.07	3.01	2.51	4.71	9.22	3.63	2.41	5.24	8.84	8.84	10.1	7.44	2.48	7.86	1.13	1.02	7.86	1.27	3.05	5.24	5.62	3.6	1.99	7.94	2.8	0.13	3.63	0.49	1.3	8.71	1.1	5.89	1.63
X6	G4,H4	5.44	0.92	3.84	11.47	2.2	3.45	0.57	0	19.58	1.32	8.32	7.07	6.73	0	0	7.07	6.15	1.75	1.3	1.46	4.88	7.88	0	8.84	4.04	2.57	2.67	8.61	8.73	6.21	2.14	4.29	1.27	3.63	1.52	6.23	3.6	5.66	5.25	1.48	0.75	1.1	1.96	0.67	1.49	5.81	1.32	1.79
X7	A5,B5	1.17	1.98	1.15	5.81	10.48	6.73	1.46	3.38	2.4	12.19	4.04	11.47	4.04	0	1.91	7.07	9.43	2.34	3.93	2.77	5.98	5.78	4.88	2.11	7.86	5.66	10.25	0	3.82	3.59	0.98	1.94	4.32	4.32	0	3.51	5.68	6.43	5.53	5.94	3.26	1.79	1.31	4.08	1.49	5	0	2.95
X8	C5,D5	0	1.19	1.01	10.88	4.16	4.71	4.63	2.15	0	0.99	1.66	0	1.16	0	6.53	4.47	0	5.84	9.81	2.48	0.92	1.98	6.53	6.43	0	8.84	6.87	0	0	2.26	2.66	4.99	1.51	3.36	1.08	3.56	0.38	3.15	4.19	1.67	1.25	5.4	0	1.74	0.65	2.65	0	1.75
X9	E5,F5	5.05	2.36	3.85	3.82	1.02	6.73	4.02	2.05	12.86	2.57	4.29	3.82	9.12	0	7.19	7.07	3.14	0.88	3.51	5.44	1.94	0.18	4.88	6.53	4.04	5.66	7.71	2.89	9.43	6.36	6.25	0	1.13	8.97	4.29	5.53	6.62	6.04	2.67	1.66	2.17	1.23	8.54	1.39	1.55	0.34	1.63	3.37
X10	G5,H5	2.4	10.11	9.38	15.71	9.49	9.43	2.92	11.54	8.84	4.37	7.86	20.2	11.47	0	18.86	3.63	6.73	6.39	2.07	5.89	6.82	5.53	4.88	4.56	4.04	2.89	6.96	2.32	3.82	4.58	9.27	0	16.48	5.32	7.44	6.63	13.88	12.48	4.55	4.34	0.03	5.44	8.51	0.91	5.93	0.94	15.71	36.26
X11	A6,B6	1.25	3.89	4.4	4.04	7.14	0	2.21	2.82	4.56	0.91	4.56	1.89	0	0	4.07	6.73	2.11	5.51	5.98	0	7.53	5.56	0	4.29	4.04	0	2.48	0	0	6.79	5.03	0	3.63	5.91	4.29	4.7	5.63	5.51	4.31	3.56	1.25	7.19	0.71	2.8	1	4.94	6.9	0
X12	C6,D6	8.57	2.89	1.09	1.7	1.37	2.89	4.19	3.5	6.33	1.21	9.96	3.36	5.81	10.1	6.56	6.73	3.93	7.75	2.57	2.67	3.19	5.52	4.88	5.66	3.63	4.88	4.16	3.93	0	6.26	1.93	7.44	3.01	4.29	3.93	5.79	0.11	0	2.26	2.12	0.96	0.46	3.91	1.37	0.76	1.06	8.32	3.78
X13	E6,F6	1.21	1.56	0.19	1.7	8.32	0	2.34	1.47	4.56	6.49	13.2	3.29	6.73	0	3.79	8.52	1.25	7.8	0	0	1.78	2.43	4.88	4.29	0	0	0	4.39	13.47	1.38	0.97	0	0.55	1.61	4.29	1.17	0.85	14.43	4.8	4.85	0.73	2.18	0.1	0.26	8.32	1.2	5.48	14.3
X14	G6,H6	3.57	0.78	4.52	1.89	2.11	9.03	6.29	2.42	4.29	0	4.29	7.86	0	2.32	2.79	12.86	7.71	2.67	0	4.2	5.92	0.74	0	10.88	1.99	10.1	3.1	9.3	6.73	1.29	3.4	3.45	3.6	6.73	12.86	0.26	1.38	7.02	0.39	1.67	0.2	5.61	0.68	0.62	2.37	3.46	0	6.43
X15	A7,B7	3.63	2.04	1.32	1.63	0	3.01	5.52	8.41	0	4.62	0	5.98	4.12	5.24	5.22	0	2.89	4.94	8.73	4.37	17.81	1.71	6.15	4.29	4.29	2.32	0	6.33	1.84	3.29	1.27	1.79	1.29	0.89	0	0.55	5.39	3.14	2.77	1.41	2.33	1.34	0.43	3.4	6.59	3.26	10	8.08
X16	C7,D7	0.95	0.46	1.07	2.89	4.41	2.57	1	2.74	4.04	2.46	3.82	1.75	1.59	4.29	2.21	9.43	2.4	4.18	1	6.61	6.54	10.93	0	3.63	5.24	0	5.37	1.7	9.43	1.29	2.06	7.07	4.46	4.2	4.29	1.02	0.11	6.03	3.15	1.7	2.2	0	1.24	2.38	4.69	1.04	9.43	2.89
X17	E7,F7	0	1.07	0.06	1.17	3.4	8.52	5.93	0	0	1.52	0	3.63	4.29	0	5.49	10.88	5.44	1.21	4.32	1.35	15.16	1.56	7.71	6.15	1.66	7.71	0	1.66	0	5.74	3.41	3.01	3.65	3.21	3.63	2.8	0.85	2.67	1.29	5.18	1.32	7.29	0	4.78	5.24	6.89	3.37	3.85
X18	G7,H7	4.42	5.22	2.43	9.03	12.23	10.88	8.73	8.32	0	4.56	6.87	11.47	4.04	4.56	1.1	3.01	5.89	0	10	0	3.01	0.34	10.1	1.89	7.44	8.32	4.42	8.32	5.11	9.8	8.71	1.84	2.14	8.41	9.18	1.04	2.35	0	4.05	4.04	0.25	9.63	0.84	3.46	3.01	2.3	4.12	4.88
X19	A8,B8	8.06	6.78	6.15	1.52	4.14	4.14	4.98	1.49	19.11	8.84	2.77	3.29	0	0	4.14	2.57	2.77	2.32	1.11	5.44	1.99	5.3	10.1	0	5.11	4.88	3.66	3.01	5.89	0.85	3.17	6.73	5.42	2.44	0	1.11	0.72	2.57	1.54	1.09	0.11	0.68	0.18	1.46	2.18	4.54	2.2	2.16
X20	C8,D8	6.15	0.68	0.93	9.43	2.97	2.18	4.39	6.68	3.82	11.47	6.43	3.82	0	2.18	0.82	1.49	0	5.77	3.24	1.3	2.54	3.3	4.88	3.45	3.29	9.43	5.24	10.21	6.43	3.23	0.98	9.87	2.79	3.71	0	0.65	4.85	1.26	1.08	1.24	0.66	1.52	0.06	1.95	9.83	5.57	4.37	2.72
X21	E8,F8	2.4	2.16	1.29	18.13	6.02	7.14	1.37	6.43	0	2.32	4.04	3.82	6.15	2.48	2.04	3.45	3.14	2.05	12.51	3.14	0.55	3.13	5.66	8.32	8.84	0	2.32	8.32	0	0.88	2.44	3.82	0	0	0	3.85	3.6	7.86	5.19	0.96	1.02	6.5	3.19	0.81	5.35	2.25	2.22	10.58
X22	G8,H8	5.09	4.54	1.06	3.29	14.32	2.57	4.26	3.85	4.04	3.69	3.82	5.51	7.19	9.43	2.48	3.29	11.31	8.32	2.44	6.15	15.1	10.82	4.56	0	8.84	5.66	5.24	8.05	6.43	2.46	2.29	11.47	2.73	2.89	6.73	0.99	4.14	6.9	5.99	3.86	0.78	3.63	3.43	1.48	16.07	2.07	6.26	2.57
X23	A9,B9	3.63	9.27	13.12	8.32	5.24	3.14	0.53	11.71	4.29	12.86	0	10.88	17.14	4.88	26.55	9.18	8.32	10.44	7.6	1.37	16.61	0.94	0	0	4.04	0	7.19	8.57	6.43	14.28	9.79	7.64	25.78	5.81	4.56	0.88	19.39	30.25	1.11	14.71	1.98	4.88	9.93	3.5	1.55	4.21	16.07	4.45
X24	C9,D9	1.3	3.28	0.79	4.04	0.91	2.89	2.44	4.1	0	2.05	2.18	2.18	2.48	8.32	6.82	3.45	3.45	7.44	3.63	7.77	2.89	12.57	15.71	4.29	8.32	5.66	0	1.99	13.94	4.18	0.93	9.18	4.69	6.15	2.57	2.38	5.01	0	1.08	2.1	1.79	1.03	1.84	0.68	3.21	3.64	6.21	11.79
X25	E9,F9	0	9.94	8.95	7.44	9.43	10.21	2.32	16.73	2.48	7.64	0	0	4.88	4.88	11.88	0	3.29	12.27	4.88	6.15	6.73	0.18	2.67	4.29	4.29	0	12.48	7.23	3.63	8.24	14.14	14.89	1.25	3.72	4.88	8.68	16.51	14.89	6.61	6.46	1.83	8.52	9.79	1.05	7.36	2.42	1.21	9.18
X26	G9,H9	2.67	7.62	3.52	2.05	4.16	1.4	5.63	2.74	0	12.48	0	7.44	5.66	15.71	1.47	1.84	6.9	2.09	5.59	3.29	14.14	3.49	5.24	13.69	8.84	0	8.61	5.44	7.44	9.24	6.99	1.94	1.15	0	4.88	1.15	5.11	4.56	1.17	1.74	1.88	4.94	4.74	1.34	6	4.83	3.01	6.33
X27	A10,B10	1.19	1.59	3.09	4.29	3.82	3.01	2.37	1.32	6.53	1.94	4.56	4.29	6.15	2.89	0.73	3.63	0	4.12	4.62	6.29	8.32	7.2	5.24	4.56	4.56	9.03	0	2.57	2.05	4.56	0.58	0	0	2.24	18	1.83	5.91	9.43	1.2	2.22	1.53	2.32	1.05	3.88	2.42	0.97	3.07	0
X28	C10,D10	0	4.89	10.28	8.84	5.51	3.01	7.42	11.74	37.22	4.14	12.86	15.04	28.28	2.4	10.93	3.45	42.9	10.61	8.08	22.15	16.73	4.22	15.71	7.44	0	10.1	3.57	3.19	28.28	0.91	11.99	3.45	11.16	0.7	16.44	0.4	13.76	0	0.94	29.13	1.01	4.88	4.56	1.75	6.46	3.38	16.58	4.42
X29	E10,F10	8.84	2.6	0.63	2.18	5.51	1.84	3.42	0.58	2.4	1.68	8.32	3.45	4.29	4.56	0	1.59	0	0.74	0	7.07	6.23	1.51	18.13	10.88	8.32	0	0.85	1.63	9.96	2.11	0.08	3.63	3.45	1.13	4.04	0.25	2.64	13.69	1.06	1.41	1.28	6.37	0.58	5.11	5.24	0.22	10.43	4.64
X30	G10,H10	0	1.84	1.69	8	3.15	8.32	7.48	2.74	1.89	0.66	3.82	6.15	2.89	4.29	4.45	3.29	0.92	3.29	0	2.48	12.69	8.17	0	4.29	1.94	4.56	0	4.56	0	3.32	3.39	0	4.58	5.55	0	1.54	0.66	0	3.28	7.6	1.96	3.29	2.38	1.07	3.14	0.89	36.3	5.66
X31	A11,B11	2.4	8.14	7.66	13.94	11.74	1.59	0.33	12.82	4.29	14.46	8.84	4.04	7.07	0	22.83	6.73	3.63	0	10.07	2.32	9.12	2.63	9.43	2.11	7.86	8	8.32	2.18	7.86	13.78	4.37	7.86	22.06	2.21	0	7.68	15	5.24	1.53	4.79	2.8	7.29	10.49	0.98	0.77	2.55	7.86	0
X32	C11,D11	9.43	1.1	0.86	4.47	8.57	4.29	4.44	0.47	0	1.9	11.47	9.96	0	2.24	2.66	0	4.04	4.56	0.71	0	5.66	2.44	0	6.96	4.29	6.15	6.15	5.57	0	0.88	1.21	0	4.1	3.21	8.84	0.62	1.93	9.2	1.5	0.67	0.67	1.63	2.11	1.51	4.29	3.31	14.52	5.66
X33	E11,F11	2.18	0.15	1.29	10.88	16	4.04	0.46	0.98	0	0.7	0	7.44	4.71	4.04	0.77	3.29	11.47	1.75	3.59	2.89	3.72	3.89	0	0	8.32	5.66	6.9	13.47	1.75	0.98	1.3	3.82	5.32	5.51	3.63	4.18	1.15	1.82	3.17	2.5	2.26	1.52	0.86	2.12	1.37	0.31	0.57	9.64
X34	G11,H11	2.57	4.2	0.43	3.82	3.63	2.89	2.75	2.28	4.56	1.99	4.29	4.29	0	4.04	5.05	0	0	0.89	1.79	0	7.25	6.01	0	6.33	2.05	0	7.44	0	7.44	1.32	1.53	3.82	1.4	3.37	0	1.01	1.18	5.05	3.72	0.38	1.59	1.66	1.52	1.81	8.52	3.55	3.14	2.32
X35	A12,B12	5.94	0.77	2.17	10.35	0.94	2.67	7.21	11.29	6.33	11.72	1.99	0	17.68	8.32	8.74	0	4.42	1.7	4.32	9.43	2.85	9.51	5.24	13.94	2.05	5.24	3.45	1.75	9.87	1.72	1.45	3.82	7.33	6.15	16.23	0.44	0.79	0	0.21	2.3	1.57	0	5.32	0.29	17.14	1.44	0.39	5.94
X36	C12,D12	1.17	1.72	7.7	13.2	11.84	10.48	5.39	4.49	4.56	0	8.32	16.64	4.56	12.86	8.46	9.43	3.97	0.79	14.2	3.01	9.18	1.18	4.88	3.82	4.04	0	5.29	11.38	3.45	1.9	2.29	12.12	2.32	2.24	6.73	0.8	5.88	2.89	8.28	0	3.38	2.36	2.03	0.83	5.84	1.45	0	0
X37	E12,F12	4.71	2.85	6.92	0	5.89	2.67	4.45	2.69	4.29	0	0	4.29	10.88	6.33	0.61	6.43	1.15	1.66	2.22	4.66	6.77	2.75	0	12.86	0	4.88	9.22	3.34	11.12	4.82	2.45	5.66	0	1.94	0	2.7	6.38	4.2	6.48	8	0.51	5.4	3.3	9.86	0	1.24	2.24	2.32
X38	B3,B4	0	2.95	4.19	7.44	2.97	3.14	2.4	5.77	16.64	3.82	4.29	2.05	2.48	9.43	5.58	3.14	1.19	5.31	5.81	0	10.48	0	4.88	0	4.29	5.66	1.99	2.48	3.63	4.17	4.17	3.63	4.97	0	4.88	2.15	1.07	16.64	4.86	1.74	1.02	3.35	0.41	0.15	1.37	7.87	2.57	82.37
*** = Value not available; --- = Designated as an outlier
*Value = Value extrapolated beyond standard range
OOR = Out of Range; OOR> = Out of Range Above; OOR< = Out of Range Below
Exp Conc = Expected Concentration; Obs Conc = Observed Concentration

## Sheet: Conc in Range
File Name: C:\Cell Therapy\Hedvig\230118 NIPU plate 4.rbx
Acquisition Date: 18-Jan-2023, 11:56 AM
Reader Serial Number: LX10017068422
Plate ID:
RP1 PMT (Volts): 579.73
RP1 Target: 3635
		Hu b-NGF (46)	Hu CTACK (72)	Hu Eotaxin (43)	Hu FGF basic (44)	Hu G-CSF (57)	Hu GM-CSF (34)	Hu GRO-a (61)	Hu HGF (62)	Hu IFN-a2 (20)	Hu IFN-g (21)	Hu IL-1a (63)	Hu IL-1b (39)	Hu IL-1ra (25)	Hu IL-2 (38)	Hu IL-2Ra (13)	Hu IL-3 (64)	Hu IL-4 (52)	Hu IL-5 (33)	Hu IL-6 (19)	Hu IL-7 (74)	Hu IL-8 (54)	Hu IL-9 (77)	Hu IL-10 (56)	Hu IL-12(p70) (75)	Hu IL-12(p40) (28)	Hu IL-13 (51)	Hu IL-15 (73)	Hu IL-16 (27)	Hu IL-17A (76)	Hu IL-18 (42)	Hu IP-10 (48)	Hu LIF (29)	Hu M-CSF (67)	Hu MCP-1(MCAF) (53)	Hu MCP-3 (26)	Hu MIF (35)	Hu MIG (14)	Hu MIP-1a (55)	Hu MIP-1b (18)	Hu PDGF-bb (47)	Hu RANTES (37)	Hu SCF (65)	Hu SCGF-b (78)	Hu SDF-1a (22)	Hu TNF-a (36)	Hu TNF-b (30)	Hu TRAIL (66)	Hu VEGF (45)
Type	Well	Conc in Range	Conc in Range	Conc in Range	Conc in Range	Conc in Range	Conc in Range	Conc in Range	Conc in Range	Conc in Range	Conc in Range	Conc in Range	Conc in Range	Conc in Range	Conc in Range	Conc in Range	Conc in Range	Conc in Range	Conc in Range	Conc in Range	Conc in Range	Conc in Range	Conc in Range	Conc in Range	Conc in Range	Conc in Range	Conc in Range	Conc in Range	Conc in Range	Conc in Range	Conc in Range	Conc in Range	Conc in Range	Conc in Range	Conc in Range	Conc in Range	Conc in Range	Conc in Range	Conc in Range	Conc in Range	Conc in Range	Conc in Range	Conc in Range	Conc in Range	Conc in Range	Conc in Range	Conc in Range	Conc in Range	Conc in Range
B	A3,A4
S1	A1,A2	6278.68	17909.5	892.59		90042.8	5976.24		181163	29771.1	17691.7	58347.2	5660.57		28632.8	12508.1	1403.89	3702.96	110482	3931.65	34080.8	10491		12225	25504.6	214255	3655.77		35143.7	43629.2	16308.4	21137.1		11163.2	7703.58	2453.92	50193.5	OOR >	786.12	9103.69	43277.8	11539.2	46773.2	1282000		70719	16307.3	10654.2	80779.4
S2	B1,B2	1463.92	6419.28	358.88		24894.8	1521.89	70853	53155.4	5964.8	1403.56	13473.9	1128.24	39677.8	4009.4	3072.88	361.29	989.72	29221.9	1336.29	11278.1	3638.27	5458.25	4366.93	7209.93	64166.1	957.11	63300.8	5109.88	11584.1	3831.87	8895.4	16628.9	2955.45	2253.93	916.72	8722.4	OOR >	324.89	1978.81	14591.9	4078.85	8175.65	716982	13422.5	19752.2	4590.22	3518.25	23080.1
S3	C1,C2	331.63	1453.14	110.18	4019.65	5469.52	382.48	23529	12501.8	1449.63	303.17	3640.86	289.35	9221.02	968.95	766.56	82.01	261.61	6849.11	340.48	2429.04	815.66	1277.5	1088.15	1918.26	16409.6	242.88	15411	1412.35	2815.68	935.46	1711.64	4091.09	690.38	562.87	248.45	2358.59	1346.59	72.1	555.03	3257.67	884.19	1984.53	185263	3046.13	4728.91	1140.03	806.27	5342.78
S4	D1,D2	92.08	369.4	28.96	1003.26	1466.61	97.67	5611.69	3355.93	382.75	85.7	879.42	74.75	2403.71	253.76	198.43	22.37	67.54	1822.48	87.76	657.53	232.91	341.9	276.64	489.16	4102.67	60.63	3925.62	351.37	763.46	243.89	476.62	1049.79	183.31	143.32	61.22	693.54	385.5	20	134.48	931.05	236.61	514.64	46397	807.61	1245.9	308.13	213.95	1403.23
S5	E1,E2	21.53	92.5	6.13	251.8	373.51	23.3	1405.68	779.48	88.28	20	212.73	17.08	580.22	60.04	46.36	5.37	15.59	427.7	21.33	151.13	50.91	80.13	67.34	112.68	976.07	14.87	970.19	84.67	177.84	58.01	116.38	250.22	44.06	33.82	14	148.25	89.06	4.49	32.18	221.38	58.85	123.98	11719.6	191.1	291.28	68.95	53.99	331.97
S6	F1,F2	5.35	22.88	1.54	62.33	88.42	6.22	351.3	208.19	24.67	4.9	56.31	4.56	150.28	15.71	12.81	1.33	4.15	112.75	5.09	44.89	13.82	20.19	17.35	29.73	258.81	3.84	245.13	21.44	43.12	15.28	28.44	66.99	10.79	9.66	4.08	36.72	22.18	1.25	9.24	46.53	13.6	31.77	2700.04	51.38	76.34	19.03	12.6	95.62
S7	G1,G2	1.38	5.74	0.46	15.84	22.41	1.45	87.93	48.31	5.49	1.34	14.12	1.24	36.34	3.87	2.92	0.32	1.11	27.45	1.5	OOR <	3.61	5.89	4.2	7.76	70.76	0.93	60.06	6	12.4	3.6	7.6	15.58	3.13	1.91	0.96	10.93	6.31	0.27	1.74	16.43	3.78	7.88	843.55	11.61	19.24	4.35	3.43	OOR <
S8	H1,H2	0.35	1.45		3.89	5.88			13.11		0.3	3.1	0.23		0.95	0.69	0.11	0.2		0.31		0.68	1		1.62	11.61			1.08	2.66		1.52	4.11	0.55		0.18	1.86	1.16					1.96			4.55		0.83
C1	G12,H12	42.59	1611.02	12.04	659.46	2023.36	49.4	4400.54	2841.66	270.97	70.08	422.18	38.98	1198.97	141.34	101.93	16.37	24.16	979.71	49.4	595.05	60.49	194.78	209.29	229.89	2053.48	34.21	3768.3	272.51	338.65	134.17	674.51	559.12	81.95	62.56	20.51	452.38	454.92	8.99	203.24	890.71	163.82	343.71	147973	798.07	634.96	290.27	180.18	666.08
X1	C3,D3	OOR <	469.53	70.96	24.6	587.92	OOR <	1877.25	830.18	OOR <	4.58	12.38	OOR <	OOR <	OOR <	195.36	OOR <	3.65	OOR <	46.74	OOR <	78.06	209.09	OOR <	OOR <	53.61	OOR <	OOR <	24.81	OOR <	147.23	274.34	73.64	60.38	22.22	OOR <	1083.24	96.41	9.62	299.47	3025.93	7416.76	35.04	135161	1422.42	141.58	692.94	25.71	OOR <
X2	E3,F3	OOR <	386.56	51.98	OOR <	200.55	OOR <	1627.78	721.65	OOR <	2.75	OOR <	OOR <	OOR <	OOR <	189.08	OOR <	2.36	OOR <	24.47	OOR <	11.24	196.41	OOR <	OOR <	60.67	OOR <	OOR <	16.66	OOR <	159.25	378.72	50.69	38.25	15.33	OOR <	316.37	208.03	2.84	294.43	2563.48	6438.15	28.34	113691	1290.85	103.81	661.73	17.01	OOR <
X3	G3,H3	OOR <	363.59	47.59	OOR <	168.39	OOR <	1274.5	656.64	OOR <	3.03	OOR <	OOR <	174.47	OOR <	231.98	OOR <	1.68	OOR <	23.11	OOR <	16.91	171.19	OOR <	OOR <	OOR <	OOR <	OOR <	26.39	OOR <	180.11	492.55	42.14	41.12	17.23	OOR <	448.13	228.72	2.16	272.78	2796.2	7042.37	34.72	98066.4	1205.08	82.98	552.89	17.28	OOR <
X4	C4,D4	1.62	446.73	40.85	OOR <	195.98	OOR <	1946.31	752.75	OOR <	4.23	OOR <	OOR <	274.16	OOR <	335	OOR <	2.45	OOR <	91.27	OOR <	34.73	180.31	OOR <	OOR <	OOR <	OOR <	OOR <	72.39	OOR <	285.63	990.45	45.58	38.66	25.89	OOR <	1087.07	377.21	3.06	288.46	5240.86	12621.2	34.72	114397	1766	132.96	617.86	27.24	OOR <
X5	E4,F4	OOR <	333.3	147.3	OOR <	137.97	OOR <	1321.87	682.69	OOR <	3.1	OOR <	OOR <	428.04	OOR <	66.43	OOR <	4.3	OOR <	OOR <	OOR <	3.51	187.07	OOR <	OOR <	OOR <	OOR <	OOR <	21.61	OOR <	33.05	620.58	20.37	6.88	63.89	4.04	294.69	108.78	OOR <	300.3	1690.21	6760.57	65.56	123814	1112.05	114.81	627.38	45.91	OOR <
X6	G4,H4	OOR <	395.06	140.66	OOR <	160.26	OOR <	1261.76	765.68	OOR <	3.45	OOR <	OOR <	355.94	OOR <	114.38	OOR <	4.14	OOR <	OOR <	OOR <	3.24	184.73	OOR <	OOR <	OOR <	OOR <	OOR <	22.01	OOR <	46.97	1338.2	OOR <	6.88	52.93	10.47	273.27	929.36	1.15	272.28	1517.07	6543.7	60.95	123993	1016.31	99.38	616.18	27.75	OOR <
X7	A5,B5	OOR <	365.3	161.78	OOR <	186.83	OOR <	1334.07	674.88	OOR <	4.09	OOR <	OOR <	397.24	OOR <	121.3	OOR <	3.98	OOR <	OOR <	OOR <	9.48	186.03	OOR <	OOR <	OOR <	OOR <	OOR <	25.6	OOR <	37.34	874.4	22.28	7.94	117.09	6.49	397.94	675.67	1.84	285.43	1768.42	6634.15	54.46	133439	1069.21	99.38	603.89	35.25	OOR <
X8	C5,D5	OOR <	455.6	237.61	38.11	1008.93	OOR <	1448.57	935.39	OOR <	5.98	13.67	2.31	651.95	OOR <	135.57	OOR <	7.08	OOR <	OOR <	OOR <	41.24	174.32	OOR <	OOR <	OOR <	OOR <	OOR <	52.33	14.12	77.78	1407.83	43.87	15.59	320.58	16.04	1455.69	757.33	21.6	290.14	2216.48	5745.92	78.09	139527	1451.18	120.65	565.03	52.54	OOR <
X9	E5,F5	OOR <	358.48	150.74	OOR <	256.86	OOR <	1329.2	630.53	OOR <	3.66	OOR <	OOR <	349.81	OOR <	120.81	OOR <	3.98	OOR <	OOR <	OOR <	10.37	191.22	OOR <	OOR <	OOR <	OOR <	OOR <	14.96	OOR <	38.84	1062.29	OOR <	11.07	93.7	6.15	182.92	445.51	3.02	308.1	1897.31	6599.16	52.29	103006	923.13	93.45	606.68	39.4	OOR <
X10	G5,H5	OOR <	747.07	84.46	16.1	295.65	OOR <	1329.2	1024.7	OOR <	2.75	OOR <	OOR <	165.11	OOR <	167.28	OOR <	3.49	OOR <	13.67	OOR <	14.64	174.84	OOR <	OOR <	OOR <	OOR <	OOR <	24.81	OOR <	76.16	1059.26	20.37	33.99	23.91	2.8	378.58	339.91	3.67	274.13	544.56	7251.5	45.43	94877.4	1352.82	82.23	583.86	8.78	OOR <
X11	A6,B6	OOR <	861.68	257.7	OOR <	166.07	OOR <	1149.43	1209.7	OOR <	1.38	OOR <	OOR <	OOR <	OOR <	50.46	OOR <	7.22	OOR <	OOR <	OOR <	15.27	173.8	OOR <	OOR <	OOR <	OOR <	OOR <	12.35	OOR <	53.02	451.06	20.37	25.53	60.23	OOR <	221.01	145.11	1.27	274.05	355.29	5324.74	54.15	128926	1134	62.45	580.53	14.54	OOR <
X12	C6,D6	OOR <	973.89	352.43	17.18	291.24	OOR <	1488.6	1065.39	OOR <	4.16	OOR <	13.56	414.2	OOR <	124.26	OOR <	7.9	OOR <	OOR <	OOR <	34	201.84	OOR <	OOR <	81.39	OOR <	OOR <	33.33	15.49	51.58	473.58	27.88	22.43	52.16	OOR <	417.52	414.37	4.28	296.7	1080.41	8312.97	75.96	168028	1497.29	95.68	654.39	20.76	OOR <
X13	E6,F6	OOR <	1232.45	194.82	17.18	211.91	OOR <	1619.65	909.79	OOR <	3.59	OOR <	1.08	355.94	OOR <	85.35	OOR <	5.73	OOR <	OOR <	OOR <	28.98	200.29	OOR <	OOR <	OOR <	OOR <	OOR <	39.68	11.35	66.1	714	55.71	12.1	81.05	OOR <	610.33	672.48	2.29	295.86	840.22	7773.84	61.56	100662	1429.02	97.16	635.8	38.67	OOR <
X14	G6,H6	OOR <	1072.34	227.62	OOR <	245.69	OOR <	1512.59	822.46	OOR <	2.82	OOR <	OOR <	298.34	OOR <	61.5	OOR <	5.51	OOR <	OOR <	OOR <	24.42	188.37	OOR <	OOR <	OOR <	OOR <	OOR <	36.34	11.35	74.06	527.3	38.65	14.72	86.8	OOR <	534.69	344.76	3.83	298.96	771.78	7874.15	51.36	99622.8	1372.03	91.22	661.73	31.27	OOR <
X15	A7,B7	OOR <	736.56	184.32	19.26	420.71	OOR <	1492.99	830.18	OOR <	6.68	OOR <	12.95	566.61	OOR <	221.15	OOR <	4.61	OOR <	OOR <	OOR <	34.73	203.4	OOR <	OOR <	OOR <	OOR <	OOR <	29.5	OOR <	66.8	620.58	33.33	22.43	32.16	OOR <	358.33	865.08	4.96	311.03	819.54	7301.49	79	176954	1384.64	101.6	660.6	23.64	OOR <
X16	C7,D7	OOR <	1035.61	241.24	24.6	408.87	OOR <	1791.14	2141.06	OOR <	4.02	OOR <	15.16	229.49	OOR <	257.47	OOR <	6.09	OOR <	6.15	OOR <	36.74	217.35	OOR <	OOR <	101.57	OOR <	OOR <	41.52	13.43	48.19	853.95	35.12	25.25	44.47	OOR <	552.73	734.86	5.78	302.23	1618.75	9049.14	73.82	185974	1919.18	114.81	672.48	18.9	OOR <
X17	E7,F7	1.92	782.42	147.3	34.53	1107.94	OOR <	1621.68	1011.97	OOR <	2.47	40.94	OOR <	OOR <	OOR <	76.19	OOR <	5.07	OOR <	3.21	OOR <	95.12	224.06	OOR <	OOR <	127.87	OOR <	OOR <	42.98	12.74	OOR <	464.79	59.03	14.14	37.19	0.97	644.82	130.1	25.66	317.14	1559.3	8146.59	41.04	158728	1643.85	118.46	689.52	15.65	OOR <
X18	G7,H7	OOR <	849.86	181.05	22.72	358.02	OOR <	1523.38	796.68	OOR <	2.47	35.25	OOR <	145.38	OOR <	101.44	OOR <	4.45	OOR <	OOR <	OOR <	19.13	201.84	OOR <	OOR <	67.65	OOR <	OOR <	30.27	11.01	OOR <	1135.57	29.72	13.12	39.76	0.84	380.78	603.45	6.2	313.88	1327.61	7345.47	40.09	182412	1483.52	97.9	663.43	25.71	OOR <
X19	A8,B8	2.58	1007.49	187.39	22.23	583.7	OOR <	1740.07	899.54	OOR <	2.68	34.1	1.08	174.47	OOR <	92.92	OOR <	4.91	OOR <	1.84	OOR <	37.28	203.66	OOR <	OOR <	114.8	OOR <	OOR <	49.48	15.49	21.74	1227.14	42.14	16.45	52.42	2.9	654.33	440.89	11.59	332.35	1810.9	9242.06	45.74	180781	1766.6	103.07	675.89	22.34	OOR <
X20	C8,D8	1.92	707.55	280.99	20.77	574.18	OOR <	1544.76	1118.67	OOR <	3.73	17.44	OOR <	192.36	OOR <	144.88	OOR <	6.38	OOR <	3.21	OOR <	46.22	211.15	OOR <	OOR <	134.35	OOR <	OOR <	51.62	12.74	48.19	639.44	45.58	11.51	79.03	1.66	670.91	125.48	10.75	386.73	3415.73	8153.85	38.52	178674	1616.93	97.16	646.49	22.6	OOR <
X21	E8,F8	OOR <	778.21	157.84	OOR <	154.42	OOR <	1446.32	365.62	OOR <	2.36	OOR <	OOR <	OOR <	OOR <	94.68	OOR <	3.98	OOR <	OOR <	OOR <	32.71	200.29	OOR <	OOR <	OOR <	OOR <	OOR <	16.66	OOR <	59	1182.81	24.17	4.73	34.85	OOR <	260.33	510.04	OOR <	318.73	740.84	7993.51	34.72	144284	1177.18	95.68	645.93	21.82	OOR <
X22	G8,H8	OOR <	805.58	216.43	18.75	298.96	OOR <	1457.55	580.77	OOR <	4.02	OOR <	OOR <	331.06	OOR <	254.59	OOR <	4.76	OOR <	OOR <	OOR <	22.68	179.01	OOR <	OOR <	OOR <	OOR <	OOR <	25.21	12.74	119.99	3144.29	24.17	12.39	28.45	1.66	846.31	2448.02	4.52	265.51	731.82	8265.87	41.35	117050	1282.41	88.98	596.09	30.77	OOR <
X23	A9,B9	OOR <	989.19	411.26	18.23	366.7	OOR <	1407.51	729.43	OOR <	4.44	OOR <	OOR <	373.96	OOR <	246.41	OOR <	7.35	OOR <	OOR <	OOR <	42.85	183.43	OOR <	OOR <	OOR <	OOR <	OOR <	28.73	12.74	130.22	1001.4	24.17	33.17	28.14	OOR <	1118.68	642.38	4.77	280.88	435.05	6869.21	52.91	150734	1226.26	93.45	640.3	17.83	OOR <
X24	C9,D9	OOR <	1077.05	143.38	OOR <	115.29	OOR <	1549.01	630.53	OOR <	OOR <	OOR <	OOR <	OOR <	OOR <	55.48	OOR <	3.32	OOR <	OOR <	OOR <	OOR <	175.89	OOR <	OOR <	OOR <	OOR <	OOR <	32.57	OOR <	22.83	295.99	29.72	5.2	25.56	OOR <	325.43	73.41	OOR <	287.62	1353.87	7663.16	22.85	100142	1128.52	88.98	603.89	25.45	OOR <
X25	E9,F9	OOR <	1159.02	188.17	OOR <	145.04	OOR <	1512.59	879.02	OOR <	OOR <	OOR <	OOR <	OOR <	OOR <	92.41	OOR <	3.65	OOR <	OOR <	OOR <	OOR <	187.59	OOR <	OOR <	OOR <	OOR <	OOR <	30.66	OOR <	41.82	471.14	27.88	7.49	30.02	OOR <	492.09	150.94	1.21	289.64	1720.68	8179.96	32.18	112898	1261.91	86.73	627.38	32.77	OOR <
X26	G9,H9	OOR <	849.01	149.76	OOR <	92.11	OOR <	1457.55	719.06	OOR <	OOR <	OOR <	OOR <	OOR <	OOR <	69.01	OOR <	3.32	OOR <	OOR <	OOR <	OOR <	188.63	OOR <	OOR <	OOR <	OOR <	OOR <	17.5	OOR <	38.35	375.17	22.28	10.48	17.97	OOR <	405.75	124.58	OOR <	287.79	1584.39	7147.18	24.79	105881	1082.7	80.73	628.5	21.03	OOR <
X27	A10,B10	OOR <	976.87	122.18	OOR <	106.82	OOR <	1468.71	467.24	OOR <	OOR <	OOR <	OOR <	OOR <	OOR <	70.55	OOR <	2.81	OOR <	OOR <	OOR <	OOR <	182.65	OOR <	OOR <	OOR <	OOR <	OOR <	19.98	OOR <	23.64	313.55	27.88	7.79	21.53	OOR <	358.87	138.87	OOR <	290.06	1440.65	7307.49	17.94	101877	1050.18	88.23	642.55	19.97	OOR <
X28	C10,D10	OOR <	736.14	208.08	OOR <	114.09	OOR <	1960.23	570.27	31.45	1.94	OOR <	1.64	145.38	OOR <	76.7	OOR <	10.11	OOR <	OOR <	OOR <	18.73	197.7	OOR <	OOR <	OOR <	OOR <	OOR <	29.12	26.93	91.88	413.93	38.65	18.89	44.75	1.88	324.36	102.08	OOR <	288.71	1962.56	7295.13	61.87	124709	1346.81	104.55	657.77	391.42	OOR <
X29	E10,F10	OOR <	600.85	318.56	OOR <	114.09	OOR <	1629.81	543.95	OOR <	1.84	OOR <	OOR <	OOR <	OOR <	75.68	OOR <	7.63	OOR <	OOR <	OOR <	13.17	183.17	OOR <	OOR <	OOR <	5.87	OOR <	44.44	30.92	102.43	523.69	31.53	16.45	21.18	OOR <	928.24	296.22	OOR <	293.67	1081.71	9002.85	49.8	123367	1430.21	78.46	613.94	124.6	OOR <
X30	G10,H10	OOR <	913.26	537.37	28.21	585.81	OOR <	1185.29	1116.14	OOR <	3.49	OOR <	1.5	263.41	OOR <	178.43	OOR <	8.5	OOR <	OOR <	OOR <	40.35	168.59	OOR <	OOR <	46.45	OOR <	OOR <	48.76	19.56	696.76	1502.88	48.99	49.38	45.02	OOR <	1419.2	1290.04	9.46	277	867.39	5138.42	60.95	172479	1557.12	91.96	530.37	91.56	OOR <
X31	A11,B11	OOR <	721.85	136.06	OOR <	255.75	OOR <	1512.59	1582.98	OOR <	3.84	OOR <	OOR <	192.36	OOR <	209.35	OOR <	2.98	OOR <	111.69	OOR <	30.67	198.48	OOR <	OOR <	OOR <	OOR <	OOR <	27.95	OOR <	127.49	1305.58	20.37	31.1	58.49	OOR <	389.07	265.34	3.63	326.25	5945.61	8888.28	41.04	173429	1517.63	94.19	653.26	8.78	OOR <
X32	C11,D11	OOR <	545.36	63.55	23.19	527.54	OOR <	1384.21	695.69	OOR <	3.77	OOR <	OOR <	155.43	OOR <	235.83	OOR <	2.26	OOR <	OOR <	OOR <	16.5	199.26	OOR <	OOR <	OOR <	OOR <	OOR <	26.78	14.12	133.17	3174.2	35.12	14.87	37.19	OOR <	310	3498.15	8.63	293.17	1416.96	7760.55	34.72	155465	1424.82	105.28	625.14	20.23	OOR <
X33	E11,F11	OOR <	811.06	104.46	OOR <	435.75	OOR <	1647.96	667.06	OOR <	3	OOR <	OOR <	OOR <	OOR <	199.46	OOR <	2.63	OOR <	OOR <	OOR <	11.68	196.67	OOR <	OOR <	OOR <	OOR <	OOR <	42.25	OOR <	80.8	3897.63	24.17	13.41	30.64	0.97	397.94	2311.64	6.32	301.23	1994.56	9416.85	38.52	161067	1776.79	111.16	680.99	35.98	OOR <
X34	G11,H11	OOR <	898.44	282.39	OOR <	207.37	OOR <	OOR <	557.12	OOR <	OOR <	OOR <	OOR <	OOR <	OOR <	56.53	OOR <	5.07	OOR <	OOR <	OOR <	12.54	103.82	OOR <	OOR <	OOR <	OOR <	OOR <	24.02	OOR <	71.26	663.42	24.17	3.79	34.85	OOR <	245.94	360.35	2.84	174	3263.56	7790.38	33.45	86836.9	1545.15	81.48	320.41	52.31	OOR <
X35	A12,B12	OOR <	938.67	431.92	16.64	281.29	OOR <	OOR <	596.51	OOR <	2.29	OOR <	OOR <	OOR <	OOR <	170.43	OOR <	6.8	OOR <	OOR <	OOR <	11.03	103.55	OOR <	OOR <	OOR <	OOR <	OOR <	40.05	12.05	118.17	2561.26	24.17	14	74.25	OOR <	462.48	2734.09	3.67	190.38	1538.18	5440.78	55.39	102832	1601.98	55.48	304.28	63.48	OOR <
X36	C12,D12	OOR <	1476.28	273.29	OOR <	171.86	OOR <	OOR <	567.64	OOR <	OOR <	OOR <	OOR <	OOR <	OOR <	94.68	OOR <	5.29	OOR <	OOR <	OOR <	12.11	80.5	OOR <	OOR <	OOR <	OOR <	OOR <	44.44	10.66	119.76	1183.04	16.46	10.18	21.53	OOR <	421.46	1957.19	2.29	154.39	1105.18	2918.67	55.39	59435.9	1561.9	46.85	252.07	32.27	OOR <
X37	E12,F12	OOR <	1595.67	327.54	15.55	214.18	OOR <	OOR <	456.61	OOR <	OOR <	OOR <	OOR <	OOR <	OOR <	88.89	OOR <	6.45	OOR <	OOR <	OOR <	49.9	94.38	OOR <	OOR <	OOR <	OOR <	OOR <	26.78	13.08	96.93	1043.14	26.04	6.27	28.14	OOR <	337.23	1539.51	2.41	178.81	1740.56	5176.91	62.18	71012.3	1590.02	61.68	301.68	37.21	OOR <
X38	B3,B4	OOR <	731.09	210.95	OOR <	100.72	OOR <	1450.82	419.28	OOR <	OOR <	OOR <	OOR <	OOR <	OOR <	41.36	OOR <	6.17	OOR <	OOR <	OOR <	OOR <	212.19	OOR <	OOR <	OOR <	OOR <	OOR <	21.61	OOR <	48.92	251.12	31.53	3.32	37.19	OOR <	195.88	104.7	OOR <	272.61	1047.84	6862.21	46.37	122296	1298.08	111.16	611.71	29.27	OOR <
*** = Value not available; --- = Designated as an outlier
*Value = Value extrapolated beyond standard range
OOR = Out of Range; OOR> = Out of Range Above; OOR< = Out of Range Below
Exp Conc = Expected Concentration; Obs Conc = Observed Concentration

## Sheet: Obs Conc
File Name: C:\Cell Therapy\Hedvig\230118 NIPU plate 4.rbx
Acquisition Date: 18-Jan-2023, 11:56 AM
Reader Serial Number: LX10017068422
Plate ID:
RP1 PMT (Volts): 579.73
RP1 Target: 3635
		Hu b-NGF (46)	Hu CTACK (72)	Hu Eotaxin (43)	Hu FGF basic (44)	Hu G-CSF (57)	Hu GM-CSF (34)	Hu GRO-a (61)	Hu HGF (62)	Hu IFN-a2 (20)	Hu IFN-g (21)	Hu IL-1a (63)	Hu IL-1b (39)	Hu IL-1ra (25)	Hu IL-2 (38)	Hu IL-2Ra (13)	Hu IL-3 (64)	Hu IL-4 (52)	Hu IL-5 (33)	Hu IL-6 (19)	Hu IL-7 (74)	Hu IL-8 (54)	Hu IL-9 (77)	Hu IL-10 (56)	Hu IL-12(p70) (75)	Hu IL-12(p40) (28)	Hu IL-13 (51)	Hu IL-15 (73)	Hu IL-16 (27)	Hu IL-17A (76)	Hu IL-18 (42)	Hu IP-10 (48)	Hu LIF (29)	Hu M-CSF (67)	Hu MCP-1(MCAF) (53)	Hu MCP-3 (26)	Hu MIF (35)	Hu MIG (14)	Hu MIP-1a (55)	Hu MIP-1b (18)	Hu PDGF-bb (47)	Hu RANTES (37)	Hu SCF (65)	Hu SCGF-b (78)	Hu SDF-1a (22)	Hu TNF-a (36)	Hu TNF-b (30)	Hu TRAIL (66)	Hu VEGF (45)
Type	Well	Obs Conc	Obs Conc	Obs Conc	Obs Conc	Obs Conc	Obs Conc	Obs Conc	Obs Conc	Obs Conc	Obs Conc	Obs Conc	Obs Conc	Obs Conc	Obs Conc	Obs Conc	Obs Conc	Obs Conc	Obs Conc	Obs Conc	Obs Conc	Obs Conc	Obs Conc	Obs Conc	Obs Conc	Obs Conc	Obs Conc	Obs Conc	Obs Conc	Obs Conc	Obs Conc	Obs Conc	Obs Conc	Obs Conc	Obs Conc	Obs Conc	Obs Conc	Obs Conc	Obs Conc	Obs Conc	Obs Conc	Obs Conc	Obs Conc	Obs Conc	Obs Conc	Obs Conc	Obs Conc	Obs Conc	Obs Conc
B	A3,A4
S1	A1,A2	6278.68	17909.5	892.59		90042.8	5976.24		181163	29771.1	17691.7	58347.2	5660.57		28632.8	12508.1	1403.89	3702.96	110482	3931.65	34080.8	10491		12225	25504.6	214255	3655.77		35143.7	43629.2	16308.4	21137.1		11163.2	7703.58	2453.92	50193.5	20799.2	786.12	9103.69	43277.8	11539.2	46773.2	1282000		70719	16307.3	10654.2	80779.4
S2	B1,B2	1463.92	6419.28	358.88		24894.8	1521.89	70853	53155.4	5964.8	1403.56	13473.9	1128.24	39677.8	4009.4	3072.88	361.29	989.72	29221.9	1336.29	11278.1	3638.27	5458.25	4366.93	7209.93	64166.1	957.11	63300.8	5109.88	11584.1	3831.87	8895.4	16628.9	2955.45	2253.93	916.72	8722.4	7833.04	324.89	1978.81	14591.9	4078.85	8175.65	716982	13422.5	19752.2	4590.22	3518.25	23080.1
S3	C1,C2	331.63	1453.14	110.18	4019.65	5469.52	382.48	23529	12501.8	1449.63	303.17	3640.86	289.35	9221.02	968.95	766.56	82.01	261.61	6849.11	340.48	2429.04	815.66	1277.5	1088.15	1918.26	16409.6	242.88	15411	1412.35	2815.68	935.46	1711.64	4091.09	690.38	562.87	248.45	2358.59	1346.59	72.1	555.03	3257.67	884.19	1984.53	185263	3046.13	4728.91	1140.03	806.27	5342.78
S4	D1,D2	92.08	369.4	28.96	1003.26	1466.61	97.67	5611.69	3355.93	382.75	85.7	879.42	74.75	2403.71	253.76	198.43	22.37	67.54	1822.48	87.76	657.53	232.91	341.9	276.64	489.16	4102.67	60.63	3925.62	351.37	763.46	243.89	476.62	1049.79	183.31	143.32	61.22	693.54	385.5	20	134.48	931.05	236.61	514.64	46397	807.61	1245.9	308.13	213.95	1403.23
S5	E1,E2	21.53	92.5	6.13	251.8	373.51	23.3	1405.68	779.48	88.28	20	212.73	17.08	580.22	60.04	46.36	5.37	15.59	427.7	21.33	151.13	50.91	80.13	67.34	112.68	976.07	14.87	970.19	84.67	177.84	58.01	116.38	250.22	44.06	33.82	14	148.25	89.06	4.49	32.18	221.38	58.85	123.98	11719.6	191.1	291.28	68.95	53.99	331.97
S6	F1,F2	5.35	22.88	1.54	62.33	88.42	6.22	351.3	208.19	24.67	4.9	56.31	4.56	150.28	15.71	12.81	1.33	4.15	112.75	5.09	44.89	13.82	20.19	17.35	29.73	258.81	3.84	245.13	21.44	43.12	15.28	28.44	66.99	10.79	9.66	4.08	36.72	22.18	1.25	9.24	46.53	13.6	31.77	2700.04	51.38	76.34	19.03	12.6	95.62
S7	G1,G2	1.38	5.74	0.46	15.84	22.41	1.45	87.93	48.31	5.49	1.34	14.12	1.24	36.34	3.87	2.92	0.32	1.11	27.45	1.5	6.19	3.61	5.89	4.2	7.76	70.76	0.93	60.06	6	12.4	3.6	7.6	15.58	3.13	1.91	0.96	10.93	6.31	0.27	1.74	16.43	3.78	7.88	843.55	11.61	19.24	4.35	3.43	12.75
S8	H1,H2	0.35	1.45		3.89	5.88			13.11		0.3	3.1	0.23		0.95	0.69	0.11	0.2		0.31		0.68	1		1.62	11.61			1.08	2.66		1.52	4.11	0.55		0.18	1.86	1.16					1.96			4.55		0.83
C1	G12,H12	42.59	1611.02	12.04	659.46	2023.36	49.4	4400.54	2841.66	270.97	70.08	422.18	38.98	1198.97	141.34	101.93	16.37	24.16	979.71	49.4	595.05	60.49	194.78	209.29	229.89	2053.48	34.21	3768.3	272.51	338.65	134.17	674.51	559.12	81.95	62.56	20.51	452.38	454.92	8.99	203.24	890.71	163.82	343.71	147973	798.07	634.96	290.27	180.18	666.08
X1	C3,D3	*0.64	469.53	70.96	24.6	587.92	*4.72	1877.25	830.18	OOR <	4.58	12.38	*0.33	*100.05	OOR <	195.36	OOR <	3.65	OOR <	46.74	OOR <	78.06	209.09	OOR <	OOR <	53.61	OOR <	OOR <	24.81	*7.85	147.23	274.34	73.64	60.38	22.22	OOR <	1083.24	96.41	9.62	299.47	3025.93	7416.76	35.04	135161	1422.42	141.58	692.94	25.71	OOR <
X2	E3,F3	OOR <	386.56	51.98	*12.06	200.55	OOR <	1627.78	721.65	OOR <	2.75	OOR <	OOR <	*72.16	OOR <	189.08	OOR <	2.36	OOR <	24.47	OOR <	11.24	196.41	OOR <	OOR <	60.67	OOR <	OOR <	16.66	*6.78	159.25	378.72	50.69	38.25	15.33	OOR <	316.37	208.03	2.84	294.43	2563.48	6438.15	28.34	113691	1290.85	103.81	661.73	17.01	OOR <
X3	G3,H3	OOR <	363.59	47.59	*14.99	168.39	OOR <	1274.5	656.64	OOR <	3.03	OOR <	OOR <	174.47	OOR <	231.98	OOR <	1.68	OOR <	23.11	OOR <	16.91	171.19	OOR <	OOR <	*8.01	OOR <	OOR <	26.39	*3.89	180.11	492.55	42.14	41.12	17.23	OOR <	448.13	228.72	2.16	272.78	2796.2	7042.37	34.72	98066.4	1205.08	82.98	552.89	17.28	OOR <
X4	C4,D4	1.62	446.73	40.85	*14.42	195.98	OOR <	1946.31	752.75	OOR <	4.23	OOR <	OOR <	274.16	OOR <	335	OOR <	2.45	OOR <	91.27	OOR <	34.73	180.31	OOR <	OOR <	OOR <	OOR <	OOR <	72.39	*5.71	285.63	990.45	45.58	38.66	25.89	OOR <	1087.07	377.21	3.06	288.46	5240.86	12621.2	34.72	114397	1766	132.96	617.86	27.24	OOR <
X5	E4,F4	OOR <	333.3	147.3	*3.13	137.97	OOR <	1321.87	682.69	OOR <	3.1	OOR <	OOR <	428.04	OOR <	66.43	OOR <	4.3	OOR <	OOR <	OOR <	3.51	187.07	OOR <	OOR <	OOR <	OOR <	OOR <	21.61	*7.14	33.05	620.58	20.37	6.88	63.89	4.04	294.69	108.78	*0.88	300.3	1690.21	6760.57	65.56	123814	1112.05	114.81	627.38	45.91	OOR <
X6	G4,H4	OOR <	395.06	140.66	*12.06	160.26	OOR <	1261.76	765.68	OOR <	3.45	OOR <	*0.64	355.94	OOR <	114.38	OOR <	4.14	OOR <	OOR <	OOR <	3.24	184.73	OOR <	OOR <	*24.16	OOR <	OOR <	22.01	*10.31	46.97	1338.2	*8.16	6.88	52.93	10.47	273.27	929.36	1.15	272.28	1517.07	6543.7	60.95	123993	1016.31	99.38	616.18	27.75	OOR <
X7	A5,B5	OOR <	365.3	161.78	*11.44	186.83	OOR <	1334.07	674.88	OOR <	4.09	OOR <	*0.17	397.24	OOR <	121.3	OOR <	3.98	OOR <	OOR <	OOR <	9.48	186.03	OOR <	OOR <	*39.18	OOR <	OOR <	25.6	*7.85	37.34	874.4	22.28	7.94	117.09	6.49	397.94	675.67	1.84	285.43	1768.42	6634.15	54.46	133439	1069.21	99.38	603.89	35.25	OOR <
X8	C5,D5	OOR <	455.6	237.61	38.11	1008.93	OOR <	1448.57	935.39	OOR <	5.98	13.67	2.31	651.95	OOR <	135.57	OOR <	7.08	OOR <	OOR <	OOR <	41.24	174.32	OOR <	OOR <	*39.18	OOR <	OOR <	52.33	14.12	77.78	1407.83	43.87	15.59	320.58	16.04	1455.69	757.33	21.6	290.14	2216.48	5745.92	78.09	139527	1451.18	120.65	565.03	52.54	OOR <
X9	E5,F5	OOR <	358.48	150.74	*12.06	256.86	OOR <	1329.2	630.53	OOR <	3.66	OOR <	*0.17	349.81	OOR <	120.81	OOR <	3.98	OOR <	OOR <	OOR <	10.37	191.22	OOR <	OOR <	*24.16	OOR <	OOR <	14.96	*8.20	38.84	1062.29	*12.41	11.07	93.7	6.15	182.92	445.51	3.02	308.1	1897.31	6599.16	52.29	103006	923.13	93.45	606.68	39.4	OOR <
X10	G5,H5	OOR <	747.07	84.46	16.1	295.65	OOR <	1329.2	1024.7	OOR <	2.75	OOR <	OOR <	165.11	OOR <	167.28	OOR <	3.49	OOR <	13.67	OOR <	14.64	174.84	OOR <	OOR <	*24.16	OOR <	OOR <	24.81	*7.85	76.16	1059.26	20.37	33.99	23.91	2.8	378.58	339.91	3.67	274.13	544.56	7251.5	45.43	94877.4	1352.82	82.23	583.86	8.78	OOR <
X11	A6,B6	OOR <	861.68	257.7	*9.50	166.07	OOR <	1149.43	1209.7	OOR <	1.38	OOR <	*0.25	OOR <	OOR <	50.46	OOR <	7.22	OOR <	OOR <	OOR <	15.27	173.8	OOR <	OOR <	*24.16	OOR <	OOR <	12.35	*9.96	53.02	451.06	20.37	25.53	60.23	OOR <	221.01	145.11	1.27	274.05	355.29	5324.74	54.15	128926	1134	62.45	580.53	14.54	OOR <
X12	C6,D6	OOR <	973.89	352.43	17.18	291.24	OOR <	1488.6	1065.39	OOR <	4.16	OOR <	13.56	414.2	OOR <	124.26	OOR <	7.9	OOR <	OOR <	OOR <	34	201.84	OOR <	OOR <	81.39	OOR <	OOR <	33.33	15.49	51.58	473.58	27.88	22.43	52.16	*0.12	417.52	414.37	4.28	296.7	1080.41	8312.97	75.96	168028	1497.29	95.68	654.39	20.76	OOR <
X13	E6,F6	OOR <	1232.45	194.82	17.18	211.91	OOR <	1619.65	909.79	OOR <	3.59	OOR <	1.08	355.94	OOR <	85.35	OOR <	5.73	OOR <	OOR <	OOR <	28.98	200.29	OOR <	OOR <	*8.01	OOR <	OOR <	39.68	11.35	66.1	714	55.71	12.1	81.05	OOR <	610.33	672.48	2.29	295.86	840.22	7773.84	61.56	100662	1429.02	97.16	635.8	38.67	OOR <
X14	G6,H6	OOR <	1072.34	227.62	*12.67	245.69	OOR <	1512.59	822.46	OOR <	2.82	OOR <	OOR <	298.34	OOR <	61.5	OOR <	5.51	OOR <	OOR <	OOR <	24.42	188.37	OOR <	OOR <	*31.76	OOR <	OOR <	36.34	11.35	74.06	527.3	38.65	14.72	86.8	OOR <	534.69	344.76	3.83	298.96	771.78	7874.15	51.36	99622.8	1372.03	91.22	661.73	31.27	OOR <
X15	A7,B7	OOR <	736.56	184.32	19.26	420.71	OOR <	1492.99	830.18	OOR <	6.68	OOR <	12.95	566.61	OOR <	221.15	OOR <	4.61	OOR <	OOR <	OOR <	34.73	203.4	OOR <	OOR <	OOR <	OOR <	OOR <	29.5	*8.91	66.8	620.58	33.33	22.43	32.16	OOR <	358.33	865.08	4.96	311.03	819.54	7301.49	79	176954	1384.64	101.6	660.6	23.64	OOR <
X16	C7,D7	OOR <	1035.61	241.24	24.6	408.87	OOR <	1791.14	2141.06	OOR <	4.02	OOR <	15.16	229.49	OOR <	257.47	OOR <	6.09	OOR <	6.15	OOR <	36.74	217.35	OOR <	OOR <	101.57	OOR <	OOR <	41.52	13.43	48.19	853.95	35.12	25.25	44.47	OOR <	552.73	734.86	5.78	302.23	1618.75	9049.14	73.82	185974	1919.18	114.81	672.48	18.9	OOR <
X17	E7,F7	1.92	782.42	147.3	34.53	1107.94	*2.60	1621.68	1011.97	OOR <	2.47	40.94	*0.49	*123.94	OOR <	76.19	OOR <	5.07	OOR <	3.21	OOR <	95.12	224.06	OOR <	OOR <	127.87	OOR <	OOR <	42.98	12.74	*1.51	464.79	59.03	14.14	37.19	0.97	644.82	130.1	25.66	317.14	1559.3	8146.59	41.04	158728	1643.85	118.46	689.52	15.65	OOR <
X18	G7,H7	OOR <	849.86	181.05	22.72	358.02	OOR <	1523.38	796.68	OOR <	2.47	35.25	*0.17	145.38	OOR <	101.44	OOR <	4.45	OOR <	OOR <	OOR <	19.13	201.84	OOR <	OOR <	67.65	OOR <	OOR <	30.27	11.01	*12.90	1135.57	29.72	13.12	39.76	0.84	380.78	603.45	6.2	313.88	1327.61	7345.47	40.09	182412	1483.52	97.9	663.43	25.71	OOR <
X19	A8,B8	2.58	1007.49	187.39	22.23	583.7	*3.23	1740.07	899.54	OOR <	2.68	34.1	1.08	174.47	OOR <	92.92	OOR <	4.91	OOR <	1.84	OOR <	37.28	203.66	OOR <	OOR <	114.8	OOR <	OOR <	49.48	15.49	21.74	1227.14	42.14	16.45	52.42	2.9	654.33	440.89	11.59	332.35	1810.9	9242.06	45.74	180781	1766.6	103.07	675.89	22.34	OOR <
X20	C8,D8	1.92	707.55	280.99	20.77	574.18	OOR <	1544.76	1118.67	OOR <	3.73	17.44	*0.17	192.36	OOR <	144.88	OOR <	6.38	OOR <	3.21	OOR <	46.22	211.15	OOR <	OOR <	134.35	OOR <	OOR <	51.62	12.74	48.19	639.44	45.58	11.51	79.03	1.66	670.91	125.48	10.75	386.73	3415.73	8153.85	38.52	178674	1616.93	97.16	646.49	22.6	OOR <
X21	E8,F8	OOR <	778.21	157.84	*14.42	154.42	OOR <	1446.32	365.62	OOR <	2.36	OOR <	*0.17	*140.20	OOR <	94.68	OOR <	3.98	OOR <	OOR <	OOR <	32.71	200.29	OOR <	OOR <	OOR <	OOR <	OOR <	16.66	*5.71	59	1182.81	24.17	4.73	34.85	OOR <	260.33	510.04	*0.95	318.73	740.84	7993.51	34.72	144284	1177.18	95.68	645.93	21.82	OOR <
X22	G8,H8	OOR <	805.58	216.43	18.75	298.96	OOR <	1457.55	580.77	OOR <	4.02	OOR <	*0.41	331.06	OOR <	254.59	OOR <	4.76	OOR <	OOR <	OOR <	22.68	179.01	OOR <	OOR <	OOR <	OOR <	OOR <	25.21	12.74	119.99	3144.29	24.17	12.39	28.45	1.66	846.31	2448.02	4.52	265.51	731.82	8265.87	41.35	117050	1282.41	88.98	596.09	30.77	OOR <
X23	A9,B9	OOR <	989.19	411.26	18.23	366.7	OOR <	1407.51	729.43	OOR <	4.44	OOR <	*0.49	373.96	OOR <	246.41	OOR <	7.35	OOR <	OOR <	OOR <	42.85	183.43	OOR <	OOR <	*24.16	OOR <	OOR <	28.73	12.74	130.22	1001.4	24.17	33.17	28.14	OOR <	1118.68	642.38	4.77	280.88	435.05	6869.21	52.91	150734	1226.26	93.45	640.3	17.83	OOR <
X24	C9,D9	OOR <	1077.05	143.38	*9.50	115.29	OOR <	1549.01	630.53	OOR <	*0.78	OOR <	OOR <	*64.17	OOR <	55.48	OOR <	3.32	OOR <	OOR <	OOR <	OOR <	175.89	OOR <	OOR <	*8.01	OOR <	OOR <	32.57	*6.78	22.83	295.99	29.72	5.2	25.56	OOR <	325.43	73.41	*0.20	287.62	1353.87	7663.16	22.85	100142	1128.52	88.98	603.89	25.45	OOR <
X25	E9,F9	OOR <	1159.02	188.17	*13.26	145.04	OOR <	1512.59	879.02	OOR <	*1.13	OOR <	*0.33	*72.16	OOR <	92.41	OOR <	3.65	OOR <	OOR <	OOR <	OOR <	187.59	OOR <	OOR <	OOR <	OOR <	OOR <	30.66	*9.26	41.82	471.14	27.88	7.49	30.02	OOR <	492.09	150.94	1.21	289.64	1720.68	8179.96	32.18	112898	1261.91	86.73	627.38	32.77	OOR <
X26	G9,H9	OOR <	849.01	149.76	*8.82	92.11	OOR <	1457.55	719.06	OOR <	*0.71	OOR <	*0.33	OOR <	OOR <	69.01	OOR <	3.32	OOR <	OOR <	OOR <	OOR <	188.63	OOR <	OOR <	OOR <	OOR <	OOR <	17.5	*8.56	38.35	375.17	22.28	10.48	17.97	OOR <	405.75	124.58	OOR <	287.79	1584.39	7147.18	24.79	105881	1082.7	80.73	628.5	21.03	OOR <
X27	A10,B10	OOR <	976.87	122.18	*6.63	106.82	OOR <	1468.71	467.24	OOR <	*1.06	OOR <	OOR <	OOR <	OOR <	70.55	OOR <	2.81	OOR <	OOR <	OOR <	OOR <	182.65	OOR <	OOR <	OOR <	OOR <	OOR <	19.98	*6.07	23.64	313.55	27.88	7.79	21.53	OOR <	358.87	138.87	OOR <	290.06	1440.65	7307.49	17.94	101877	1050.18	88.23	642.55	19.97	OOR <
X28	C10,D10	OOR <	736.14	208.08	*5.00	114.09	OOR <	1960.23	570.27	31.45	1.94	OOR <	1.64	145.38	OOR <	76.7	OOR <	10.11	OOR <	OOR <	OOR <	18.73	197.7	*8.77	OOR <	*8.01	OOR <	OOR <	29.12	26.93	91.88	413.93	38.65	18.89	44.75	1.88	324.36	102.08	OOR <	288.71	1962.56	7295.13	61.87	124709	1346.81	104.55	657.77	391.42	OOR <
X29	E10,F10	OOR <	600.85	318.56	*5.84	114.09	*0.85	1629.81	543.95	*16.02	1.84	OOR <	*0.79	*123.94	OOR <	75.68	OOR <	7.63	OOR <	OOR <	OOR <	13.17	183.17	OOR <	OOR <	*8.01	5.87	OOR <	44.44	30.92	102.43	523.69	31.53	16.45	21.18	OOR <	928.24	296.22	OOR <	293.67	1081.71	9002.85	49.8	123367	1430.21	78.46	613.94	124.6	OOR <
X30	G10,H10	OOR <	913.26	537.37	28.21	585.81	OOR <	1185.29	1116.14	OOR <	3.49	OOR <	1.5	263.41	OOR <	178.43	OOR <	8.5	OOR <	OOR <	OOR <	40.35	168.59	OOR <	OOR <	46.45	OOR <	OOR <	48.76	19.56	696.76	1502.88	48.99	49.38	45.02	OOR <	1419.2	1290.04	9.46	277	867.39	5138.42	60.95	172479	1557.12	91.96	530.37	91.56	OOR <
X31	A11,B11	OOR <	721.85	136.06	*10.16	255.75	OOR <	1512.59	1582.98	OOR <	3.84	OOR <	OOR <	192.36	OOR <	209.35	OOR <	2.98	OOR <	111.69	OOR <	30.67	198.48	OOR <	OOR <	*39.18	OOR <	OOR <	27.95	*7.14	127.49	1305.58	20.37	31.1	58.49	*0.12	389.07	265.34	3.63	326.25	5945.61	8888.28	41.04	173429	1517.63	94.19	653.26	8.78	OOR <
X32	C11,D11	OOR <	545.36	63.55	23.19	527.54	OOR <	1384.21	695.69	OOR <	3.77	OOR <	OOR <	155.43	OOR <	235.83	OOR <	2.26	OOR <	OOR <	OOR <	16.5	199.26	OOR <	OOR <	OOR <	OOR <	OOR <	26.78	14.12	133.17	3174.2	35.12	14.87	37.19	OOR <	310	3498.15	8.63	293.17	1416.96	7760.55	34.72	155465	1424.82	105.28	625.14	20.23	OOR <
X33	E11,F11	OOR <	811.06	104.46	*14.42	435.75	OOR <	1647.96	667.06	OOR <	3	OOR <	*0.33	*86.77	OOR <	199.46	OOR <	2.63	OOR <	OOR <	OOR <	11.68	196.67	OOR <	OOR <	*8.01	OOR <	OOR <	42.25	*10.31	80.8	3897.63	24.17	13.41	30.64	0.97	397.94	2311.64	6.32	301.23	1994.56	9416.85	38.52	161067	1776.79	111.16	680.99	35.98	OOR <
X34	G11,H11	OOR <	898.44	282.39	*12.06	207.37	OOR <	OOR <	557.12	OOR <	*0.92	OOR <	OOR <	OOR <	OOR <	56.53	OOR <	5.07	OOR <	OOR <	OOR <	12.54	103.82	OOR <	OOR <	*16.30	OOR <	OOR <	24.02	*8.56	71.26	663.42	24.17	3.79	34.85	OOR <	245.94	360.35	2.84	174	3263.56	7790.38	33.45	86836.9	1545.15	81.48	320.41	52.31	OOR <
X35	A12,B12	OOR <	938.67	431.92	16.64	281.29	OOR <	*234.38	596.51	OOR <	2.29	OOR <	OOR <	*112.37	OOR <	170.43	OOR <	6.8	OOR <	OOR <	OOR <	11.03	103.55	OOR <	OOR <	*16.30	OOR <	OOR <	40.05	12.05	118.17	2561.26	24.17	14	74.25	OOR <	462.48	2734.09	3.67	190.38	1538.18	5440.78	55.39	102832	1601.98	55.48	304.28	63.48	OOR <
X36	C12,D12	OOR <	1476.28	273.29	*12.67	171.86	OOR <	OOR <	567.64	OOR <	*1.13	OOR <	OOR <	*100.05	OOR <	94.68	OOR <	5.29	OOR <	OOR <	OOR <	12.11	80.5	OOR <	OOR <	*24.16	OOR <	OOR <	44.44	10.66	119.76	1183.04	16.46	10.18	21.53	OOR <	421.46	1957.19	2.29	154.39	1105.18	2918.67	55.39	59435.9	1561.9	46.85	252.07	32.27	OOR <
X37	E12,F12	OOR <	1595.67	327.54	15.55	214.18	OOR <	OOR <	456.61	OOR <	*1.13	OOR <	OOR <	OOR <	OOR <	88.89	OOR <	6.45	OOR <	OOR <	OOR <	49.9	94.38	OOR <	OOR <	*39.18	OOR <	OOR <	26.78	13.08	96.93	1043.14	26.04	6.27	28.14	OOR <	337.23	1539.51	2.41	178.81	1740.56	5176.91	62.18	71012.3	1590.02	61.68	301.68	37.21	OOR <
X38	B3,B4	OOR <	731.09	210.95	*13.26	100.72	OOR <	1450.82	419.28	OOR <	*1.13	OOR <	OOR <	*64.17	OOR <	41.36	OOR <	6.17	OOR <	OOR <	OOR <	*0.92	212.19	OOR <	OOR <	OOR <	OOR <	OOR <	21.61	*9.26	48.92	251.12	31.53	3.32	37.19	OOR <	195.88	104.7	*0.65	272.61	1047.84	6862.21	46.37	122296	1298.08	111.16	611.71	29.27	OOR <
*** = Value not available; --- = Designated as an outlier
*Value = Value extrapolated beyond standard range
OOR = Out of Range; OOR> = Out of Range Above; OOR< = Out of Range Below
Exp Conc = Expected Concentration; Obs Conc = Observed Concentration

## Sheet: Exp Conc
File Name: C:\Cell Therapy\Hedvig\230118 NIPU plate 4.rbx
Acquisition Date: 18-Jan-2023, 11:56 AM
Reader Serial Number: LX10017068422
Plate ID:
RP1 PMT (Volts): 579.73
RP1 Target: 3635
		Hu b-NGF (46)	Hu CTACK (72)	Hu Eotaxin (43)	Hu FGF basic (44)	Hu G-CSF (57)	Hu GM-CSF (34)	Hu GRO-a (61)	Hu HGF (62)	Hu IFN-a2 (20)	Hu IFN-g (21)	Hu IL-1a (63)	Hu IL-1b (39)	Hu IL-1ra (25)	Hu IL-2 (38)	Hu IL-2Ra (13)	Hu IL-3 (64)	Hu IL-4 (52)	Hu IL-5 (33)	Hu IL-6 (19)	Hu IL-7 (74)	Hu IL-8 (54)	Hu IL-9 (77)	Hu IL-10 (56)	Hu IL-12(p70) (75)	Hu IL-12(p40) (28)	Hu IL-13 (51)	Hu IL-15 (73)	Hu IL-16 (27)	Hu IL-17A (76)	Hu IL-18 (42)	Hu IP-10 (48)	Hu LIF (29)	Hu M-CSF (67)	Hu MCP-1(MCAF) (53)	Hu MCP-3 (26)	Hu MIF (35)	Hu MIG (14)	Hu MIP-1a (55)	Hu MIP-1b (18)	Hu PDGF-bb (47)	Hu RANTES (37)	Hu SCF (65)	Hu SCGF-b (78)	Hu SDF-1a (22)	Hu TNF-a (36)	Hu TNF-b (30)	Hu TRAIL (66)	Hu VEGF (45)
Type	Well	Exp Conc	Exp Conc	Exp Conc	Exp Conc	Exp Conc	Exp Conc	Exp Conc	Exp Conc	Exp Conc	Exp Conc	Exp Conc	Exp Conc	Exp Conc	Exp Conc	Exp Conc	Exp Conc	Exp Conc	Exp Conc	Exp Conc	Exp Conc	Exp Conc	Exp Conc	Exp Conc	Exp Conc	Exp Conc	Exp Conc	Exp Conc	Exp Conc	Exp Conc	Exp Conc	Exp Conc	Exp Conc	Exp Conc	Exp Conc	Exp Conc	Exp Conc	Exp Conc	Exp Conc	Exp Conc	Exp Conc	Exp Conc	Exp Conc	Exp Conc	Exp Conc	Exp Conc	Exp Conc	Exp Conc	Exp Conc
B	A3,A4
S1	A1,A2	6493	23151	787	90034	92868	5906	394419	187347	23988	21391	56907	5490	148907	28914	12262	1427	3263	114608	3868	39799	10752	39604	12203	24916	212308	3641	366583	28279	43247	16327	23777	82477	11604	7667	2379	43539	37721	830	8177	45700	14383	47261	1249300	36978	72954	16136	10824	86387
S2	B1,B2	1397	5892	418	16066.2	23177	1534.75	89948.2	51549.8	5925.75	1295	14051.2	1153.75	37796.8	3951	3093	345.25	1045.5	28210	1368.75	10125.5	3452.75	5271.75	4373	7537.75	64943.2	965.5	62382	5542.25	11586	3805.25	7413	16503.2	2847	2256.25	961	9828	5826.25	302.25	2142.25	13842.2	3684.75	8068.75	739422	12593.2	19291.8	4650.25	3369	21925.5
S3	C1,C2	349.25	1473	104.5	4016.56	5794.25	383.69	22487.1	12887.4	1481.44	323.75	3512.81	288.44	9449.19	987.75	773.25	86.31	261.38	7052.5	342.19	2531.38	863.19	1317.94	1093.25	1884.44	16235.8	241.38	15595.5	1385.56	2896.5	951.31	1853.25	4125.81	711.75	564.06	240.25	2457	1456.56	75.56	535.56	3460.56	921.19	2017.19	184856	3148.31	4822.94	1162.56	842.25	5481.38
S4	D1,D2	87.31	368.25	26.13	1004.14	1448.56	95.92	5621.77	3221.86	370.36	80.94	878.2	72.11	2362.3	246.94	193.31	21.58	65.34	1763.13	85.55	632.84	215.8	329.48	273.31	471.11	4058.95	60.34	3898.88	346.39	724.13	237.83	463.31	1031.45	177.94	141.02	60.06	614.25	364.14	18.89	133.89	865.14	230.3	504.3	46213.9	787.08	1205.73	290.64	210.56	1370.34
S5	E1,E2	21.83	92.06	6.53	251.04	362.14	23.98	1405.44	805.46	92.59	20.23	219.55	18.03	590.57	61.73	48.33	5.39	16.34	440.78	21.39	158.21	53.95	82.37	68.33	117.78	1014.74	15.09	974.72	86.6	181.03	59.46	115.83	257.86	44.48	35.25	15.02	153.56	91.04	4.72	33.47	216.29	57.57	126.07	11553.5	196.77	301.43	72.66	52.64	342.59
S6	F1,F2	5.46	23.02	1.63	62.76	90.54	6	351.36	201.37	23.15	5.06	54.89	4.51	147.64	15.43	12.08	1.35	4.08	110.2	5.35	39.55	13.49	20.59	17.08	29.44	253.68	3.77	243.68	21.65	45.26	14.86	28.96	64.47	11.12	8.81	3.75	38.39	22.76	1.18	8.37	54.07	14.39	31.52	2888.37	49.19	75.36	18.17	13.16	85.65
S7	G1,G2	1.36	5.75	0.41	15.69	22.63	1.5	87.84	50.34	5.79	1.26	13.72	1.13	36.91	3.86	3.02	0.34	1.02	27.55	1.34	9.89	3.37	5.15	4.27	7.36	63.42	0.94	60.92	5.41	11.31	3.72	7.24	16.12	2.78	2.2	0.94	9.6	5.69	0.3	2.09	13.52	3.6	7.88	722.09	12.3	18.84	4.54	3.29	21.41
S8	H1,H2	0.34	1.44	0.1	3.92	5.66	0.37	21.96	12.59	1.45	0.32	3.43	0.28	9.23	0.96	0.76	0.08	0.26	6.89	0.33	2.47	0.84	1.29	1.07	1.84	15.86	0.24	15.23	1.35	2.83	0.93	1.81	4.03	0.7	0.55	0.23	2.4	1.42	0.07	0.52	3.38	0.9	1.97	180.52	3.07	4.71	1.14	0.82	5.35
C1	G12,H12	0	0	0	0	0	0	0	0	0	0	0	0	0	0	0	0	0	0	0	0	0	0	0	0	0	0	0	0	0	0	0	0	0	0	0	0	0	0	0	0	0	0	0	0	0	0	0	0
X1	C3,D3
X2	E3,F3
X3	G3,H3
X4	C4,D4
X5	E4,F4
X6	G4,H4
X7	A5,B5
X8	C5,D5
X9	E5,F5
X10	G5,H5
X11	A6,B6
X12	C6,D6
X13	E6,F6
X14	G6,H6
X15	A7,B7
X16	C7,D7
X17	E7,F7
X18	G7,H7
X19	A8,B8
X20	C8,D8
X21	E8,F8
X22	G8,H8
X23	A9,B9
X24	C9,D9
X25	E9,F9
X26	G9,H9
X27	A10,B10
X28	C10,D10
X29	E10,F10
X30	G10,H10
X31	A11,B11
X32	C11,D11
X33	E11,F11
X34	G11,H11
X35	A12,B12
X36	C12,D12
X37	E12,F12
X38	B3,B4
*** = Value not available; --- = Designated as an outlier
*Value = Value extrapolated beyond standard range
OOR = Out of Range; OOR> = Out of Range Above; OOR< = Out of Range Below
Exp Conc = Expected Concentration; Obs Conc = Observed Concentration

## Sheet: (Obs Exp) X 100
File Name: C:\Cell Therapy\Hedvig\230118 NIPU plate 4.rbx
Acquisition Date: 18-Jan-2023, 11:56 AM
Reader Serial Number: LX10017068422
Plate ID:
RP1 PMT (Volts): 579.73
RP1 Target: 3635
		Hu b-NGF (46)	Hu CTACK (72)	Hu Eotaxin (43)	Hu FGF basic (44)	Hu G-CSF (57)	Hu GM-CSF (34)	Hu GRO-a (61)	Hu HGF (62)	Hu IFN-a2 (20)	Hu IFN-g (21)	Hu IL-1a (63)	Hu IL-1b (39)	Hu IL-1ra (25)	Hu IL-2 (38)	Hu IL-2Ra (13)	Hu IL-3 (64)	Hu IL-4 (52)	Hu IL-5 (33)	Hu IL-6 (19)	Hu IL-7 (74)	Hu IL-8 (54)	Hu IL-9 (77)	Hu IL-10 (56)	Hu IL-12(p70) (75)	Hu IL-12(p40) (28)	Hu IL-13 (51)	Hu IL-15 (73)	Hu IL-16 (27)	Hu IL-17A (76)	Hu IL-18 (42)	Hu IP-10 (48)	Hu LIF (29)	Hu M-CSF (67)	Hu MCP-1(MCAF) (53)	Hu MCP-3 (26)	Hu MIF (35)	Hu MIG (14)	Hu MIP-1a (55)	Hu MIP-1b (18)	Hu PDGF-bb (47)	Hu RANTES (37)	Hu SCF (65)	Hu SCGF-b (78)	Hu SDF-1a (22)	Hu TNF-a (36)	Hu TNF-b (30)	Hu TRAIL (66)	Hu VEGF (45)
Type	Well	(Obs/Exp) * 100	(Obs/Exp) * 100	(Obs/Exp) * 100	(Obs/Exp) * 100	(Obs/Exp) * 100	(Obs/Exp) * 100	(Obs/Exp) * 100	(Obs/Exp) * 100	(Obs/Exp) * 100	(Obs/Exp) * 100	(Obs/Exp) * 100	(Obs/Exp) * 100	(Obs/Exp) * 100	(Obs/Exp) * 100	(Obs/Exp) * 100	(Obs/Exp) * 100	(Obs/Exp) * 100	(Obs/Exp) * 100	(Obs/Exp) * 100	(Obs/Exp) * 100	(Obs/Exp) * 100	(Obs/Exp) * 100	(Obs/Exp) * 100	(Obs/Exp) * 100	(Obs/Exp) * 100	(Obs/Exp) * 100	(Obs/Exp) * 100	(Obs/Exp) * 100	(Obs/Exp) * 100	(Obs/Exp) * 100	(Obs/Exp) * 100	(Obs/Exp) * 100	(Obs/Exp) * 100	(Obs/Exp) * 100	(Obs/Exp) * 100	(Obs/Exp) * 100	(Obs/Exp) * 100	(Obs/Exp) * 100	(Obs/Exp) * 100	(Obs/Exp) * 100	(Obs/Exp) * 100	(Obs/Exp) * 100	(Obs/Exp) * 100	(Obs/Exp) * 100	(Obs/Exp) * 100	(Obs/Exp) * 100	(Obs/Exp) * 100	(Obs/Exp) * 100
B	A3,A4
S1	A1,A2	97	77	113		97	101		97	124	83	103	103		99	102	98	113	96	102	86	98		100	102	101	100		124	101	100	89		96	100	103	115	55	95	111	95	80	99	103		97	101	98	94
S2	B1,B2	105	109	86		107	99	79	103	101	108	96	98	105	101	99	105	95	104	98	111	105	104	100	96	99	99	101	92	100	101	120	101	104	100	95	89	134	107	92	105	111	101	97	107	102	99	104	105
S3	C1,C2	95	99	105	100	94	100	105	97	98	94	104	100	98	98	99	95	100	97	100	96	94	97	100	102	101	101	99	102	97	98	92	99	97	100	103	96	92	95	104	94	96	98	100	97	98	98	96	97
S4	D1,D2	105	100	111	100	101	102	100	104	103	106	100	104	102	103	103	104	103	103	103	104	108	104	101	104	101	100	101	101	105	103	103	102	103	102	102	113	106	106	100	108	103	102	100	103	103	106	102	102
S5	E1,E2	99	100	94	100	103	97	100	97	95	99	97	95	98	97	96	100	95	97	100	96	94	97	99	96	96	99	100	98	98	98	100	97	99	96	93	97	98	95	96	102	102	98	101	97	97	95	103	97
S6	F1,F2	98	99	94	99	98	104	100	103	107	97	103	101	102	102	106	99	101	102	95	114	102	98	102	101	102	102	101	99	95	103	98	104	97	110	109	96	97	106	110	86	95	101	93	104	101	105	96	112
S7	G1,G2	101	100	112	101	99	97	100	96	95	106	103	110	98	100	97	95	109	100	112	63	107	114	98	105	112	98	99	111	110	97	105	97	113	86	103	114	111	92	83	122	105	100	117	94	102	96	104	60
S8	H1,H2	103	101		99	104			104		95	90	83		98	91	127	79		94		80	77		88	73			80	94		84	102	79		76	78	81					100			97		101
C1	G12,H12	***	***	***	***	***	***	***	***	***	***	***	***	***	***	***	***	***	***	***	***	***	***	***	***	***	***	***	***	***	***	***	***	***	***	***	***	***	***	***	***	***	***	***	***	***	***	***	***
X1	C3,D3
X2	E3,F3
X3	G3,H3
X4	C4,D4
X5	E4,F4
X6	G4,H4
X7	A5,B5
X8	C5,D5
X9	E5,F5
X10	G5,H5
X11	A6,B6
X12	C6,D6
X13	E6,F6
X14	G6,H6
X15	A7,B7
X16	C7,D7
X17	E7,F7
X18	G7,H7
X19	A8,B8
X20	C8,D8
X21	E8,F8
X22	G8,H8
X23	A9,B9
X24	C9,D9
X25	E9,F9
X26	G9,H9
X27	A10,B10
X28	C10,D10
X29	E10,F10
X30	G10,H10
X31	A11,B11
X32	C11,D11
X33	E11,F11
X34	G11,H11
X35	A12,B12
X36	C12,D12
X37	E12,F12
X38	B3,B4
*** = Value not available; --- = Designated as an outlier
*Value = Value extrapolated beyond standard range
OOR = Out of Range; OOR> = Out of Range Above; OOR< = Out of Range Below
Exp Conc = Expected Concentration; Obs Conc = Observed Concentration

## Sheet: Dilution
File Name: C:\Cell Therapy\Hedvig\230118 NIPU plate 4.rbx
Acquisition Date: 18-Jan-2023, 11:56 AM
Reader Serial Number: LX10017068422
Plate ID:
RP1 PMT (Volts): 579.73
RP1 Target: 3635
		Hu b-NGF (46)	Hu CTACK (72)	Hu Eotaxin (43)	Hu FGF basic (44)	Hu G-CSF (57)	Hu GM-CSF (34)	Hu GRO-a (61)	Hu HGF (62)	Hu IFN-a2 (20)	Hu IFN-g (21)	Hu IL-1a (63)	Hu IL-1b (39)	Hu IL-1ra (25)	Hu IL-2 (38)	Hu IL-2Ra (13)	Hu IL-3 (64)	Hu IL-4 (52)	Hu IL-5 (33)	Hu IL-6 (19)	Hu IL-7 (74)	Hu IL-8 (54)	Hu IL-9 (77)	Hu IL-10 (56)	Hu IL-12(p70) (75)	Hu IL-12(p40) (28)	Hu IL-13 (51)	Hu IL-15 (73)	Hu IL-16 (27)	Hu IL-17A (76)	Hu IL-18 (42)	Hu IP-10 (48)	Hu LIF (29)	Hu M-CSF (67)	Hu MCP-1(MCAF) (53)	Hu MCP-3 (26)	Hu MIF (35)	Hu MIG (14)	Hu MIP-1a (55)	Hu MIP-1b (18)	Hu PDGF-bb (47)	Hu RANTES (37)	Hu SCF (65)	Hu SCGF-b (78)	Hu SDF-1a (22)	Hu TNF-a (36)	Hu TNF-b (30)	Hu TRAIL (66)	Hu VEGF (45)
Type	Well	Dilution	Dilution	Dilution	Dilution	Dilution	Dilution	Dilution	Dilution	Dilution	Dilution	Dilution	Dilution	Dilution	Dilution	Dilution	Dilution	Dilution	Dilution	Dilution	Dilution	Dilution	Dilution	Dilution	Dilution	Dilution	Dilution	Dilution	Dilution	Dilution	Dilution	Dilution	Dilution	Dilution	Dilution	Dilution	Dilution	Dilution	Dilution	Dilution	Dilution	Dilution	Dilution	Dilution	Dilution	Dilution	Dilution	Dilution	Dilution
B	A3,A4	1	1	1	1	1	1	1	1	1	1	1	1	1	1	1	1	1	1	1	1	1	1	1	1	1	1	1	1	1	1	1	1	1	1	1	1	1	1	1	1	1	1	1	1	1	1	1	1
S1	A1,A2	1	1	1	1	1	1	1	1	1	1	1	1	1	1	1	1	1	1	1	1	1	1	1	1	1	1	1	1	1	1	1	1	1	1	1	1	1	1	1	1	1	1	1	1	1	1	1	1
S2	B1,B2	1	1	1	1	1	1	1	1	1	1	1	1	1	1	1	1	1	1	1	1	1	1	1	1	1	1	1	1	1	1	1	1	1	1	1	1	1	1	1	1	1	1	1	1	1	1	1	1
S3	C1,C2	1	1	1	1	1	1	1	1	1	1	1	1	1	1	1	1	1	1	1	1	1	1	1	1	1	1	1	1	1	1	1	1	1	1	1	1	1	1	1	1	1	1	1	1	1	1	1	1
S4	D1,D2	1	1	1	1	1	1	1	1	1	1	1	1	1	1	1	1	1	1	1	1	1	1	1	1	1	1	1	1	1	1	1	1	1	1	1	1	1	1	1	1	1	1	1	1	1	1	1	1
S5	E1,E2	1	1	1	1	1	1	1	1	1	1	1	1	1	1	1	1	1	1	1	1	1	1	1	1	1	1	1	1	1	1	1	1	1	1	1	1	1	1	1	1	1	1	1	1	1	1	1	1
S6	F1,F2	1	1	1	1	1	1	1	1	1	1	1	1	1	1	1	1	1	1	1	1	1	1	1	1	1	1	1	1	1	1	1	1	1	1	1	1	1	1	1	1	1	1	1	1	1	1	1	1
S7	G1,G2	1	1	1	1	1	1	1	1	1	1	1	1	1	1	1	1	1	1	1	1	1	1	1	1	1	1	1	1	1	1	1	1	1	1	1	1	1	1	1	1	1	1	1	1	1	1	1	1
S8	H1,H2	1	1	1	1	1	1	1	1	1	1	1	1	1	1	1	1	1	1	1	1	1	1	1	1	1	1	1	1	1	1	1	1	1	1	1	1	1	1	1	1	1	1	1	1	1	1	1	1
C1	G12,H12	1	1	1	1	1	1	1	1	1	1	1	1	1	1	1	1	1	1	1	1	1	1	1	1	1	1	1	1	1	1	1	1	1	1	1	1	1	1	1	1	1	1	1	1	1	1	1	1
X1	C3,D3	4	4	4	4	4	4	4	4	4	4	4	4	4	4	4	4	4	4	4	4	4	4	4	4	4	4	4	4	4	4	4	4	4	4	4	4	4	4	4	4	4	4	4	4	4	4	4	4
X2	E3,F3	4	4	4	4	4	4	4	4	4	4	4	4	4	4	4	4	4	4	4	4	4	4	4	4	4	4	4	4	4	4	4	4	4	4	4	4	4	4	4	4	4	4	4	4	4	4	4	4
X3	G3,H3	4	4	4	4	4	4	4	4	4	4	4	4	4	4	4	4	4	4	4	4	4	4	4	4	4	4	4	4	4	4	4	4	4	4	4	4	4	4	4	4	4	4	4	4	4	4	4	4
X4	C4,D4	4	4	4	4	4	4	4	4	4	4	4	4	4	4	4	4	4	4	4	4	4	4	4	4	4	4	4	4	4	4	4	4	4	4	4	4	4	4	4	4	4	4	4	4	4	4	4	4
X5	E4,F4	4	4	4	4	4	4	4	4	4	4	4	4	4	4	4	4	4	4	4	4	4	4	4	4	4	4	4	4	4	4	4	4	4	4	4	4	4	4	4	4	4	4	4	4	4	4	4	4
X6	G4,H4	4	4	4	4	4	4	4	4	4	4	4	4	4	4	4	4	4	4	4	4	4	4	4	4	4	4	4	4	4	4	4	4	4	4	4	4	4	4	4	4	4	4	4	4	4	4	4	4
X7	A5,B5	4	4	4	4	4	4	4	4	4	4	4	4	4	4	4	4	4	4	4	4	4	4	4	4	4	4	4	4	4	4	4	4	4	4	4	4	4	4	4	4	4	4	4	4	4	4	4	4
X8	C5,D5	4	4	4	4	4	4	4	4	4	4	4	4	4	4	4	4	4	4	4	4	4	4	4	4	4	4	4	4	4	4	4	4	4	4	4	4	4	4	4	4	4	4	4	4	4	4	4	4
X9	E5,F5	4	4	4	4	4	4	4	4	4	4	4	4	4	4	4	4	4	4	4	4	4	4	4	4	4	4	4	4	4	4	4	4	4	4	4	4	4	4	4	4	4	4	4	4	4	4	4	4
X10	G5,H5	4	4	4	4	4	4	4	4	4	4	4	4	4	4	4	4	4	4	4	4	4	4	4	4	4	4	4	4	4	4	4	4	4	4	4	4	4	4	4	4	4	4	4	4	4	4	4	4
X11	A6,B6	4	4	4	4	4	4	4	4	4	4	4	4	4	4	4	4	4	4	4	4	4	4	4	4	4	4	4	4	4	4	4	4	4	4	4	4	4	4	4	4	4	4	4	4	4	4	4	4
X12	C6,D6	4	4	4	4	4	4	4	4	4	4	4	4	4	4	4	4	4	4	4	4	4	4	4	4	4	4	4	4	4	4	4	4	4	4	4	4	4	4	4	4	4	4	4	4	4	4	4	4
X13	E6,F6	4	4	4	4	4	4	4	4	4	4	4	4	4	4	4	4	4	4	4	4	4	4	4	4	4	4	4	4	4	4	4	4	4	4	4	4	4	4	4	4	4	4	4	4	4	4	4	4
X14	G6,H6	4	4	4	4	4	4	4	4	4	4	4	4	4	4	4	4	4	4	4	4	4	4	4	4	4	4	4	4	4	4	4	4	4	4	4	4	4	4	4	4	4	4	4	4	4	4	4	4
X15	A7,B7	4	4	4	4	4	4	4	4	4	4	4	4	4	4	4	4	4	4	4	4	4	4	4	4	4	4	4	4	4	4	4	4	4	4	4	4	4	4	4	4	4	4	4	4	4	4	4	4
X16	C7,D7	4	4	4	4	4	4	4	4	4	4	4	4	4	4	4	4	4	4	4	4	4	4	4	4	4	4	4	4	4	4	4	4	4	4	4	4	4	4	4	4	4	4	4	4	4	4	4	4
X17	E7,F7	4	4	4	4	4	4	4	4	4	4	4	4	4	4	4	4	4	4	4	4	4	4	4	4	4	4	4	4	4	4	4	4	4	4	4	4	4	4	4	4	4	4	4	4	4	4	4	4
X18	G7,H7	4	4	4	4	4	4	4	4	4	4	4	4	4	4	4	4	4	4	4	4	4	4	4	4	4	4	4	4	4	4	4	4	4	4	4	4	4	4	4	4	4	4	4	4	4	4	4	4
X19	A8,B8	4	4	4	4	4	4	4	4	4	4	4	4	4	4	4	4	4	4	4	4	4	4	4	4	4	4	4	4	4	4	4	4	4	4	4	4	4	4	4	4	4	4	4	4	4	4	4	4
X20	C8,D8	4	4	4	4	4	4	4	4	4	4	4	4	4	4	4	4	4	4	4	4	4	4	4	4	4	4	4	4	4	4	4	4	4	4	4	4	4	4	4	4	4	4	4	4	4	4	4	4
X21	E8,F8	4	4	4	4	4	4	4	4	4	4	4	4	4	4	4	4	4	4	4	4	4	4	4	4	4	4	4	4	4	4	4	4	4	4	4	4	4	4	4	4	4	4	4	4	4	4	4	4
X22	G8,H8	4	4	4	4	4	4	4	4	4	4	4	4	4	4	4	4	4	4	4	4	4	4	4	4	4	4	4	4	4	4	4	4	4	4	4	4	4	4	4	4	4	4	4	4	4	4	4	4
X23	A9,B9	4	4	4	4	4	4	4	4	4	4	4	4	4	4	4	4	4	4	4	4	4	4	4	4	4	4	4	4	4	4	4	4	4	4	4	4	4	4	4	4	4	4	4	4	4	4	4	4
X24	C9,D9	4	4	4	4	4	4	4	4	4	4	4	4	4	4	4	4	4	4	4	4	4	4	4	4	4	4	4	4	4	4	4	4	4	4	4	4	4	4	4	4	4	4	4	4	4	4	4	4
X25	E9,F9	4	4	4	4	4	4	4	4	4	4	4	4	4	4	4	4	4	4	4	4	4	4	4	4	4	4	4	4	4	4	4	4	4	4	4	4	4	4	4	4	4	4	4	4	4	4	4	4
X26	G9,H9	4	4	4	4	4	4	4	4	4	4	4	4	4	4	4	4	4	4	4	4	4	4	4	4	4	4	4	4	4	4	4	4	4	4	4	4	4	4	4	4	4	4	4	4	4	4	4	4
X27	A10,B10	4	4	4	4	4	4	4	4	4	4	4	4	4	4	4	4	4	4	4	4	4	4	4	4	4	4	4	4	4	4	4	4	4	4	4	4	4	4	4	4	4	4	4	4	4	4	4	4
X28	C10,D10	4	4	4	4	4	4	4	4	4	4	4	4	4	4	4	4	4	4	4	4	4	4	4	4	4	4	4	4	4	4	4	4	4	4	4	4	4	4	4	4	4	4	4	4	4	4	4	4
X29	E10,F10	4	4	4	4	4	4	4	4	4	4	4	4	4	4	4	4	4	4	4	4	4	4	4	4	4	4	4	4	4	4	4	4	4	4	4	4	4	4	4	4	4	4	4	4	4	4	4	4
X30	G10,H10	4	4	4	4	4	4	4	4	4	4	4	4	4	4	4	4	4	4	4	4	4	4	4	4	4	4	4	4	4	4	4	4	4	4	4	4	4	4	4	4	4	4	4	4	4	4	4	4
X31	A11,B11	4	4	4	4	4	4	4	4	4	4	4	4	4	4	4	4	4	4	4	4	4	4	4	4	4	4	4	4	4	4	4	4	4	4	4	4	4	4	4	4	4	4	4	4	4	4	4	4
X32	C11,D11	4	4	4	4	4	4	4	4	4	4	4	4	4	4	4	4	4	4	4	4	4	4	4	4	4	4	4	4	4	4	4	4	4	4	4	4	4	4	4	4	4	4	4	4	4	4	4	4
X33	E11,F11	4	4	4	4	4	4	4	4	4	4	4	4	4	4	4	4	4	4	4	4	4	4	4	4	4	4	4	4	4	4	4	4	4	4	4	4	4	4	4	4	4	4	4	4	4	4	4	4
X34	G11,H11	4	4	4	4	4	4	4	4	4	4	4	4	4	4	4	4	4	4	4	4	4	4	4	4	4	4	4	4	4	4	4	4	4	4	4	4	4	4	4	4	4	4	4	4	4	4	4	4
X35	A12,B12	4	4	4	4	4	4	4	4	4	4	4	4	4	4	4	4	4	4	4	4	4	4	4	4	4	4	4	4	4	4	4	4	4	4	4	4	4	4	4	4	4	4	4	4	4	4	4	4
X36	C12,D12	4	4	4	4	4	4	4	4	4	4	4	4	4	4	4	4	4	4	4	4	4	4	4	4	4	4	4	4	4	4	4	4	4	4	4	4	4	4	4	4	4	4	4	4	4	4	4	4
X37	E12,F12	4	4	4	4	4	4	4	4	4	4	4	4	4	4	4	4	4	4	4	4	4	4	4	4	4	4	4	4	4	4	4	4	4	4	4	4	4	4	4	4	4	4	4	4	4	4	4	4
X38	B3,B4	4	4	4	4	4	4	4	4	4	4	4	4	4	4	4	4	4	4	4	4	4	4	4	4	4	4	4	4	4	4	4	4	4	4	4	4	4	4	4	4	4	4	4	4	4	4	4	4
*** = Value not available; --- = Designated as an outlier
*Value = Value extrapolated beyond standard range
OOR = Out of Range; OOR> = Out of Range Above; OOR< = Out of Range Below
Exp Conc = Expected Concentration; Obs Conc = Observed Concentration

[truncated: 1 more sheets: Standard Curve]
