# Supplementary material for: Serum cytokines as a biomarker for immune checkpoint inhibitor toxicity in patients with pleural mesothelioma
Source: Front Immunol. 2024 Dec 2;15:1480183. doi: 10.3389/fimmu.2024.1480183 (PMC11647018; doi:10.3389/fimmu.2024.1480183)
Supplement: Supplementary file 6 [file Table5.xlsx]

## Sheet: Outlier
File Name: C:\Cell Therapy\Hedvig\221221 NIPU plate 2.rbx
Acquisition Date: 21-Dec-2022, 11:37 AM
Reader Serial Number: LX10017068422
Plate ID:
RP1 PMT (Volts): 579.00
RP1 Target: 3635
		Hu b-NGF (46)	Hu CTACK (72)	Hu Eotaxin (43)	Hu FGF basic (44)	Hu G-CSF (57)	Hu GM-CSF (34)	Hu GRO-a (61)	Hu HGF (62)	Hu IFN-a2 (20)	Hu IFN-g (21)	Hu IL-1a (63)	Hu IL-1b (39)	Hu IL-1ra (25)	Hu IL-2 (38)	Hu IL-2Ra (13)	Hu IL-3 (64)	Hu IL-4 (52)	Hu IL-5 (33)	Hu IL-6 (19)	Hu IL-7 (74)	Hu IL-8 (54)	Hu IL-9 (77)	Hu IL-10 (56)	Hu IL-12(p70) (75)	Hu IL-12(p40) (28)	Hu IL-13 (51)	Hu IL-15 (73)	Hu IL-16 (27)	Hu IL-17A (76)	Hu IL-18 (42)	Hu IP-10 (48)	Hu LIF (29)	Hu M-CSF (67)	Hu MCP-1(MCAF) (53)	Hu MCP-3 (26)	Hu MIF (35)	Hu MIG (14)	Hu MIP-1a (55)	Hu MIP-1b (18)	Hu PDGF-bb (47)	Hu RANTES (37)	Hu SCF (65)	Hu SCGF-b (78)	Hu SDF-1a (22)	Hu TNF-a (36)	Hu TNF-b (30)	Hu TRAIL (66)	Hu VEGF (45)
Type	Well	Outlier	Outlier	Outlier	Outlier	Outlier	Outlier	Outlier	Outlier	Outlier	Outlier	Outlier	Outlier	Outlier	Outlier	Outlier	Outlier	Outlier	Outlier	Outlier	Outlier	Outlier	Outlier	Outlier	Outlier	Outlier	Outlier	Outlier	Outlier	Outlier	Outlier	Outlier	Outlier	Outlier	Outlier	Outlier	Outlier	Outlier	Outlier	Outlier	Outlier	Outlier	Outlier	Outlier	Outlier	Outlier	Outlier	Outlier	Outlier
B	A3,A4	0	0	0	0	0	0	0	0	0	0	0	0	0	0	0	0	0	0	0	0	0	0	0	0	0	0	0	0	0	0	0	0	0	0	0	0	0	0	0	0	0	0	0	0	0	0	0	0
S1	A1,A2	0	2	2	2	0	2	1	0	2	2	0	0	1	2	2	0	2	0	2	2	0	1	0	0	0	2	2	1	2	0	0	0	2	2	0	0	2	2	0	0	2	2	0	1	1	0	2	2
S2	B1,B2	0	0	0	0	0	0	1	0	0	0	0	0	0	0	0	0	0	0	0	0	0	0	0	0	0	0	0	0	0	0	0	0	0	0	0	0	0	0	0	0	0	0	0	0	0	0	0	0
S3	C1,C2	0	0	0	0	0	0	0	0	0	0	0	0	0	0	0	0	0	0	0	0	0	0	0	0	0	0	0	0	0	0	0	0	0	0	0	0	0	0	0	0	0	0	0	0	0	0	0	0
S4	D1,D2	0	0	0	0	0	0	0	0	0	0	0	0	0	0	0	0	0	0	0	0	0	0	0	0	0	0	0	0	0	0	0	0	0	0	0	0	0	0	0	0	0	0	0	0	0	0	0	0
S5	E1,E2	0	0	0	0	0	0	0	0	0	0	0	0	0	0	0	0	0	0	0	0	0	0	0	0	0	0	0	0	0	0	0	0	0	0	0	0	0	0	0	0	0	0	0	0	0	0	0	0
S6	F1,F2	0	0	0	0	0	0	0	0	0	0	0	0	0	0	0	0	0	0	0	0	0	0	0	0	0	0	0	0	0	0	0	0	0	0	0	0	0	0	0	0	0	0	0	0	0	0	0	0
S7	G1,G2	0	0	0	0	0	0	0	0	0	0	0	0	0	0	0	0	0	0	0	0	0	0	0	0	0	0	0	0	0	0	0	0	0	0	0	0	0	0	0	0	0	0	0	0	0	0	0	0
S8	H1,H2	0	0	1	0	0	1	1	0	1	0	0	0	1	0	0	0	0	1	1	1	0	0	0	0	1	0	1	0	0	0	0	0	0	0	1	0	0	1	0	1	1	0	1	1	0	1	1	0
C1	G12,H12	0	0	0	0	0	0	0	0	0	0	0	0	0	0	0	0	0	0	0	0	0	0	0	0	0	0	0	0	0	0	0	0	0	0	0	0	0	0	0	0	0	0	0	0	0	0	0	0
X1	C3,D3	0	0	0	0	0	0	0	0	0	0	0	0	0	0	0	0	0	0	0	0	0	0	0	0	0	0	0	0	0	0	0	0	0	0	0	0	0	0	0	0	0	0	0	0	0	0	0	0
X2	E3,F3	0	0	0	0	0	0	0	0	0	0	0	0	0	0	0	0	0	0	0	0	0	0	0	0	0	0	0	0	0	0	0	0	0	0	0	0	0	0	0	0	0	0	0	0	0	0	0	0
X3	G3,H3	0	0	0	0	0	0	0	0	0	0	0	0	0	0	0	0	0	0	0	0	0	0	0	0	0	0	0	0	0	0	0	0	0	0	0	0	0	0	0	0	0	0	0	0	0	0	0	0
X4	C4,D4	0	0	0	0	0	0	0	0	0	0	0	0	0	0	0	0	0	0	0	0	0	0	0	0	0	0	0	0	0	0	0	0	0	0	0	0	0	0	0	0	0	0	0	0	0	0	0	0
X5	E4,F4	0	0	0	0	0	0	0	0	0	0	0	0	0	0	0	0	0	0	0	0	0	0	0	0	0	0	0	0	0	0	0	0	0	0	0	0	0	0	0	0	0	0	0	0	0	0	0	0
X6	G4,H4	0	0	0	0	0	0	0	0	0	0	0	0	0	0	0	0	0	0	0	0	0	0	0	0	0	0	0	0	0	0	0	0	0	0	0	0	0	0	0	0	0	0	0	0	0	0	0	0
X7	A5,B5	0	0	0	0	0	0	0	0	0	0	0	0	0	0	0	0	0	0	0	0	0	0	0	0	0	0	0	0	0	0	0	0	0	0	0	0	0	0	0	0	0	0	0	0	0	0	0	0
X8	C5,D5	0	0	0	0	0	0	0	0	0	0	0	0	0	0	0	0	0	0	0	0	0	0	0	0	0	0	0	0	0	0	0	0	0	0	0	0	0	0	0	0	0	0	0	0	0	0	0	0
X9	E5,F5	0	0	0	0	0	0	0	0	0	0	0	0	0	0	0	0	0	0	0	0	0	0	0	0	0	0	0	0	0	0	0	0	0	0	0	0	0	0	0	0	0	0	0	0	0	0	0	0
X10	G5,H5	0	0	0	0	0	0	0	0	0	0	0	0	0	0	0	0	0	0	0	0	0	0	0	0	0	0	0	0	0	0	0	0	0	0	0	0	0	0	0	0	0	0	0	0	0	0	0	0
X11	A6,B6	0	0	0	0	0	0	0	0	0	0	0	0	0	0	0	0	0	0	0	0	0	0	0	0	0	0	0	0	0	0	0	0	0	0	0	0	0	0	0	0	0	0	0	0	0	0	0	0
X12	C6,D6	0	0	0	0	0	0	0	0	0	0	0	0	0	0	0	0	0	0	0	0	0	0	0	0	0	0	0	0	0	0	0	0	0	0	0	0	0	0	0	0	0	0	0	0	0	0	0	0
X13	E6,F6	0	0	0	0	0	0	0	0	0	0	0	0	0	0	0	0	0	0	0	0	0	0	0	0	0	0	0	0	0	0	0	0	0	0	0	0	0	0	0	0	0	0	0	0	0	0	0	0
X14	G6,H6	0	0	0	0	0	0	0	0	0	0	0	0	0	0	0	0	0	0	0	0	0	0	0	0	0	0	0	0	0	0	0	0	0	0	0	0	0	0	0	0	0	0	0	0	0	0	0	0
X15	A7,B7	0	0	0	0	0	0	0	0	0	0	0	0	0	0	0	0	0	0	0	0	0	0	0	0	0	0	0	0	0	0	0	0	0	0	0	0	0	0	0	0	0	0	0	0	0	0	0	0
X16	C7,D7	0	0	0	0	0	0	0	0	0	0	0	0	0	0	0	0	0	0	0	0	0	0	0	0	0	0	0	0	0	0	0	0	0	0	0	0	0	0	0	0	0	0	0	0	0	0	0	0
X17	E7,F7	0	0	0	0	0	0	0	0	0	0	0	0	0	0	0	0	0	0	0	0	0	0	0	0	0	0	0	0	0	0	0	0	0	0	0	0	0	0	0	0	0	0	0	0	0	0	0	0
X18	G7,H7	0	0	0	0	0	0	0	0	0	0	0	0	0	0	0	0	0	0	0	0	0	0	0	0	0	0	0	0	0	0	0	0	0	0	0	0	0	0	0	0	0	0	0	0	0	0	0	0
X19	A8,B8	0	0	0	0	0	0	0	0	0	0	0	0	0	0	0	0	0	0	0	0	0	0	0	0	0	0	0	0	0	0	0	0	0	0	0	0	0	0	0	0	0	0	0	0	0	0	0	0
X20	C8,D8	0	0	0	0	0	0	0	0	0	0	0	0	0	0	0	0	0	0	0	0	0	0	0	0	0	0	0	0	0	0	0	0	0	0	0	0	0	0	0	0	0	0	0	0	0	0	0	0
X21	E8,F8	0	0	0	0	0	0	0	0	0	0	0	0	0	0	0	0	0	0	0	0	0	0	0	0	0	0	0	0	0	0	0	0	0	0	0	0	0	0	0	0	0	0	0	0	0	0	0	0
X22	G8,H8	0	0	0	0	0	0	0	0	0	0	0	0	0	0	0	0	0	0	0	0	0	0	0	0	0	0	0	0	0	0	0	0	0	0	0	0	0	0	0	0	0	0	0	0	0	0	0	0
X23	A9,B9	0	0	0	0	0	0	0	0	0	0	0	0	0	0	0	0	0	0	0	0	0	0	0	0	0	0	0	0	0	0	0	0	0	0	0	0	0	0	0	0	0	0	0	0	0	0	0	0
X24	C9,D9	0	0	0	0	0	0	0	0	0	0	0	0	0	0	0	0	0	0	0	0	0	0	0	0	0	0	0	0	0	0	0	0	0	0	0	0	0	0	0	0	0	0	0	0	0	0	0	0
X25	E9,F9	0	0	0	0	0	0	0	0	0	0	0	0	0	0	0	0	0	0	0	0	0	0	0	0	0	0	0	0	0	0	0	0	0	0	0	0	0	0	0	0	0	0	0	0	0	0	0	0
X26	G9,H9	0	0	0	0	0	0	0	0	0	0	0	0	0	0	0	0	0	0	0	0	0	0	0	0	0	0	0	0	0	0	0	0	0	0	0	0	0	0	0	0	0	0	0	0	0	0	0	0
X27	A10,B10	0	0	0	0	0	0	0	0	0	0	0	0	0	0	0	0	0	0	0	0	0	0	0	0	0	0	0	0	0	0	0	0	0	0	0	0	0	0	0	0	0	0	0	0	0	0	0	0
X28	C10,D10	0	0	0	0	0	0	0	0	0	0	0	0	0	0	0	0	0	0	0	0	0	0	0	0	0	0	0	0	0	0	0	0	0	0	0	0	0	0	0	0	0	0	0	0	0	0	0	0
X29	E10,F10	0	0	0	0	0	0	0	0	0	0	0	0	0	0	0	0	0	0	0	0	0	0	0	0	0	0	0	0	0	0	0	0	0	0	0	0	0	0	0	0	0	0	0	0	0	0	0	0
X30	G10,H10	0	0	0	0	0	0	0	0	0	0	0	0	0	0	0	0	0	0	0	0	0	0	0	0	0	0	0	0	0	0	0	0	0	0	0	0	0	0	0	0	0	0	0	0	0	0	0	0
X31	A11,B11	0	0	0	0	0	0	0	0	0	0	0	0	0	0	0	0	0	0	0	0	0	0	0	0	0	0	0	0	0	0	0	0	0	0	0	0	0	0	0	0	0	0	0	0	0	0	0	0
X32	C11,D11	0	0	0	0	0	0	0	0	0	0	0	0	0	0	0	0	0	0	0	0	0	0	0	0	0	0	0	0	0	0	0	0	0	0	0	0	0	0	0	0	0	0	0	0	0	0	0	0
X33	E11,F11	0	0	0	0	0	0	0	0	0	0	0	0	0	0	0	0	0	0	0	0	0	0	0	0	0	0	0	0	0	0	0	0	0	0	0	0	0	0	0	0	0	0	0	0	0	0	0	0
X34	G11,H11	0	0	0	0	0	0	0	0	0	0	0	0	0	0	0	0	0	0	0	0	0	0	0	0	0	0	0	0	0	0	0	0	0	0	0	0	0	0	0	0	0	0	0	0	0	0	0	0
X35	A12,B12	0	0	0	0	0	0	0	0	0	0	0	0	0	0	0	0	0	0	0	0	0	0	0	0	0	0	0	0	0	0	0	0	0	0	0	0	0	0	0	0	0	0	0	0	0	0	0	0
X36	C12,D12	0	0	0	0	0	0	0	0	0	0	0	0	0	0	0	0	0	0	0	0	0	0	0	0	0	0	0	0	0	0	0	0	0	0	0	0	0	0	0	0	0	0	0	0	0	0	0	0
X37	E12,F12	0	0	0	0	0	0	0	0	0	0	0	0	0	0	0	0	0	0	0	0	0	0	0	0	0	0	0	0	0	0	0	0	0	0	0	0	0	0	0	0	0	0	0	0	0	0	0	0
X38	B3,B4	0	0	0	0	0	0	0	0	0	0	0	0	0	0	0	0	0	0	0	0	0	0	0	0	0	0	0	0	0	0	0	0	0	0	0	0	0	0	0	0	0	0	0	0	0	0	0	0
*** = Value not available; --- = Designated as an outlier
*Value = Value extrapolated beyond standard range
OOR = Out of Range; OOR> = Out of Range Above; OOR< = Out of Range Below
Exp Conc = Expected Concentration; Obs Conc = Observed Concentration

## Sheet: FI
File Name: C:\Cell Therapy\Hedvig\221221 NIPU plate 2.rbx
Acquisition Date: 21-Dec-2022, 11:37 AM
Reader Serial Number: LX10017068422
Plate ID:
RP1 PMT (Volts): 579.00
RP1 Target: 3635
		Hu b-NGF (46)	Hu CTACK (72)	Hu Eotaxin (43)	Hu FGF basic (44)	Hu G-CSF (57)	Hu GM-CSF (34)	Hu GRO-a (61)	Hu HGF (62)	Hu IFN-a2 (20)	Hu IFN-g (21)	Hu IL-1a (63)	Hu IL-1b (39)	Hu IL-1ra (25)	Hu IL-2 (38)	Hu IL-2Ra (13)	Hu IL-3 (64)	Hu IL-4 (52)	Hu IL-5 (33)	Hu IL-6 (19)	Hu IL-7 (74)	Hu IL-8 (54)	Hu IL-9 (77)	Hu IL-10 (56)	Hu IL-12(p70) (75)	Hu IL-12(p40) (28)	Hu IL-13 (51)	Hu IL-15 (73)	Hu IL-16 (27)	Hu IL-17A (76)	Hu IL-18 (42)	Hu IP-10 (48)	Hu LIF (29)	Hu M-CSF (67)	Hu MCP-1(MCAF) (53)	Hu MCP-3 (26)	Hu MIF (35)	Hu MIG (14)	Hu MIP-1a (55)	Hu MIP-1b (18)	Hu PDGF-bb (47)	Hu RANTES (37)	Hu SCF (65)	Hu SCGF-b (78)	Hu SDF-1a (22)	Hu TNF-a (36)	Hu TNF-b (30)	Hu TRAIL (66)	Hu VEGF (45)
Type	Well	FI	FI	FI	FI	FI	FI	FI	FI	FI	FI	FI	FI	FI	FI	FI	FI	FI	FI	FI	FI	FI	FI	FI	FI	FI	FI	FI	FI	FI	FI	FI	FI	FI	FI	FI	FI	FI	FI	FI	FI	FI	FI	FI	FI	FI	FI	FI	FI
B	A3,A4	23.5	9.5	20.5	10.5	16.5	20.5	60.5	9	10.8	19.8	14	13.5	7.8	17.5	24.5	24.5	7	60	30.5	24	18	16.5	12.3	22.8	14.8	11	47	13.5	11	38.8	15.5	12.5	28.5	13.5	13.3	15	13.5	9.3	35	21.5	21.5	14.5	55.5	18.8	10	21.8	17	54.5
S1	A1,A2	15234	3943.5	9401	15425.5	15014	19677	---	14096.5	14322	17266	9875	13504.3	---	11927.5	4928	10371.3	14125	6580.8	13466	9270	8145.5	---	6872	15025.5	14171	13343	13086	---	17894	11389	12179.3	5628.5	13191.5	15678	15910.8	3081.5	18494	24420	12355.5	7468	12297	18503	4661.5	---	---	6623.8	18437.5	11792.5
S2	B1,B2	10079	3664.5	3734.3	14803	9313	11864	---	11178.3	13126.5	11968	6199	9222	9829.3	9170	3827	5318	10224.3	4650	6008	7312.3	6360.8	4276.8	3912.5	9177.8	9107.5	6060.8	10839.5	5375.8	10604	6174.8	10152.8	4562	8576.5	11075	10134.5	2163	15964.5	15715.5	9702.5	5283	9704.5	10886.3	3538.8	4342.5	12751.3	3529.5	8863.8	8702.8
S3	C1,C2	3757	1973	1239	13571.3	3717	4868	3289	3768.3	7762	5578.8	2376.5	3626.5	6179	4870.5	1919.5	1917	4536.3	1931.3	2096.3	2773.8	2915.8	2489.5	1518.3	3856.5	3031.5	1975.5	7133.5	2832.8	4649.8	2269.5	4561.8	2289	3447.3	3418.5	3276.5	1291	7303	5701.5	4656.5	1639.5	3606.5	4499.5	1388	2740.5	6379.3	1332.8	2950.8	3373
S4	D1,D2	1014	568.3	372	5370	1089.3	1261.5	2328.3	1004	2023.5	1874.5	655.8	985	1853.8	1686.5	614.3	546.8	1047.8	628.3	577.5	704.5	879	861.3	407.8	1346	734.3	522.5	2647	815.3	1600.5	751	1454.5	642.3	1016.5	589.5	699.8	593	2047	1226.8	1167	468	942.5	1307.5	456.8	909	1614.8	414	868.5	805
S5	E1,E2	282.3	158	110.8	1051.8	295	286.5	644.5	232	316	523.8	175	240	276.8	445	170	158.8	216.5	216.8	192.5	157.8	298	219	112	355	168.5	125	565.5	193.5	431	234	317.5	143.5	268.5	111	154.8	196.8	410	175.5	257.5	132	227.3	335.5	172.5	205	379.8	121.8	207	203
S6	F1,F2	97.3	46	51.5	143.8	79	83	142.5	64.8	77	145	60	61.8	45.5	134	67	63.3	55	130	80.5	57.3	91.3	70.5	39.8	121.5	53.3	39	143	59.5	112	101.3	63.8	45	91	39.5	48.3	62.5	86.8	34	94.5	51	63.8	96.8	104.8	63.8	100.5	50.5	71.8	102.3
S7	G1,G2	47.8	19.5	35.8	32	32.5	43	102	22	29.5	56	27	27	16.8	56	43	37	20	112	55.8	38.3	40	34.5	20.5	58.5	25.5	18.5	85	25.5	39.8	69.3	29	21.5	55.5	19.3	25	28.3	30.8	15	59.5	34.8	35.8	33	88.8	33.3	36	36	35	85
S8	H1,H2	39.8	13.8	---	18	20.3	---	---	12.5	---	36.5	19.5	19.5	---	37	38	33	12	---	---	---	26	25.5	17	42	---	12.5	---	17	18	61.8	23	16.5	45.5	17	---	21	17.5	---	54.8	---	---	22	---	---	16.8	---	---	81.8
C1	G12,H12	420	290	114.3	3883.5	563	478	1158.5	714	534.3	1024.3	334	569.3	826.8	649.8	320.3	260.3	276	293	292	491.5	218.8	409.3	217	584.8	300	149	1331	418.8	700.3	464.5	326.8	260.8	477	183	155.5	428.3	799.8	324	529	260.8	576	685.3	310	167.5	746.3	287.5	479	297.8
X1	C3,D3	26.8	417.5	575.8	16.3	46	28	191.8	48.3	16	34.5	16	15	13	17.5	62	21	23	42.3	36.8	22.8	29	186	13	19	15.8	12.5	36	22	18.5	56.8	245	18	51	37.8	13.5	91.5	319.5	20.5	672	306.8	8037.3	53.5	330.8	536.8	68	304.8	50.3	56.5
X2	E3,F3	29.5	356.5	420.5	15.3	39.5	26.5	150.5	43	15	31	16	16.8	11	17.8	86	21.8	20.5	41	38.5	23.5	30.8	136.5	13	20.5	14.3	11.5	38	27	15	69	629	16	48.3	34	13.3	114.3	1263.8	23	563	293	6940	48.3	297	494	34.8	227.3	43.5	44.5
X3	G3,H3	28.8	274.5	435	17	41.8	23.3	165	44	14	40	16.8	14.3	11.3	17.5	71.5	21.8	20.3	42.3	29.5	23	27.3	156	13	19	16	12.5	36	23	18.5	53	664.8	17	42.5	34	13.8	78	1363.5	19	608	284	7215.3	46.5	239.5	444	59	268.8	36.8	56.5
X4	C4,D4	30	387.5	1275.3	16.3	51.3	23.5	161.3	48.5	15	38.5	17	15.5	13.5	14	65	21	32.5	40	29.5	23.3	22	153.5	15	16	16.5	12.8	29.8	23	20.8	71.3	737.5	16.5	51.3	37	13.5	124	585.3	22.5	674.5	339	7835	50	336.3	425.3	35	270.5	37.5	69.8
X5	E4,F4	29	239	770	13	26	25	155.5	43	13.5	60	15.5	14	13	15.5	48.3	20.3	24.3	40.5	37	24	28.5	146.3	12.3	19.3	15.8	11.5	37.3	21	15	86.3	302	14	42.8	27	15	83.3	123.5	12	587	208.5	6873.8	40	216.3	455.5	30.5	258.3	29.8	62.3
X6	G4,H4	28	196.3	1265.8	17.5	43.8	25.5	144.8	51.5	15	62	18.3	17	22.5	19	68.5	22	34.8	39	34.5	25.5	31.3	150.5	14	17.5	16	12.5	37.8	24.5	19	128	1225	18.5	48.3	28.8	19.5	88.5	4297.8	20.5	596	300.8	7074.3	41.5	244.5	472	31.5	243.5	34	42.5
X7	A5,B5	30	259.3	830.3	16.8	44.8	27	169.3	48.5	15.5	70.3	18.3	18.5	18	20	74	24	25.5	51.5	52.8	25.8	32.8	145.8	13.5	23.5	16	13	45.5	31	18	125.5	3253.5	18	51.8	36.5	20.5	158	6118	20.8	589.8	308.5	7367	43	267.3	559.5	30.5	240.5	39.5	54
X8	C5,D5	28.5	347	828.8	16.5	34.3	22.3	164.3	47.8	15	32	15.8	15	11	16	61.3	19.5	24	30.5	26.5	22.5	35	164.8	12.5	15.5	14.5	12	29.3	23.3	18	74	272.5	17.5	39	34.5	16	69.8	119	14	867.8	299	7868.5	52.3	278.8	491.5	38	276	49	49
X9	E5,F5	27	264.5	616.8	15.5	34.5	21	167.5	38.8	13.8	32.5	15.5	14	10	13.3	66	19.5	21	29.5	28	22.5	29.3	156.5	12.3	15.5	16.5	12	31	23.5	16	74.5	1119	17.3	37.5	29.8	17	73	4129.3	15	972.8	293.5	7701	47	241.8	434.5	32.5	262.5	43.5	39.8
X10	G5,H5	27	380.8	822.8	15.5	38.5	21.5	153.5	45	14.5	30	14.5	15.5	11.5	15	54.8	20	23.8	31.5	30.8	24	28.3	137	11.5	16.5	15.5	12.3	33.3	23.8	15.5	80.5	757.5	17	41	43.5	20	125.5	1435.8	17.5	1182.5	250	5772.5	56.3	249.3	507.5	27.5	219.5	53	39.5
X11	A6,B6	28.5	459	767	16.8	33.3	21.8	178.3	50.5	14.5	36.5	15.5	16.5	15	15	55.3	20.5	24.5	56.3	29	25.5	34.5	181.8	13	16.5	15.5	12	36	24.8	20.8	83.5	239.3	20	43.8	47.5	13.3	79.5	54.3	13.5	637	454.5	8778	41.5	376.5	522.3	35.3	277.3	48	27.5
X12	C6,D6	28	415	585.5	14.5	28.5	23.5	183	41	15.3	34	16	14	12.5	15.5	57.8	19.3	19	56	32.5	24	31	155.5	12.8	17.8	16	11.5	43.5	26	16	84.5	504.8	17.5	41.3	47.8	14.5	95	139.8	13.5	665.3	411.8	8860.5	36	326.5	551	33.5	280.5	41	52.5
X13	E6,F6	31.8	519.3	623.5	16.5	35.5	23	182.3	37	14.3	36.5	16.5	16.5	14	18.3	57.5	22	22	59.5	36.3	26	30	163	13	20.3	15	12	49.5	30	17.3	90.5	696	18	41	51	14.3	113	178.5	15.3	690	424	9230.8	36	316	640.5	38	285	41.8	75.5
X14	G6,H6	25.5	318.8	970.8	14.5	35	19.8	161	37	14.3	36.3	14	15	12.5	13	44	19.5	26	36	23.5	22	27.3	169	13.8	13.3	14.8	10.5	24.5	20.3	19	57.5	609.8	17	38.3	43.8	13.5	65.5	61.3	15.5	652.3	191.3	7468	34.3	270	377	34.5	278.5	36.8	47.8
X15	A7,B7	27	257.8	595	14.5	47	20.5	160.3	33.5	13.5	42.3	15	14	16.5	13.3	55	22	18.5	31.3	29.5	22.5	26	166	11.5	13.5	13.5	11.5	23.5	23.5	15	70.5	1566.3	18.5	38.8	57.8	13.5	82	164.8	23.5	702.3	239	7367	30.5	261.3	393	36.5	278.5	33.5	36.3
X16	C7,D7	26.8	263.5	564.3	19	136.5	23.5	164.8	35.3	15.5	110.5	17	17	145.5	14.3	92.8	22	22.5	39.5	62.5	24	47.3	158.5	16.5	15	15.3	10.5	27.8	26.8	16.5	165	4001.3	21	51.8	175	20	125	2816.5	116.3	719.8	234	7101.5	35	230.5	390	43.8	270	50.5	38
X17	E7,F7	22.8	281.3	514	13.3	58.5	17.5	151	53.5	14	49	16	13.8	26.8	10.5	61.5	18.3	17.3	31.8	39.8	22	49.3	152.5	10.8	19.5	15.5	10.5	23.5	18	14.3	66.3	260.5	14	34.3	38.3	40.5	102.5	73	26	619.5	276.8	7046.3	28	315.3	351	34.3	261.3	33	32.5
X18	G7,H7	27.5	252.3	316	20.3	63.8	23	170	54	14	49.3	15.8	14.3	45	12.5	108	18.8	14	41.5	50.5	23.3	44.5	152.3	11	25.3	15	10.3	30.5	24.8	15.5	106.5	976	16	45	31.5	47	125.8	891	31	711	343	7360.3	27.5	312	357.8	41	262.5	36	40.5
X19	A8,B8	27	369	495.5	17.3	61	20.5	177.3	48	14	55	16.5	15.3	49.5	13	70.8	18.5	19.5	38.5	29.8	22.5	38	158.5	11.5	27.5	15	12.5	27.3	29.5	15.8	82	1303.5	16.3	38.8	30.3	14.5	138	2154.8	27	633.3	282	8019.5	35.3	362.8	457.5	38.5	272.5	52	41.8
X20	C8,D8	25.5	279.5	794.5	12.5	34.5	20.5	149.3	35	13.5	41.3	13.8	13.5	19.8	14	52.8	18	21.3	40.5	29.5	22.5	38.5	150.5	12.5	22.8	15	11.3	30.5	29.8	16.5	79.5	53	15.8	38.5	21	11.5	139	35	15	670.5	157	8115.8	36	264.3	384	30.3	269.5	33.8	38.5
X21	E8,F8	21	496	531	14.5	26.3	19.3	130.8	41.8	13.8	27	14.5	14	9.5	13	51.5	18.3	16.3	37.3	47	21.5	20	129.8	11.5	15	14.5	11	28	22	15	60	183.5	16.3	37.5	23.3	12.5	269.8	80	13.3	557.8	136	3485.3	29	290.5	399	33.3	219.8	38	35.5
X22	G8,H8	23.5	444.5	427	12.8	34	20.3	165	40	13.5	32	14.5	13.5	10.5	10.3	52	18	15.5	32	33.5	22	27	162.5	11.5	14.3	14	11	24.3	22.8	15.5	59	307.8	14.5	33.5	20.3	13.5	98.5	183.5	17	714	203.3	7546.8	28.8	297	346.5	39.5	278.5	41	32
X23	A9,B9	23	613	908	14	49	19.3	151	47	14.5	33.5	14.3	14.5	12	12	86.8	19.5	20	34.8	36	23	38	145.8	11.5	14.5	15	10.8	26	27	17.5	82	614.5	14	36.5	30	14	310	913.5	24	676.3	153.5	6803.3	32.5	366	410.5	36.8	252.8	38.3	32.3
X24	C9,D9	24.3	563	678.5	17	53.5	18.5	178.5	42.5	14	38.5	14.5	15.8	15.5	12.5	84	17.5	17.5	33.3	32.8	21.8	37	169	12	14	15.3	9	25	28.8	17.5	79	1699.8	17	40.5	23	15.5	101	1930.5	30	695.5	208.8	7868	32.5	360.5	370	39	297	40.3	32.8
X25	E9,F9	23	257.5	377.5	11.8	21.5	18.5	138	28	14.5	28.8	13.5	13.5	9.5	12	38.5	19.5	14.3	38	24.8	20.5	26.5	153.5	11.5	14	13.5	10.5	26.5	20	15.5	49.3	106.5	15.5	33.5	22	13.5	61.5	44.5	11	613.3	125	6795.5	32.3	243.8	366.5	28.8	256	38	31.5
X26	G9,H9	25.5	495.5	524.5	20.5	90.8	20	168.5	68.5	14.8	40.8	15.5	15	18	13.5	103.5	18	16.8	36.5	73.3	23.5	38	163.3	13.5	14.5	15.5	10.5	28.8	26.5	18	255.5	1876.5	16	61.5	47.3	21	168.3	1604.3	57.8	667.5	605.5	8075.5	31	395.5	457.8	40.5	264.3	43.5	42.5
X27	A10,B10	28	511.8	319.3	14.8	29.5	24	182.8	46.5	14.5	33.3	16.3	14.5	11	12	58.8	24	14.8	32.5	37.3	23.5	26.8	175.5	12.8	16	14	16	33	26.8	14.8	87.5	318.5	15	43.5	24.5	13	156	107.8	11.5	655.3	239	8281.3	26.5	309.5	426.5	41.5	281.5	33.8	54
X28	C10,D10	26.5	377.5	222	13.5	38.5	25	183.5	57	14	34.5	15	12.5	12.5	12.8	113	20	12.3	28.3	39	21.5	29.8	159.5	12	16	15	13	31	27.5	13	86.8	591.8	15.8	41	26	12.5	318.3	429.8	17	605.8	242.5	8365.8	29	285.8	364.3	30.8	271.3	28	40.8
X29	E10,F10	25.5	352.5	420.8	14	28.5	21.8	165.5	56.5	13.5	34.5	14	13.8	14	12.5	92.8	22	15	25	34	24.5	28.5	152.8	13.5	15.8	14	11.5	34.3	39	14	99	480.5	14	43.8	23	12	332.5	298.8	13.5	596	357.5	8759.3	32	307.5	365	31.5	245	28.8	44
X30	G10,H10	25.5	641.5	267.5	16.3	39.5	21.5	148.8	63.3	14.5	34.5	14.5	14.5	12.5	16	112.8	20	14.5	43.5	93.3	26.5	32.5	133.5	12	17.8	15.5	11.5	42.8	31	34	63.5	265.5	16.3	45.5	21.5	13	208.5	182.3	19.5	527.5	293.5	4879	29.5	271.3	589.8	29	234	41.5	54
X31	A11,B11	28.3	615.5	621	15	40.5	24	197.8	55.3	15	42.5	15	14.5	17.5	14.5	66	19.3	18	29	52	22.8	74	181.3	12.5	13.5	15	9	33.8	25	17.3	52	903.8	17	47	39	13.3	230.8	829.5	36.3	690.3	248.5	7678	36	239.5	588.8	38.8	272.8	28.5	43.8
X32	C11,D11	25	342.8	391.3	12.8	34.3	19	161.5	40	14.5	34.5	15	14	13	13	65.3	18.3	15	34	39	20.5	34.5	155	12	14	15	10.5	27	23.8	15.5	55.5	434	16.8	45.5	32	12.5	112.5	451.5	15	615.5	155.8	7402.5	34.8	140.5	396.8	33.5	278.5	27	31.8
X33	E11,F11	34	425	578.3	16	54.8	26.5	155.8	158.8	13	34.3	15	13.3	13	19	90.3	21	18.8	45.5	45.5	24	39	132.3	13	19.8	15.5	11	48.3	29.3	15.5	87.8	1539.5	20.5	67.8	44	13	273.5	2478	30.5	539.3	101.3	3016.8	41.3	125	538.5	30.5	209	28.5	47.5
X34	G11,H11	30.8	464	586.5	15	60	23.5	134.5	180	14.3	32.5	14.3	12.8	11	14.5	91.3	21.5	17	37.5	43.3	25.3	40.3	118.5	11.8	19.3	16.5	12	45	25	17	78	1224.5	19.3	64.8	30.8	13.5	211.5	1866.3	29	483	72	2799.8	36	158.8	546.3	27.8	208	30	43.8
X35	A12,B12	32.3	415.5	1342	14	29.3	25.5	157.5	40.5	14.8	37.3	15.8	15.5	12.3	19.8	63.3	23.3	24	55.5	43.8	31.3	31.8	139.5	12.5	22	16	11	68.3	40	17.5	75.3	297.8	18	41.5	53.8	13.5	169.8	83.3	12.3	693.3	251.5	5606.5	46	298.3	816.3	27.5	258.3	33.3	51
X36	C12,D12	29	419.5	1192.5	18	61.8	21.5	179	47.5	15	43.3	16	15.5	23.8	16.5	88.3	20.8	21.8	43.8	41.3	22.8	26	167.5	13.8	18.5	15	11.3	51.5	37.5	16.8	88.8	1251.8	15.5	48.5	60.5	17.3	201	1177.8	29	750.5	315	8347	42	309.8	696	35	304.3	43.5	48.8
X37	E12,F12	29.3	429	1886.8	16	37.3	25.3	150.8	41	15	41.5	16.3	14.8	15.5	14.5	66	22	34	42	42	27	33.5	153.5	12.5	18	14.5	12.5	47.8	33.3	21.3	92.3	488	16.5	52	82	12.5	161	213.8	16.5	703	186.8	7253.8	42.5	290	596.8	35.8	257.8	39.8	61.5
X38	B3,B4	27	338	679.3	15	29.5	21.5	169.8	40	15.5	34.5	16.5	14.8	12	15.3	61.5	19	24.8	68	30.3	22.8	23.5	167.3	13	15.8	15	13	28.8	22.5	17.3	87	139.5	18	45.3	35.3	13.8	87	88.3	15	668	176.5	7328	42.3	342.3	427.3	39.8	265	43.3	91.5
*** = Value not available; --- = Designated as an outlier
*Value = Value extrapolated beyond standard range
OOR = Out of Range; OOR> = Out of Range Above; OOR< = Out of Range Below
Exp Conc = Expected Concentration; Obs Conc = Observed Concentration

## Sheet: FI - Bkgd
File Name: C:\Cell Therapy\Hedvig\221221 NIPU plate 2.rbx
Acquisition Date: 21-Dec-2022, 11:37 AM
Reader Serial Number: LX10017068422
Plate ID:
RP1 PMT (Volts): 579.00
RP1 Target: 3635
		Hu b-NGF (46)	Hu CTACK (72)	Hu Eotaxin (43)	Hu FGF basic (44)	Hu G-CSF (57)	Hu GM-CSF (34)	Hu GRO-a (61)	Hu HGF (62)	Hu IFN-a2 (20)	Hu IFN-g (21)	Hu IL-1a (63)	Hu IL-1b (39)	Hu IL-1ra (25)	Hu IL-2 (38)	Hu IL-2Ra (13)	Hu IL-3 (64)	Hu IL-4 (52)	Hu IL-5 (33)	Hu IL-6 (19)	Hu IL-7 (74)	Hu IL-8 (54)	Hu IL-9 (77)	Hu IL-10 (56)	Hu IL-12(p70) (75)	Hu IL-12(p40) (28)	Hu IL-13 (51)	Hu IL-15 (73)	Hu IL-16 (27)	Hu IL-17A (76)	Hu IL-18 (42)	Hu IP-10 (48)	Hu LIF (29)	Hu M-CSF (67)	Hu MCP-1(MCAF) (53)	Hu MCP-3 (26)	Hu MIF (35)	Hu MIG (14)	Hu MIP-1a (55)	Hu MIP-1b (18)	Hu PDGF-bb (47)	Hu RANTES (37)	Hu SCF (65)	Hu SCGF-b (78)	Hu SDF-1a (22)	Hu TNF-a (36)	Hu TNF-b (30)	Hu TRAIL (66)	Hu VEGF (45)
Type	Well	FI - Bkgd	FI - Bkgd	FI - Bkgd	FI - Bkgd	FI - Bkgd	FI - Bkgd	FI - Bkgd	FI - Bkgd	FI - Bkgd	FI - Bkgd	FI - Bkgd	FI - Bkgd	FI - Bkgd	FI - Bkgd	FI - Bkgd	FI - Bkgd	FI - Bkgd	FI - Bkgd	FI - Bkgd	FI - Bkgd	FI - Bkgd	FI - Bkgd	FI - Bkgd	FI - Bkgd	FI - Bkgd	FI - Bkgd	FI - Bkgd	FI - Bkgd	FI - Bkgd	FI - Bkgd	FI - Bkgd	FI - Bkgd	FI - Bkgd	FI - Bkgd	FI - Bkgd	FI - Bkgd	FI - Bkgd	FI - Bkgd	FI - Bkgd	FI - Bkgd	FI - Bkgd	FI - Bkgd	FI - Bkgd	FI - Bkgd	FI - Bkgd	FI - Bkgd	FI - Bkgd	FI - Bkgd
B	A3,A4	23.5	9.5	20.5	10.5	16.5	20.5	60.5	9	10.8	19.8	14	13.5	7.8	17.5	24.5	24.5	7	60	30.5	24	18	16.5	12.3	22.8	14.8	11	47	13.5	11	38.8	15.5	12.5	28.5	13.5	13.3	15	13.5	9.3	35	21.5	21.5	14.5	55.5	18.8	10	21.8	17	54.5
S1	A1,A2	15210.5	3934	9380.5	15415	14997.5	19656.5	---	14087.5	14311.3	17246.3	9861	13490.8	---	11910	4903.5	10346.8	14118	6520.8	13435.5	9246	8127.5	---	6859.8	15002.8	14156.3	13332	13039	---	17883	11350.3	12163.8	5616	13163	15664.5	15897.5	3066.5	18480.5	24410.8	12320.5	7446.5	12275.5	18488.5	4606	---	---	6602	18420.5	11738
S2	B1,B2	10055.5	3655	3713.8	14792.5	9296.5	11843.5	---	11169.3	13115.8	11948.3	6185	9208.5	9821.5	9152.5	3802.5	5293.5	10217.3	4590	5977.5	7288.3	6342.8	4260.3	3900.3	9155	9092.8	6049.8	10792.5	5362.3	10593	6136	10137.3	4549.5	8548	11061.5	10121.3	2148	15951	15706.3	9667.5	5261.5	9683	10871.8	3483.3	4323.8	12741.3	3507.8	8846.8	8648.3
S3	C1,C2	3733.5	1963.5	1218.5	13560.8	3700.5	4847.5	3228.5	3759.3	7751.3	5559	2362.5	3613	6171.3	4853	1895	1892.5	4529.3	1871.3	2065.8	2749.8	2897.8	2473	1506	3833.8	3016.8	1964.5	7086.5	2819.3	4638.8	2230.8	4546.3	2276.5	3418.8	3405	3263.3	1276	7289.5	5692.3	4621.5	1618	3585	4485	1332.5	2721.8	6369.3	1311	2933.8	3318.5
S4	D1,D2	990.5	558.8	351.5	5359.5	1072.8	1241	2267.8	995	2012.8	1854.8	641.8	971.5	1846	1669	589.8	522.3	1040.8	568.3	547	680.5	861	844.8	395.5	1323.3	719.5	511.5	2600	801.8	1589.5	712.3	1439	629.8	988	576	686.5	578	2033.5	1217.5	1132	446.5	921	1293	401.3	890.3	1604.8	392.3	851.5	750.5
S5	E1,E2	258.8	148.5	90.3	1041.3	278.5	266	584	223	305.3	504	161	226.5	269	427.5	145.5	134.3	209.5	156.8	162	133.8	280	202.5	99.8	332.3	153.8	114	518.5	180	420	195.3	302	131	240	97.5	141.5	181.8	396.5	166.3	222.5	110.5	205.8	321	117	186.3	369.8	100	190	148.5
S6	F1,F2	73.8	36.5	31	133.3	62.5	62.5	82	55.8	66.3	125.3	46	48.3	37.8	116.5	42.5	38.8	48	70	50	33.3	73.3	54	27.5	98.8	38.5	28	96	46	101	62.5	48.3	32.5	62.5	26	35	47.5	73.3	24.8	59.5	29.5	42.3	82.3	49.3	45	90.5	28.8	54.8	47.8
S7	G1,G2	24.3	10	15.3	21.5	16	22.5	41.5	13	18.8	36.3	13	13.5	9	38.5	18.5	12.5	13	52	25.3	14.3	22	18	8.3	35.8	10.8	7.5	38	12	28.8	30.5	13.5	9	27	5.8	11.8	13.3	17.3	5.8	24.5	13.3	14.3	18.5	33.3	14.5	26	14.3	18	30.5
S8	H1,H2	16.3	4.3	---	7.5	3.8	---	---	3.5	---	16.8	5.5	6	---	19.5	13.5	8.5	5	---	---	---	8	9	4.8	19.3	---	1.5	---	3.5	7	23	7.5	4	17	3.5	---	6	4	---	19.8	---	---	7.5	---	---	6.8	---	---	27.3
C1	G12,H12	396.5	280.5	93.8	3873	546.5	457.5	1098	705	523.5	1004.5	320	555.8	819	632.3	295.8	235.8	269	233	261.5	467.5	200.8	392.8	204.8	562	285.3	138	1284	405.3	689.3	425.8	311.3	248.3	448.5	169.5	142.3	413.3	786.3	314.8	494	239.3	554.5	670.8	254.5	148.8	736.3	265.8	462	243.3
X1	C3,D3	3.3	408	555.3	5.8	29.5	7.5	131.3	39.3	5.3	14.8	2	1.5	5.3	0	37.5	-3.5	16	-17.8	6.3	-1.3	11	169.5	0.8	-3.8	1	1.5	-11	8.5	7.5	18	229.5	5.5	22.5	24.3	0.3	76.5	306	11.3	637	285.3	8015.8	39	275.3	518	58	283	33.3	2
X2	E3,F3	6	347	400	4.8	23	6	90	34	4.3	11.3	2	3.3	3.3	0.3	61.5	-2.8	13.5	-19	8	-0.5	12.8	120	0.8	-2.3	-0.5	0.5	-9	13.5	4	30.3	613.5	3.5	19.8	20.5	0	99.3	1250.3	13.8	528	271.5	6918.5	33.8	241.5	475.3	24.8	205.5	26.5	-10
X3	G3,H3	5.3	265	414.5	6.5	25.3	2.8	104.5	35	3.3	20.3	2.8	0.8	3.5	0	47	-2.8	13.3	-17.8	-1	-1	9.3	139.5	0.8	-3.8	1.3	1.5	-11	9.5	7.5	14.3	649.3	4.5	14	20.5	0.5	63	1350	9.8	573	262.5	7193.8	32	184	425.3	49	247	19.8	2
X4	C4,D4	6.5	378	1254.8	5.8	34.8	3	100.8	39.5	4.3	18.8	3	2	5.8	-3.5	40.5	-3.5	25.5	-20	-1	-0.8	4	137	2.8	-6.8	1.8	1.8	-17.3	9.5	9.8	32.5	722	4	22.8	23.5	0.3	109	571.8	13.3	639.5	317.5	7813.5	35.5	280.8	406.5	25	248.8	20.5	15.3
X5	E4,F4	5.5	229.5	749.5	2.5	9.5	4.5	95	34	2.8	40.3	1.5	0.5	5.3	-2	23.8	-4.3	17.3	-19.5	6.5	0	10.5	129.8	0	-3.5	1	0.5	-9.8	7.5	4	47.5	286.5	1.5	14.3	13.5	1.8	68.3	110	2.8	552	187	6852.3	25.5	160.8	436.8	20.5	236.5	12.8	7.8
X6	G4,H4	4.5	186.8	1245.3	7	27.3	5	84.3	42.5	4.3	42.3	4.3	3.5	14.8	1.5	44	-2.5	27.8	-21	4	1.5	13.3	134	1.8	-5.3	1.3	1.5	-9.3	11	8	89.3	1209.5	6	19.8	15.3	6.3	73.5	4284.3	11.3	561	279.3	7052.8	27	189	453.3	21.5	221.8	17	-12
X7	A5,B5	6.5	249.8	809.8	6.3	28.3	6.5	108.8	39.5	4.8	50.5	4.3	5	10.3	2.5	49.5	-0.5	18.5	-8.5	22.3	1.8	14.8	129.3	1.3	0.8	1.3	2	-1.5	17.5	7	86.8	3238	5.5	23.3	23	7.3	143	6104.5	11.5	554.8	287	7345.5	28.5	211.8	540.8	20.5	218.8	22.5	-0.5
X8	C5,D5	5	337.5	808.3	6	17.8	1.8	103.8	38.8	4.3	12.3	1.8	1.5	3.3	-1.5	36.8	-5	17	-29.5	-4	-1.5	17	148.3	0.3	-7.3	-0.3	1	-17.8	9.8	7	35.3	257	5	10.5	21	2.8	54.8	105.5	4.8	832.8	277.5	7847	37.8	223.3	472.8	28	254.3	32	-5.5
X9	E5,F5	3.5	255	596.3	5	18	0.5	107	29.8	3	12.8	1.5	0.5	2.3	-4.3	41.5	-5	14	-30.5	-2.5	-1.5	11.3	140	0	-7.3	1.8	1	-16	10	5	35.8	1103.5	4.8	9	16.3	3.8	58	4115.8	5.8	937.8	272	7679.5	32.5	186.3	415.8	22.5	240.8	26.5	-14.8
X10	G5,H5	3.5	371.3	802.3	5	22	1	93	36	3.8	10.3	0.5	2	3.8	-2.5	30.3	-4.5	16.8	-28.5	0.3	0	10.3	120.5	-0.8	-6.3	0.8	1.3	-13.8	10.3	4.5	41.8	742	4.5	12.5	30	6.8	110.5	1422.3	8.3	1147.5	228.5	5751	41.8	193.8	488.8	17.5	197.8	36	-15
X11	A6,B6	5	449.5	746.5	6.3	16.8	1.3	117.8	41.5	3.8	16.8	1.5	3	7.3	-2.5	30.8	-4	17.5	-3.8	-1.5	1.5	16.5	165.3	0.8	-6.3	0.8	1	-11	11.3	9.8	44.8	223.8	7.5	15.3	34	0	64.5	40.8	4.3	602	433	8756.5	27	321	503.5	25.3	255.5	31	-27
X12	C6,D6	4.5	405.5	565	4	12	3	122.5	32	4.5	14.3	2	0.5	4.8	-2	33.3	-5.3	12	-4	2	0	13	139	0.5	-5	1.3	0.5	-3.5	12.5	5	45.8	489.3	5	12.8	34.3	1.3	80	126.3	4.3	630.3	390.3	8839	21.5	271	532.3	23.5	258.8	24	-2
X13	E6,F6	8.3	509.8	603	6	19	2.5	121.8	28	3.5	16.8	2.5	3	6.3	0.8	33	-2.5	15	-0.5	5.8	2	12	146.5	0.8	-2.5	0.3	1	2.5	16.5	6.3	51.8	680.5	5.5	12.5	37.5	1	98	165	6	655	402.5	9209.3	21.5	260.5	621.8	28	263.3	24.8	21
X14	G6,H6	2	309.3	950.3	4	18.5	-0.8	100.5	28	3.5	16.5	0	1.5	4.8	-4.5	19.5	-5	19	-24	-7	-2	9.3	152.5	1.5	-9.5	0	-0.5	-22.5	6.8	8	18.8	594.3	4.5	9.8	30.3	0.3	50.5	47.8	6.3	617.3	169.8	7446.5	19.8	214.5	358.3	24.5	256.8	19.8	-6.8
X15	A7,B7	3.5	248.3	574.5	4	30.5	0	99.8	24.5	2.8	22.5	1	0.5	8.8	-4.3	30.5	-2.5	11.5	-28.8	-1	-1.5	8	149.5	-0.8	-9.3	-1.3	0.5	-23.5	10	4	31.8	1550.8	6	10.3	44.3	0.3	67	151.3	14.3	667.3	217.5	7345.5	16	205.8	374.3	26.5	256.8	16.5	-18.3
X16	C7,D7	3.3	254	543.8	8.5	120	3	104.3	26.3	4.8	90.8	3	3.5	137.8	-3.3	68.3	-2.5	15.5	-20.5	32	0	29.3	142	4.3	-7.8	0.5	-0.5	-19.3	13.3	5.5	126.3	3985.8	8.5	23.3	161.5	6.8	110	2803	107	684.8	212.5	7080	20.5	175	371.3	33.8	248.3	33.5	-16.5
X17	E7,F7	-0.8	271.8	493.5	2.8	42	-3	90.5	44.5	3.3	29.3	2	0.3	19	-7	37	-6.3	10.3	-28.3	9.3	-2	31.3	136	-1.5	-3.3	0.8	-0.5	-23.5	4.5	3.3	27.5	245	1.5	5.8	24.8	27.3	87.5	59.5	16.8	584.5	255.3	7024.8	13.5	259.8	332.3	24.3	239.5	16	-22
X18	G7,H7	4	242.8	295.5	9.8	47.3	2.5	109.5	45	3.3	29.5	1.8	0.8	37.3	-5	83.5	-5.8	7	-18.5	20	-0.8	26.5	135.8	-1.3	2.5	0.3	-0.8	-16.5	11.3	4.5	67.8	960.5	3.5	16.5	18	33.8	110.8	877.5	21.8	676	321.5	7338.8	13	256.5	339	31	240.8	19	-14
X19	A8,B8	3.5	359.5	475	6.8	44.5	0	116.8	39	3.3	35.3	2.5	1.8	41.8	-4.5	46.3	-6	12.5	-21.5	-0.8	-1.5	20	142	-0.8	4.8	0.3	1.5	-19.8	16	4.8	43.3	1288	3.8	10.3	16.8	1.3	123	2141.3	17.8	598.3	260.5	7998	20.8	307.3	438.8	28.5	250.8	35	-12.8
X20	C8,D8	2	270	774	2	18	0	88.8	26	2.8	21.5	-0.3	0	12	-3.5	28.3	-6.5	14.3	-19.5	-1	-1.5	20.5	134	0.3	0	0.3	0.3	-16.5	16.3	5.5	40.8	37.5	3.3	10	7.5	-1.8	124	21.5	5.8	635.5	135.5	8094.3	21.5	208.8	365.3	20.3	247.8	16.8	-16
X21	E8,F8	-2.5	486.5	510.5	4	9.8	-1.3	70.3	32.8	3	7.3	0.5	0.5	1.8	-4.5	27	-6.3	9.3	-22.8	16.5	-2.5	2	113.3	-0.8	-7.8	-0.3	0	-19	8.5	4	21.3	168	3.8	9	9.8	-0.8	254.8	66.5	4	522.8	114.5	3463.8	14.5	235	380.3	23.3	198	21	-19
X22	G8,H8	0	435	406.5	2.3	17.5	-0.3	104.5	31	2.8	12.3	0.5	0	2.8	-7.3	27.5	-6.5	8.5	-28	3	-2	9	146	-0.8	-8.5	-0.8	0	-22.8	9.3	4.5	20.3	292.3	2	5	6.8	0.3	83.5	170	7.8	679	181.8	7525.3	14.3	241.5	327.8	29.5	256.8	24	-22.5
X23	A9,B9	-0.5	603.5	887.5	3.5	32.5	-1.3	90.5	38	3.8	13.8	0.3	1	4.3	-5.5	62.3	-5	13	-25.3	5.5	-1	20	129.3	-0.8	-8.3	0.3	-0.3	-21	13.5	6.5	43.3	599	1.5	8	16.5	0.8	295	900	14.8	641.3	132	6781.8	18	310.5	391.8	26.8	231	21.3	-22.3
X24	C9,D9	0.8	553.5	658	6.5	37	-2	118	33.5	3.3	18.8	0.5	2.3	7.8	-5	59.5	-7	10.5	-26.8	2.3	-2.3	19	152.5	-0.3	-8.8	0.5	-2	-22	15.3	6.5	40.3	1684.3	4.5	12	9.5	2.3	86	1917	20.8	660.5	187.3	7846.5	18	305	351.3	29	275.3	23.3	-21.8
X25	E9,F9	-0.5	248	357	1.3	5	-2	77.5	19	3.8	9	-0.5	0	1.8	-5.5	14	-5	7.3	-22	-5.8	-3.5	8.5	137	-0.8	-8.8	-1.3	-0.5	-20.5	6.5	4.5	10.5	91	3	5	8.5	0.3	46.5	31	1.8	578.3	103.5	6774	17.8	188.3	347.8	18.8	234.3	21	-23
X26	G9,H9	2	486	504	10	74.3	-0.5	108	59.5	4	21	1.5	1.5	10.3	-4	79	-6.5	9.8	-23.5	42.8	-0.5	20	146.8	1.3	-8.3	0.8	-0.5	-18.3	13	7	216.8	1861	3.5	33	33.8	7.8	153.3	1590.8	48.5	632.5	584	8054	16.5	340	439	30.5	242.5	26.5	-12
X27	A10,B10	4.5	502.3	298.8	4.3	13	3.5	122.3	37.5	3.8	13.5	2.3	1	3.3	-5.5	34.3	-0.5	7.8	-27.5	6.8	-0.5	8.8	159	0.5	-6.8	-0.8	5	-14	13.3	3.8	48.8	303	2.5	15	11	-0.3	141	94.3	2.3	620.3	217.5	8259.8	12	254	407.8	31.5	259.8	16.8	-0.5
X28	C10,D10	3	368	201.5	3	22	4.5	123	48	3.3	14.8	1	-1	4.8	-4.8	88.5	-4.5	5.3	-31.8	8.5	-2.5	11.8	143	-0.3	-6.8	0.3	2	-16	14	2	48	576.3	3.3	12.5	12.5	-0.8	303.3	416.3	7.8	570.8	221	8344.3	14.5	230.3	345.5	20.8	249.5	11	-13.8
X29	E10,F10	2	343	400.3	3.5	12	1.3	105	47.5	2.8	14.8	0	0.3	6.3	-5	68.3	-2.5	8	-35	3.5	0.5	10.5	136.3	1.3	-7	-0.8	0.5	-12.8	25.5	3	60.3	465	1.5	15.3	9.5	-1.3	317.5	285.3	4.3	561	336	8737.8	17.5	252	346.3	21.5	223.3	11.8	-10.5
X30	G10,H10	2	632	247	5.8	23	1	88.3	54.3	3.8	14.8	0.5	1	4.8	-1.5	88.3	-4.5	7.5	-16.5	62.8	2.5	14.5	117	-0.3	-5	0.8	0.5	-4.3	17.5	23	24.8	250	3.8	17	8	-0.3	193.5	168.8	10.3	492.5	272	4857.5	15	215.8	571	19	212.3	24.5	-0.5
X31	A11,B11	4.8	606	600.5	4.5	24	3.5	137.3	46.3	4.3	22.8	1	1	9.8	-3	41.5	-5.3	11	-31	21.5	-1.3	56	164.8	0.3	-9.3	0.3	-2	-13.3	11.5	6.3	13.3	888.3	4.5	18.5	25.5	0	215.8	816	27	655.3	227	7656.5	21.5	184	570	28.8	251	11.5	-10.8
X32	C11,D11	1.5	333.3	370.8	2.3	17.8	-1.5	101	31	3.8	14.8	1	0.5	5.3	-4.5	40.8	-6.3	8	-26	8.5	-3.5	16.5	138.5	-0.3	-8.8	0.3	-0.5	-20	10.3	4.5	16.8	418.5	4.3	17	18.5	-0.8	97.5	438	5.8	580.5	134.3	7381	20.3	85	378	23.5	256.8	10	-22.8
X33	E11,F11	10.5	415.5	557.8	5.5	38.3	6	95.3	149.8	2.3	14.5	1	-0.3	5.3	1.5	65.8	-3.5	11.8	-14.5	15	0	21	115.8	0.8	-3	0.8	0	1.3	15.8	4.5	49	1524	8	39.3	30.5	-0.3	258.5	2464.5	21.3	504.3	79.8	2995.3	26.8	69.5	519.8	20.5	187.3	11.5	-7
X34	G11,H11	7.3	454.5	566	4.5	43.5	3	74	171	3.5	12.8	0.3	-0.8	3.3	-3	66.8	-3	10	-22.5	12.8	1.3	22.3	102	-0.5	-3.5	1.8	1	-2	11.5	6	39.3	1209	6.8	36.3	17.3	0.3	196.5	1852.8	19.8	448	50.5	2778.3	21.5	103.3	527.5	17.8	186.3	13	-10.8
X35	A12,B12	8.8	406	1321.5	3.5	12.8	5	97	31.5	4	17.5	1.8	2	4.5	2.3	38.8	-1.3	17	-4.5	13.3	7.3	13.8	123	0.3	-0.8	1.3	0	21.3	26.5	6.5	36.5	282.3	5.5	13	40.3	0.3	154.8	69.8	3	658.3	230	5585	31.5	242.8	797.5	17.5	236.5	16.3	-3.5
X36	C12,D12	5.5	410	1172	7.5	45.3	1	118.5	38.5	4.3	23.5	2	2	16	-1	63.8	-3.8	14.8	-16.3	10.8	-1.3	8	151	1.5	-4.3	0.3	0.3	4.5	24	5.8	50	1236.3	3	20	47	4	186	1164.3	19.8	715.5	293.5	8325.5	27.5	254.3	677.3	25	282.5	26.5	-5.8
X37	E12,F12	5.8	419.5	1866.3	5.5	20.8	4.8	90.3	32	4.3	21.8	2.3	1.3	7.8	-3	41.5	-2.5	27	-18	11.5	3	15.5	137	0.3	-4.8	-0.3	1.5	0.8	19.8	10.3	53.5	472.5	4	23.5	68.5	-0.8	146	200.3	7.3	668	165.3	7232.3	28	234.5	578	25.8	236	22.8	7
X38	B3,B4	3.5	328.5	658.8	4.5	13	1	109.3	31	4.8	14.8	2.5	1.3	4.3	-2.3	37	-5.5	17.8	8	-0.3	-1.3	5.5	150.8	0.8	-7	0.3	2	-18.3	9	6.3	48.3	124	5.5	16.8	21.8	0.5	72	74.8	5.8	633	155	7306.5	27.8	286.8	408.5	29.8	243.3	26.3	37
*** = Value not available; --- = Designated as an outlier
*Value = Value extrapolated beyond standard range
OOR = Out of Range; OOR> = Out of Range Above; OOR< = Out of Range Below
Exp Conc = Expected Concentration; Obs Conc = Observed Concentration

## Sheet: Std Dev
File Name: C:\Cell Therapy\Hedvig\221221 NIPU plate 2.rbx
Acquisition Date: 21-Dec-2022, 11:37 AM
Reader Serial Number: LX10017068422
Plate ID:
RP1 PMT (Volts): 579.00
RP1 Target: 3635
		Hu b-NGF (46)	Hu CTACK (72)	Hu Eotaxin (43)	Hu FGF basic (44)	Hu G-CSF (57)	Hu GM-CSF (34)	Hu GRO-a (61)	Hu HGF (62)	Hu IFN-a2 (20)	Hu IFN-g (21)	Hu IL-1a (63)	Hu IL-1b (39)	Hu IL-1ra (25)	Hu IL-2 (38)	Hu IL-2Ra (13)	Hu IL-3 (64)	Hu IL-4 (52)	Hu IL-5 (33)	Hu IL-6 (19)	Hu IL-7 (74)	Hu IL-8 (54)	Hu IL-9 (77)	Hu IL-10 (56)	Hu IL-12(p70) (75)	Hu IL-12(p40) (28)	Hu IL-13 (51)	Hu IL-15 (73)	Hu IL-16 (27)	Hu IL-17A (76)	Hu IL-18 (42)	Hu IP-10 (48)	Hu LIF (29)	Hu M-CSF (67)	Hu MCP-1(MCAF) (53)	Hu MCP-3 (26)	Hu MIF (35)	Hu MIG (14)	Hu MIP-1a (55)	Hu MIP-1b (18)	Hu PDGF-bb (47)	Hu RANTES (37)	Hu SCF (65)	Hu SCGF-b (78)	Hu SDF-1a (22)	Hu TNF-a (36)	Hu TNF-b (30)	Hu TRAIL (66)	Hu VEGF (45)
Type	Well	Std Dev	Std Dev	Std Dev	Std Dev	Std Dev	Std Dev	Std Dev	Std Dev	Std Dev	Std Dev	Std Dev	Std Dev	Std Dev	Std Dev	Std Dev	Std Dev	Std Dev	Std Dev	Std Dev	Std Dev	Std Dev	Std Dev	Std Dev	Std Dev	Std Dev	Std Dev	Std Dev	Std Dev	Std Dev	Std Dev	Std Dev	Std Dev	Std Dev	Std Dev	Std Dev	Std Dev	Std Dev	Std Dev	Std Dev	Std Dev	Std Dev	Std Dev	Std Dev	Std Dev	Std Dev	Std Dev	Std Dev	Std Dev
B	A3,A4	19.09	3.54	12.02	3.54	6.36	13.44	65.76	1.41	0.35	10.25	4.24	4.95	1.77	13.44	17.68	9.19	1.41	66.47	31.82	21.21	8.49	9.19	3.89	19.45	2.47	1.41	42.43	2.12	2.83	35	6.36	0.71	21.92	3.54	5.3	5.66	2.12	3.18	28.28	16.26	21.92	0.71	50.2	13.08	5.66	13.08	12.73	50.2
S1	A1,A2	3507.25	0	0	0	3622.51	0		3803.53	0	0	2001.11	3331.53		0	0	1213.04	0	202.59	0	0	720.54		533.87	3114.81	3555.33	0	0		0	1995.46	2784.94	652.66	0	0	4082.48	724.78	0	0	3028.54	342.95	0	0	478.71			1562.35	0	0
S2	B1,B2	384.67	115.26	50.56	589.73	421.44	46.67		392.8	410.83	480.83	267.29	267.29	486.14	171.12	181.02	90.51	656.55	97.58	145.66	183.49	609.17	153.8	157.68	141.77	345.78	49.85	106.77	125.51	156.98	181.37	83.09	141.42	157.68	371.94	62.93	59.4	293.45	55.86	130.81	415.07	23.33	126.22	88.74	132.23	323.5	91.22	87.33	235.82
S3	C1,C2	182.43	138.59	63.64	348.25	145.66	264.46	98.99	208.95	240.42	455.73	102.53	423.56	432.75	208.6	137.18	45.25	393.5	13.79	76.72	998.08	143.19	130.81	93.69	127.99	10.61	171.83	19.09	162.28	273.3	228.4	146.72	86.27	197.64	239.71	147.79	11.31	237.59	502.75	167.58	16.26	251.02	300.52	28.28	31.82	469.17	31.47	173.59	291.33
S4	D1,D2	11.31	28.64	18.38	259.51	52.68	61.52	85.91	33.94	64.35	22.63	52.68	32.53	107.13	48.79	18.03	5.3	125.51	13.08	20.51	123.74	242.54	21.57	27.22	19.8	64.7	38.89	31.11	54.8	44.55	41.01	21.92	7.42	19.8	7.78	50.56	18.38	145.66	47.73	7.07	69.3	3.54	43.13	25.1	48.08	17.32	29.7	82.73	26.87
S5	E1,E2	3.18	4.24	8.13	54.8	5.66	37.48	4.95	5.66	49.5	13.79	1.41	6.36	7.42	14.14	1.41	6.72	6.36	9.55	0.71	10.96	24.04	9.9	11.31	11.31	17.68	9.9	9.19	19.09	18.38	7.07	2.83	2.12	14.85	5.66	17.32	6.72	8.49	12.02	9.9	12.73	6.72	9.19	13.44	7.07	0.35	1.06	20.51	19.8
S6	F1,F2	5.3	1.41	2.12	3.18	2.83	8.49	6.36	5.3	5.66	2.83	1.41	0.35	4.95	5.66	2.83	0.35	1.41	2.83	4.95	3.89	20.15	0.71	0.35	2.12	1.77	1.41	1.41	3.54	4.95	5.3	0.35	0	1.41	2.83	5.3	0.71	0.35	4.24	4.95	2.83	1.06	3.18	0.35	3.89	2.12	2.12	4.6	3.18
S7	G1,G2	4.6	2.12	1.06	1.41	0.71	4.24	16.97	0	2.12	2.83	1.41	1.41	0.35	2.83	2.83	2.83	4.24	9.9	1.06	2.47	0	3.54	2.12	6.36	0.71	2.12	8.49	0.71	2.47	1.77	2.83	0.71	0.71	0.35	1.41	2.47	0.35	0	4.95	3.18	4.6	1.41	7.42	0.35	1.41	2.83	5.66	15.56
S8	H1,H2	0.35	1.06		1.41	0.35			0.71		2.12	0.71	0.71		1.41	0	2.83	1.41				1.41	0.71	2.12	4.24		0.71		1.41	0	1.77	0.71	0.71	4.95	1.41		1.41	0.71		0.35			0			1.06			7.42
C1	G12,H12	19.8	14.14	15.91	118.09	5.66	19.8	74.25	75.66	25.1	94.4	39.6	31.47	66.11	77.43	1.77	13.08	31.11	16.97	5.66	38.89	54.09	13.08	0	60.46	24.04	0	15.56	13.79	43.49	13.44	14.5	37.12	12.73	8.49	17.68	1.06	12.37	0.71	24.04	20.15	28.28	42.78	12.02	26.16	17.32	13.44	19.09	15.91
X1	C3,D3	1.77	0.71	48.44	1.77	2.83	1.41	3.18	1.06	0	2.12	0	0	1.41	2.12	1.41	1.41	1.41	1.06	1.77	1.77	1.41	18.38	0	1.41	1.06	0.71	1.41	1.41	0.71	3.89	4.24	1.41	2.83	3.18	0.71	2.12	0.71	2.12	29.7	1.06	47.73	2.12	1.06	13.08	21.21	27.93	0.35	4.95
X2	E3,F3	2.12	28.99	1.41	0.35	3.54	0.71	9.19	2.12	0	4.24	2.83	0.35	1.41	1.77	9.9	1.06	0.71	1.41	0.71	2.12	4.6	0.71	1.41	0.71	2.47	0.71	4.24	1.41	1.41	2.83	12.73	1.41	3.18	0	0.35	8.13	42.07	0	38.18	14.85	110.31	1.77	0	4.24	2.47	1.77	0.71	2.12
X3	G3,H3	2.47	8.49	11.31	2.83	1.06	1.77	8.49	4.24	0	0	0.35	0.35	0.35	0.71	7.78	1.06	1.06	2.47	2.12	1.41	1.77	2.83	1.41	1.41	1.41	0.71	2.83	0	2.12	2.83	24.4	0	0.71	0	1.06	1.41	4.95	0	31.11	26.87	711.7	2.12	15.56	3.54	0	14.5	0.35	0
X4	C4,D4	0	9.19	41.37	1.77	0.35	0.71	6.72	4.95	1.41	2.83	1.41	0.71	0.71	0	0	1.41	2.12	1.41	0.71	0.35	4.24	2.12	0	0	0.71	0.35	0.35	1.41	1.06	0.35	41.72	0.71	3.18	1.41	0.71	7.07	43.49	0.71	55.86	0	62.23	0	9.55	5.3	0	2.12	2.12	0.35
X5	E4,F4	2.83	62.23	224.86	1.41	5.66	2.83	0.71	11.31	0.71	13.44	0.71	1.41	4.24	2.12	10.25	1.77	3.89	0.71	0	0	6.36	19.45	1.77	1.06	0.35	0.71	2.47	1.41	0	18.74	98.99	1.41	3.18	0	0	20.15	41.72	2.83	49.5	45.96	1083.64	8.49	12.37	55.86	4.95	3.89	6.72	6.01
X6	G4,H4	0	19.45	57.63	2.12	0.35	0.71	10.25	9.19	1.41	4.24	1.06	2.83	4.95	2.83	7.78	0	2.47	1.41	0.71	3.54	2.47	7.78	0	0.71	0	0.71	1.06	0.71	0	11.31	84.85	2.12	3.18	1.06	2.12	6.36	122.68	3.54	16.97	31.47	247.84	3.54	10.61	52.33	2.12	13.44	1.41	0.71
X7	A5,B5	0	19.45	108.54	1.06	5.3	0	0.35	6.36	0.71	12.37	0.35	0.71	2.83	1.41	9.9	0.71	0.71	4.95	5.3	1.06	1.77	13.79	0.71	0.71	2.83	0	4.95	1.41	2.83	14.14	262.34	0	5.3	2.83	0.71	12.73	394.57	1.77	39.95	27.58	509.12	2.83	20.86	20.51	0.71	7.78	4.95	9.9
X8	C5,D5	0.71	2.83	1.06	0.71	1.06	0.35	1.06	2.47	1.41	0	1.06	0	0	1.41	1.77	0.71	1.41	0.71	2.12	0	4.24	5.3	0.71	2.12	0.71	1.41	3.18	1.77	0	2.83	7.78	0.71	2.83	0.71	0	0.35	1.41	2.83	6.01	4.24	23.33	1.06	4.6	31.82	4.24	4.24	2.83	15.56
X9	E5,F5	0	6.36	17.32	0.71	0.71	0	2.12	0.35	0.35	0.71	0.71	1.41	0	1.77	0	0.71	0	0.71	0	2.12	0.35	19.09	1.06	2.12	0.71	0	2.83	0.71	0	0.71	18.38	0.35	0.71	0.35	0	2.83	25.1	0	34.29	6.36	165.46	1.41	7.42	6.36	0.71	13.44	0.71	1.06
X10	G5,H5	0	25.1	12.37	0.71	2.12	0.71	2.12	0	0.71	1.41	0.71	0.71	0.71	1.41	3.89	0	1.06	0.71	0.35	1.41	1.77	1.41	0.71	0.71	0.71	0.35	3.18	0.35	0.71	0.71	40.31	0	2.83	2.12	1.41	3.54	71.06	0.71	18.38	16.97	335.88	1.77	2.47	27.58	2.12	4.95	0	0.71
X11	A6,B6	0.71	46.67	4.24	0.35	1.77	1.77	9.55	2.12	0.71	2.12	2.12	0.71	1.41	0	0.35	0.71	0.71	3.89	1.41	0.71	0.71	1.77	0	0.71	0.71	0	2.83	3.18	0.35	4.24	11.67	0.71	5.3	0.71	1.77	0.71	1.77	2.12	70.71	38.89	341.53	0.71	24.75	8.84	3.18	8.13	7.07	10.61
X12	C6,D6	1.41	6.36	12.02	2.12	0.71	2.12	8.49	1.41	0.35	1.41	0	0	0.71	0.71	2.47	1.06	0	6.36	0.71	0	2.83	6.36	0.35	1.06	1.41	0.71	0.71	2.83	1.41	2.12	11.67	0.71	0.35	3.89	2.12	1.41	2.47	0.71	36.42	5.3	31.82	0.71	13.44	41.72	0.71	14.85	2.83	7.07
X13	E6,F6	0.35	9.55	19.09	2.12	3.54	0	8.13	0	0.35	0.71	0.71	0.71	1.41	0.35	4.95	1.41	0	7.78	0.35	1.41	1.41	1.41	0	3.18	2.83	1.41	7.78	1.41	0.35	3.54	29.7	1.41	1.41	3.54	0.35	1.41	11.31	0.35	86.97	33.94	330.57	2.12	25.46	33.23	1.41	24.04	0.35	3.54
X14	G6,H6	0.71	3.89	69.65	0.71	0	1.06	2.83	1.41	0.35	3.18	1.41	0	0.71	1.41	2.83	0.71	1.41	0	0.71	0	0.35	11.31	0.35	1.06	0.35	0.71	0.71	1.06	1.41	2.12	24.4	0.71	0.35	1.06	0.71	3.54	0.35	0.71	42.78	9.55	253.14	1.77	5.66	12.73	0.71	17.68	6.01	6.01
X15	A7,B7	4.24	58.34	158.39	0.71	12.73	0.71	3.89	9.19	0.71	6.72	2.83	0	2.83	1.06	11.31	2.83	0.71	0.35	1.41	0.71	2.12	8.49	2.12	0.71	0.71	0.71	2.12	2.12	1.41	14.85	293.8	0.71	3.89	14.5	2.12	15.56	60.46	6.36	97.23	50.91	142.84	4.95	66.82	2.83	3.54	21.92	6.36	2.47
X16	C7,D7	1.77	2.12	22.98	1.41	10.61	0.71	5.3	1.77	0.71	4.24	0	0	0.71	1.06	4.6	1.41	2.12	0.71	2.12	0	1.77	6.36	0.71	0	0.35	0.71	1.77	0.35	0.71	2.83	109.96	2.12	1.77	1.41	1.41	1.41	233.35	18.74	12.37	5.66	77.07	0	10.61	11.31	3.18	19.8	2.83	1.41
X17	E7,F7	1.06	2.47	48.79	1.06	3.54	0.71	2.83	9.19	0	4.24	0	0.35	1.06	0.71	7.78	1.06	1.06	2.47	1.77	2.12	6.72	0.71	1.06	0.71	2.12	2.12	0.71	1.41	0.35	0.35	17.68	2.83	1.06	0.35	2.12	2.12	1.41	2.83	9.19	10.25	1.06	0	15.91	1.41	1.06	8.13	1.41	3.54
X18	G7,H7	1.41	19.45	14.14	0.35	1.06	2.83	0	5.66	0	1.06	1.06	1.77	1.41	0.71	0.71	2.47	0	2.12	6.36	1.77	2.12	9.55	0	1.06	1.41	0.35	3.54	0.35	2.12	2.12	36.77	0	1.41	0.71	4.24	3.89	32.53	0	7.07	24.04	551.9	0.71	0	3.89	1.41	2.12	1.41	4.95
X19	A8,B8	1.41	18.38	9.19	0.35	11.31	2.12	6.01	5.66	0	1.41	0.71	1.06	7.78	1.41	1.06	0.71	0.71	2.12	1.06	0.71	1.41	9.19	0.71	0.71	0	0.71	3.18	0.71	2.47	1.41	16.26	1.06	1.06	1.77	0.71	0.71	148.14	4.24	10.96	19.8	164.05	2.47	15.91	10.61	2.12	12.02	4.24	3.89
X20	C8,D8	0.71	4.95	6.36	0.71	0.71	0.71	8.13	0	0.71	1.77	0.35	0.71	0.35	1.41	2.47	1.41	0.35	3.54	0.71	0.71	2.12	3.54	0.71	0.35	1.41	0.35	2.12	0.35	0.71	2.12	4.24	1.77	2.12	1.41	0.71	1.41	2.83	2.12	9.19	16.26	54.8	0	0.35	12.73	1.77	33.23	1.77	4.95
X21	E8,F8	0	14.14	25.46	2.12	0.35	1.06	1.77	1.77	0.35	1.41	0.71	1.41	0.71	1.41	0.71	0.35	1.77	3.18	0	0.71	0	6.01	0.71	0	0.71	1.41	4.24	0	1.41	1.41	8.49	0.35	0.71	1.06	0.71	5.3	4.24	1.77	42.07	1.41	105.01	2.83	9.19	5.66	1.77	1.06	4.24	6.36
X22	G8,H8	2.12	12.02	1.41	0.35	2.83	0.35	1.41	1.41	0.71	0	0.71	0.71	0.71	1.06	4.24	0	0.71	4.24	0.71	0	0	2.12	0.71	0.35	0	0	0.35	3.18	0.71	1.41	7.42	0.71	3.54	0.35	0.71	4.95	7.78	2.83	9.9	0.35	312.19	1.06	8.49	8.49	0.71	6.36	2.83	2.83
X23	A9,B9	0	11.31	8.49	1.41	4.24	0.35	15.56	7.07	0.71	3.54	1.06	2.12	0	1.41	6.01	0	2.83	3.18	1.41	0	9.9	13.08	0.71	0.71	1.41	0.35	0	2.83	0.71	9.9	36.06	1.41	3.54	1.41	0	1.41	10.61	0	63.29	20.51	245.01	4.95	15.56	26.16	3.18	26.52	6.72	2.47
X24	C9,D9	2.47	31.11	18.38	1.41	0.71	0.71	3.54	2.12	0	2.12	0.71	0.35	0.71	0.71	2.83	0.71	2.12	3.18	0.35	1.06	8.49	12.02	0	0	2.47	0	0	0.35	0.71	4.24	42.78	0	0.71	0	0.71	2.83	55.86	4.95	2.12	18.74	29.7	0.71	21.92	9.9	0	5.66	2.47	1.06
X25	E9,F9	1.41	21.21	47.38	1.77	2.12	2.12	5.66	2.83	0.71	1.77	0.71	0.71	0.71	0	0.71	0.71	1.06	3.54	2.47	0.71	2.83	0.71	0.71	0	0.71	0.71	2.12	1.41	2.12	1.06	14.85	0.71	3.54	1.41	0.71	0.71	4.95	0	26.52	0.71	16.97	0.35	19.45	2.83	1.77	5.66	1.41	0.71
X26	G9,H9	0.71	33.23	12.02	0.71	1.77	0	0.71	7.78	0.35	1.77	0.71	0	1.41	0.71	4.95	1.41	0.35	3.54	2.47	0.71	4.24	3.18	0.71	0.71	0.71	0.71	1.06	0.71	2.12	3.54	10.61	2.83	9.19	2.47	0	3.18	62.58	0.35	92.63	12.02	408	1.41	20.51	8.84	3.54	26.52	2.12	0.71
X27	A10,B10	0	18.74	18.74	1.06	2.12	0	6.72	2.12	0.71	1.06	1.77	0.71	1.41	0	0.35	2.83	0.35	1.41	0.35	0.71	2.47	4.95	1.77	1.41	1.41	1.41	1.41	0.35	0.35	0.71	9.19	0	0.71	3.54	1.41	9.9	4.6	0.71	31.47	15.56	95.81	0.71	6.36	12.02	2.12	4.95	2.47	1.41
X28	C10,D10	0.71	31.82	15.56	0.71	2.12	1.41	3.54	2.83	0	2.12	1.41	0.71	0.71	1.77	5.66	0	0.35	0.35	2.83	2.12	3.18	5.66	0	2.83	1.41	1.41	4.24	0.71	0	1.77	83.79	0.35	4.24	1.41	0.71	25.1	27.93	0	54.09	7.78	59.04	2.83	16.62	23.69	3.18	9.55	1.41	3.89
X29	E10,F10	0.71	60.1	62.58	1.41	2.12	1.06	10.61	7.78	0.71	0.71	1.41	0.35	2.83	0.71	18.03	0	2.83	4.24	1.41	2.12	2.12	3.89	0.71	0.35	0	0.71	3.18	2.83	1.41	15.56	72.83	1.41	1.77	0	1.41	20.51	81.67	2.83	8.49	9.19	10.96	2.83	30.41	19.8	0.71	14.14	3.89	7.07
X30	G10,H10	2.12	62.93	19.09	0.35	4.95	0.71	9.55	8.84	0.71	2.12	2.12	0.71	0.71	0	15.2	1.41	0.71	2.12	6.01	0.71	0.71	3.54	0	0.35	0.71	0.71	1.06	2.83	2.83	7.78	24.75	0.35	3.54	2.12	1.41	17.68	17.32	2.12	3.54	24.75	394.57	3.54	27.93	3.89	2.83	8.49	6.36	7.07
X31	A11,B11	1.77	10.61	22.63	1.41	2.12	1.41	7.42	1.77	1.41	3.54	1.41	0.71	0.71	2.12	8.49	0.35	0	5.66	2.83	1.06	22.63	6.01	0.71	0.71	1.41	1.41	3.18	1.41	3.18	2.83	38.54	1.41	1.41	4.24	0.35	8.13	65.76	3.89	44.9	10.61	62.23	2.83	7.78	1.77	0.35	17.32	2.12	4.6
X32	C11,D11	2.83	29.34	43.49	2.47	0.35	1.41	3.54	1.41	0.71	0.71	1.41	0	0	0	8.84	0.35	0	5.66	1.41	2.12	7.07	0	1.41	1.41	0	0.71	1.41	1.06	0.71	2.12	52.33	0.35	7.78	2.83	0.71	3.54	81.32	1.41	19.09	2.47	244.66	1.06	14.85	7.42	0.71	20.51	1.41	4.6
X33	E11,F11	1.41	24.04	8.84	0	8.13	3.54	19.45	7.42	0	1.77	2.83	1.06	1.41	1.41	2.47	1.41	3.18	9.19	3.54	1.41	2.83	13.79	1.41	3.89	0.71	0	10.25	1.77	0	2.47	54.45	3.54	1.06	5.66	0	1.41	118.79	2.12	32.88	13.79	39.24	3.18	9.19	19.09	2.12	7.07	2.12	7.78
X34	G11,H11	3.18	24.04	13.44	4.24	4.24	0.71	4.95	14.14	0.35	3.54	1.77	0.35	0	0.71	1.77	4.95	1.41	0.71	3.18	1.77	8.13	0.71	0.35	1.77	0	0	4.24	0	0	7.07	20.51	1.06	0.35	0.35	2.12	7.78	49.14	4.24	1.41	1.41	11.67	0	5.3	4.6	1.06	4.24	0.71	0.35
X35	A12,B12	2.47	31.82	234.76	1.41	3.89	0.71	2.12	2.12	1.06	0.35	1.77	0.71	1.06	1.77	6.72	1.77	0	3.54	5.3	1.77	6.01	9.19	0.71	2.83	0	1.41	1.77	0	0.71	1.06	22.98	1.41	6.36	5.3	2.12	3.89	20.15	0.35	32.88	10.61	160.51	0	10.96	8.13	3.54	26.52	8.13	2.83
X36	C12,D12	4.24	44.55	23.33	0	4.6	0.71	9.9	2.12	2.83	6.72	0	0.71	0.35	0.71	3.89	1.77	1.77	2.47	2.47	1.77	1.41	0.71	0.35	0.71	1.41	0.35	3.54	2.12	0.35	11.67	81.67	2.12	3.54	2.12	0.35	1.41	111.37	4.24	45.96	35.36	169.71	0	36.42	56.57	1.41	1.06	2.12	1.77
X37	E12,F12	1.77	35.36	97.23	1.41	3.18	0.35	8.13	1.41	0	2.12	3.89	1.06	2.12	0.71	7.78	1.41	1.41	7.07	0.71	1.41	3.54	10.61	2.12	0	2.12	0.71	3.18	2.47	3.89	1.77	12.73	0.71	2.83	8.49	0.71	8.49	37.12	6.36	67.18	13.79	30.05	2.12	12.73	36.42	1.06	13.79	3.18	6.36
X38	B3,B4	0	2.83	32.17	0	3.54	0.71	2.47	0.71	0.71	4.95	0.71	1.06	0	1.77	4.95	0	3.89	4.24	1.06	0.35	2.12	8.84	0	1.77	0	0	1.06	0.71	0.35	1.41	4.95	0	3.18	3.89	0.35	1.41	10.25	1.41	40.31	4.95	209.3	3.18	2.47	20.86	3.18	12.02	1.06	89.8
*** = Value not available; --- = Designated as an outlier
*Value = Value extrapolated beyond standard range
OOR = Out of Range; OOR> = Out of Range Above; OOR< = Out of Range Below
Exp Conc = Expected Concentration; Obs Conc = Observed Concentration

## Sheet: %CV
File Name: C:\Cell Therapy\Hedvig\221221 NIPU plate 2.rbx
Acquisition Date: 21-Dec-2022, 11:37 AM
Reader Serial Number: LX10017068422
Plate ID:
RP1 PMT (Volts): 579.00
RP1 Target: 3635
		Hu b-NGF (46)	Hu CTACK (72)	Hu Eotaxin (43)	Hu FGF basic (44)	Hu G-CSF (57)	Hu GM-CSF (34)	Hu GRO-a (61)	Hu HGF (62)	Hu IFN-a2 (20)	Hu IFN-g (21)	Hu IL-1a (63)	Hu IL-1b (39)	Hu IL-1ra (25)	Hu IL-2 (38)	Hu IL-2Ra (13)	Hu IL-3 (64)	Hu IL-4 (52)	Hu IL-5 (33)	Hu IL-6 (19)	Hu IL-7 (74)	Hu IL-8 (54)	Hu IL-9 (77)	Hu IL-10 (56)	Hu IL-12(p70) (75)	Hu IL-12(p40) (28)	Hu IL-13 (51)	Hu IL-15 (73)	Hu IL-16 (27)	Hu IL-17A (76)	Hu IL-18 (42)	Hu IP-10 (48)	Hu LIF (29)	Hu M-CSF (67)	Hu MCP-1(MCAF) (53)	Hu MCP-3 (26)	Hu MIF (35)	Hu MIG (14)	Hu MIP-1a (55)	Hu MIP-1b (18)	Hu PDGF-bb (47)	Hu RANTES (37)	Hu SCF (65)	Hu SCGF-b (78)	Hu SDF-1a (22)	Hu TNF-a (36)	Hu TNF-b (30)	Hu TRAIL (66)	Hu VEGF (45)
Type	Well	%CV	%CV	%CV	%CV	%CV	%CV	%CV	%CV	%CV	%CV	%CV	%CV	%CV	%CV	%CV	%CV	%CV	%CV	%CV	%CV	%CV	%CV	%CV	%CV	%CV	%CV	%CV	%CV	%CV	%CV	%CV	%CV	%CV	%CV	%CV	%CV	%CV	%CV	%CV	%CV	%CV	%CV	%CV	%CV	%CV	%CV	%CV	%CV
B	A3,A4	81.24	37.22	58.64	33.67	38.57	65.54	108.7	15.71	3.29	51.91	30.3	36.66	22.81	76.77	72.15	37.52	20.2	110.78	104.33	88.39	47.14	55.71	31.75	85.47	16.78	12.86	90.27	15.71	25.71	90.33	41.06	5.66	76.91	26.19	40.02	37.71	15.71	34.4	80.81	75.64	101.95	4.88	90.46	69.77	56.57	60.14	74.87	92.12
S1	A1,A2	23.02	0	0	0	24.13	0		26.98	0	0	20.26	24.67		0	0	11.7	0	3.08	0	0	8.85		7.77	20.73	25.09	0	0		0	17.52	22.87	11.6	0	0	25.66	23.52	0	0	24.51	4.59	0	0	10.27			23.59	0	0
S2	B1,B2	3.82	3.15	1.35	3.98	4.53	0.39		3.51	3.13	4.02	4.31	2.9	4.95	1.87	4.73	1.7	6.42	2.1	2.42	2.51	9.58	3.6	4.03	1.54	3.8	0.82	0.99	2.33	1.48	2.94	0.82	3.1	1.84	3.36	0.62	2.75	1.84	0.36	1.35	7.86	0.24	1.16	2.51	3.04	2.54	2.58	0.99	2.71
S3	C1,C2	4.86	7.02	5.14	2.57	3.92	5.43	3.01	5.55	3.1	8.17	4.31	11.68	7	4.28	7.15	2.36	8.67	0.71	3.66	35.98	4.91	5.25	6.17	3.32	0.35	8.7	0.27	5.73	5.88	10.06	3.22	3.77	5.73	7.01	4.51	0.88	3.25	8.82	3.6	0.99	6.96	6.68	2.04	1.16	7.35	2.36	5.88	8.64
S4	D1,D2	1.12	5.04	4.94	4.83	4.84	4.88	3.69	3.38	3.18	1.21	8.03	3.3	5.78	2.89	2.94	0.97	11.98	2.08	3.55	17.56	27.59	2.5	6.68	1.47	8.81	7.44	1.18	6.72	2.78	5.46	1.51	1.16	1.95	1.32	7.23	3.1	7.12	3.89	0.61	14.81	0.38	3.3	5.5	5.29	1.07	7.17	9.53	3.34
S5	E1,E2	1.13	2.69	7.34	5.21	1.92	13.08	0.77	2.44	15.66	2.63	0.81	2.65	2.68	3.18	0.83	4.23	2.94	4.4	0.37	6.95	8.07	4.52	10.1	3.19	10.49	7.92	1.63	9.87	4.27	3.02	0.89	1.48	5.53	5.1	11.19	3.41	2.07	6.85	3.84	9.64	2.96	2.74	7.79	3.45	0.09	0.87	9.91	9.75
S6	F1,F2	5.45	3.07	4.12	2.21	3.58	10.22	4.47	8.19	7.35	1.95	2.36	0.57	10.88	4.22	4.22	0.56	2.57	2.18	6.15	6.79	22.08	1	0.89	1.75	3.32	3.63	0.99	5.94	4.42	5.24	0.55	0	1.55	7.16	10.99	1.13	0.41	12.48	5.24	5.55	1.66	3.29	0.34	6.1	2.11	4.2	6.41	3.11
S7	G1,G2	9.63	10.88	2.97	4.42	2.18	9.87	16.64	0	7.19	5.05	5.24	5.24	2.11	5.05	6.58	7.64	21.21	8.84	1.9	6.47	0	10.25	10.35	10.88	2.77	11.47	9.98	2.77	6.23	2.55	9.75	3.29	1.27	1.84	5.66	8.76	1.15	0	8.32	9.16	12.86	4.29	8.37	1.06	3.93	7.86	16.16	18.3
S8	H1,H2	0.89	7.71		7.86	1.75			5.66		5.81	3.63	3.63		3.82	0	8.57	11.79				5.44	2.77	12.48	10.1		5.66		8.32	0	2.86	3.07	4.29	10.88	8.32		6.73	4.04		0.65			0			6.33			9.08
C1	G12,H12	4.71	4.88	13.93	3.04	1	4.14	6.41	10.6	4.7	9.22	11.86	5.53	8	11.92	0.55	5.03	11.27	5.79	1.94	7.91	24.73	3.2	0	10.34	8.01	0	1.17	3.29	6.21	2.89	4.44	14.24	2.67	4.64	11.37	0.25	1.55	0.22	4.54	7.73	4.91	6.24	3.88	15.62	2.32	4.67	3.99	5.34
X1	C3,D3	6.61	0.17	8.41	10.88	6.15	5.05	1.66	2.2	0	6.15	0	0	10.88	12.12	2.28	6.73	6.15	2.51	4.81	7.77	4.88	9.88	0	7.44	6.73	5.66	3.93	6.43	3.82	6.85	1.73	7.86	5.55	8.43	5.24	2.32	0.22	10.35	4.42	0.35	0.59	3.97	0.32	2.44	31.2	9.17	0.7	8.76
X2	E3,F3	7.19	8.13	0.34	2.32	8.95	2.67	6.11	4.93	0	13.69	17.68	2.11	12.86	9.96	11.51	4.88	3.45	3.45	1.84	9.03	14.95	0.52	10.88	3.45	17.37	6.15	11.16	5.24	9.43	4.1	2.02	8.84	6.59	0	2.67	7.12	3.33	0	6.78	5.07	1.59	3.66	0	0.86	7.12	0.78	1.63	4.77
X3	G3,H3	8.61	3.09	2.6	16.64	2.54	7.6	5.14	9.64	0	0	2.11	2.48	3.14	4.04	10.88	4.88	5.24	5.86	7.19	6.15	6.49	1.81	10.88	7.44	8.84	5.66	7.86	0	11.47	5.34	3.67	0	1.66	0	7.71	1.81	0.36	0	5.12	9.46	9.86	4.56	6.5	0.8	0	5.39	0.96	0
X4	C4,D4	0	2.37	3.24	10.88	0.69	3.01	4.17	10.21	9.43	7.35	8.32	4.56	5.24	0	0	6.73	6.53	3.54	2.4	1.52	19.28	1.38	0	0	4.29	2.77	1.19	6.15	5.11	0.5	5.66	4.29	6.21	3.82	5.24	5.7	7.43	3.14	8.28	0	0.79	0	2.84	1.25	0	0.78	5.66	0.51
X5	E4,F4	9.75	26.04	29.2	10.88	21.76	11.31	0.45	26.31	5.24	22.39	4.56	10.1	32.64	13.69	21.25	8.73	16.04	1.75	0	0	22.33	13.3	14.43	5.51	2.24	6.15	6.64	6.73	0	21.73	32.78	10.1	7.44	0	0	24.21	33.78	23.57	8.43	22.04	15.76	21.21	5.72	12.26	16.23	1.51	22.58	9.66
X6	G4,H4	0	9.91	4.55	12.12	0.81	2.77	7.08	17.85	9.43	6.84	5.81	16.64	22	14.89	11.35	0	7.12	3.63	2.05	13.86	7.92	5.17	0	4.04	0	5.66	2.81	2.89	0	8.84	6.93	11.47	6.59	3.69	10.88	7.19	2.85	17.25	2.85	10.46	3.5	8.52	4.34	11.09	6.73	5.52	4.16	1.66
X7	A5,B5	0	7.5	13.07	6.33	11.85	0	0.21	13.12	4.56	17.61	1.94	3.82	15.71	7.07	13.38	2.95	2.77	9.61	10.05	4.12	5.4	9.46	5.24	3.01	17.68	0	10.88	4.56	15.71	11.27	8.06	0	10.25	7.75	3.45	8.06	6.45	8.52	6.77	8.94	6.91	6.58	7.81	3.67	2.32	3.23	12.53	18.33
X8	C5,D5	2.48	0.82	0.13	4.29	3.1	1.59	0.65	5.18	9.43	0	6.73	0	0	8.84	2.89	3.63	5.89	2.32	8	0	12.12	3.22	5.66	13.69	4.88	11.79	10.88	7.6	0	3.82	2.85	4.04	7.25	2.05	0	0.51	1.19	20.2	0.69	1.42	0.3	2.03	1.65	6.47	11.16	1.54	5.77	31.75
X9	E5,F5	0	2.41	2.81	4.56	2.05	0	1.27	0.91	2.57	2.18	4.56	10.1	0	13.34	0	3.63	0	2.4	0	9.43	1.21	12.2	8.66	13.69	4.29	0	9.12	3.01	0	0.95	1.64	2.05	1.89	1.19	0	3.87	0.61	0	3.53	2.17	2.15	3.01	3.07	1.46	2.18	5.12	1.63	2.67
X10	G5,H5	0	6.59	1.5	4.56	5.51	3.29	1.38	0	4.88	4.71	4.88	4.56	6.15	9.43	7.1	0	4.47	2.24	1.15	5.89	6.26	1.03	6.15	4.29	4.56	2.89	9.57	1.49	4.56	0.88	5.32	0	6.9	4.88	7.07	2.82	4.95	4.04	1.55	6.79	5.82	3.14	0.99	5.43	7.71	2.26	0	1.79
X11	A6,B6	2.48	10.17	0.55	2.11	5.32	8.13	5.36	4.2	4.88	5.81	13.69	4.29	9.43	0	0.64	3.45	2.89	6.91	4.88	2.77	2.05	0.97	0	4.29	4.56	0	7.86	12.86	1.7	5.08	4.88	3.54	12.12	1.49	13.34	0.89	3.26	15.71	11.1	8.56	3.89	1.7	6.57	1.69	9.03	2.93	14.73	38.57
X12	C6,D6	5.05	1.53	2.05	14.63	2.48	9.03	4.64	3.45	2.32	4.16	0	0	5.66	4.56	4.29	5.51	0	11.36	2.18	0	9.12	4.09	2.77	5.98	8.84	6.15	1.63	10.88	8.84	2.51	2.31	4.04	0.86	8.14	14.63	1.49	1.77	5.24	5.47	1.29	0.36	1.96	4.11	7.57	2.11	5.29	6.9	13.47
X13	E6,F6	1.11	1.84	3.06	12.86	9.96	0	4.46	0	2.48	1.94	4.29	4.29	10.1	1.94	8.61	6.43	0	13.07	0.98	5.44	4.71	0.87	0	15.71	18.86	11.79	15.71	4.71	2.05	3.91	4.27	7.86	3.45	6.93	2.48	1.25	6.34	2.32	12.6	8	3.58	5.89	8.06	5.19	3.72	8.44	0.85	4.68
X14	G6,H6	2.77	1.22	7.17	4.88	0	5.37	1.76	3.82	2.48	8.78	10.1	0	5.66	10.88	6.43	3.63	5.44	0	3.01	0	1.3	6.69	2.57	8	2.4	6.73	2.89	5.24	7.44	3.69	4	4.16	0.92	2.42	5.24	5.4	0.58	4.56	6.56	4.99	3.39	5.16	2.1	3.38	2.05	6.35	16.35	12.59
X15	A7,B7	15.71	22.63	26.62	4.88	27.08	3.45	2.43	27.44	5.24	15.9	18.86	0	17.14	8	20.57	12.86	3.82	1.13	4.79	3.14	8.16	5.11	18.45	5.24	5.24	6.15	9.03	9.03	9.43	21.06	18.76	3.82	10.04	25.1	15.71	18.97	36.7	27.08	13.85	21.3	1.94	16.23	25.58	0.72	9.69	7.87	19	6.83
X16	C7,D7	6.61	0.81	4.07	7.44	7.77	3.01	3.22	5.01	4.56	3.84	0	0	0.49	7.44	4.96	6.43	9.43	1.79	3.39	0	3.74	4.02	4.29	0	2.32	6.73	6.37	1.32	4.29	1.71	2.75	10.1	3.42	0.81	7.07	1.13	8.28	16.12	1.72	2.42	1.09	0	4.6	2.9	7.27	7.33	5.6	3.72
X17	E7,F7	4.66	0.88	9.49	8	6.04	4.04	1.87	17.18	0	8.66	0	2.57	3.97	6.73	12.65	5.81	6.15	7.79	4.45	9.64	13.64	0.46	9.87	3.63	13.69	20.2	3.01	7.86	2.48	0.53	6.79	20.2	3.1	0.92	5.24	2.07	1.94	10.88	1.48	3.7	0.02	0	5.05	0.4	3.1	3.11	4.29	10.88
X18	G7,H7	5.14	7.71	4.48	1.75	1.66	12.3	0	10.48	0	2.15	6.73	12.41	3.14	5.66	0.65	13.2	0	5.11	12.6	7.6	4.77	6.27	0	4.2	9.43	3.45	11.59	1.43	13.69	1.99	3.77	0	3.14	2.24	9.03	3.09	3.65	0	0.99	7.01	7.5	2.57	0	1.09	3.45	0.81	3.93	12.22
X19	A8,B8	5.24	4.98	1.86	2.05	18.55	10.35	3.39	11.79	0	2.57	4.29	6.96	15.71	10.88	1.5	3.82	3.63	5.51	3.57	3.14	3.72	5.8	6.15	2.57	0	5.66	11.68	2.4	15.71	1.72	1.25	6.53	2.74	5.84	4.88	0.51	6.87	15.71	1.73	7.02	2.05	7.02	4.39	2.32	5.51	4.41	8.16	9.32
X20	C8,D8	2.77	1.77	0.8	5.66	2.05	3.45	5.45	0	5.24	4.29	2.57	5.24	1.79	10.1	4.69	7.86	1.66	8.73	2.4	3.14	5.51	2.35	5.66	1.55	9.43	3.14	6.96	1.19	4.29	2.67	8	11.22	5.51	6.73	6.15	1.02	8.08	14.14	1.37	10.36	0.68	0	0.13	3.31	5.84	12.33	5.24	12.86
X21	E8,F8	0	2.85	4.79	14.63	1.35	5.51	1.35	4.23	2.57	5.24	4.88	10.1	7.44	10.88	1.37	1.94	10.88	8.54	0	3.29	0	4.63	6.15	0	4.88	12.86	15.15	0	9.43	2.36	4.62	2.18	1.89	4.56	5.66	1.97	5.3	13.34	7.54	1.04	3.01	9.75	3.16	1.42	5.32	0.48	11.16	17.93
X22	G8,H8	9.03	2.7	0.33	2.77	8.32	1.75	0.86	3.54	5.24	0	4.88	5.24	6.73	10.35	8.16	0	4.56	13.26	2.11	0	0	1.31	6.15	2.48	0	0	1.46	13.99	4.56	2.4	2.41	4.88	10.55	1.75	5.24	5.03	4.24	16.64	1.39	0.17	4.14	3.69	2.86	2.45	1.79	2.29	6.9	8.84
X23	A9,B9	0	1.85	0.93	10.1	8.66	1.84	10.3	15.04	4.88	10.55	7.44	14.63	0	11.79	6.93	0	14.14	9.16	3.93	0	26.05	8.98	6.15	4.88	9.43	3.29	0	10.48	4.04	12.07	5.87	10.1	9.69	4.71	0	0.46	1.16	0	9.36	13.36	3.6	15.23	4.25	6.37	8.66	10.49	17.56	7.67
X24	C9,D9	10.21	5.53	2.71	8.32	1.32	3.82	1.98	4.99	0	5.51	4.88	2.24	4.56	5.66	3.37	4.04	12.12	9.57	1.08	4.88	22.93	7.11	0	0	16.23	0	0	1.23	4.04	5.37	2.52	0	1.75	0	4.56	2.8	2.89	16.5	0.31	8.98	0.38	2.18	6.08	2.68	0	1.9	6.15	3.24
X25	E9,F9	6.15	8.24	12.55	15.04	9.87	11.47	4.1	10.1	4.88	6.15	5.24	5.24	7.44	0	1.84	3.63	7.44	9.3	10	3.45	10.67	0.46	6.15	0	5.24	6.73	8	7.07	13.69	2.15	13.94	4.56	10.55	6.43	5.24	1.15	11.12	0	4.32	0.57	0.25	1.1	7.98	0.77	6.15	2.21	3.72	2.24
X26	G9,H9	2.77	6.71	2.29	3.45	1.95	0	0.42	11.35	2.4	4.34	4.56	0	7.86	5.24	4.78	7.86	2.11	9.69	3.38	3.01	11.16	1.95	5.24	4.88	4.56	6.73	3.69	2.67	11.79	1.38	0.57	17.68	14.95	5.24	0	1.89	3.9	0.61	13.88	1.99	5.05	4.56	5.18	1.93	8.73	10.03	4.88	1.66
X27	A10,B10	0	3.66	5.87	7.19	7.19	0	3.68	4.56	4.88	3.19	10.88	4.88	12.86	0	0.6	11.79	2.4	4.35	0.95	3.01	9.25	2.82	13.86	8.84	10.1	8.84	4.29	1.32	2.4	0.81	2.89	0	1.63	14.43	10.88	6.35	4.27	6.15	4.8	6.51	1.16	2.67	2.06	2.82	5.11	1.76	7.33	2.62
X28	C10,D10	2.67	8.43	7.01	5.24	5.51	5.66	1.93	4.96	0	6.15	9.43	5.66	5.66	13.86	5.01	0	2.89	1.25	7.25	9.87	10.7	3.55	0	17.68	9.43	10.88	13.69	2.57	0	2.04	14.16	2.24	10.35	5.44	5.66	7.89	6.5	0	8.93	3.21	0.71	9.75	5.82	6.5	10.35	3.52	5.05	9.54
X29	E10,F10	2.77	17.05	14.87	10.1	7.44	4.88	6.41	13.77	5.24	2.05	10.1	2.57	20.2	5.66	19.44	0	18.86	16.97	4.16	8.66	7.44	2.55	5.24	2.24	0	6.15	9.29	7.25	10.1	15.71	15.16	10.1	4.04	0	11.79	6.17	27.34	20.95	1.42	2.57	0.13	8.84	9.89	5.42	2.24	5.77	13.53	16.07
X30	G10,H10	8.32	9.81	7.14	2.18	12.53	3.29	6.42	13.97	4.88	6.15	14.63	4.88	5.66	0	13.48	7.07	4.88	4.88	6.45	2.67	2.18	2.65	0	1.99	4.56	6.15	2.48	9.12	8.32	12.25	9.32	2.18	7.77	9.87	10.88	8.48	9.51	10.88	0.67	8.43	8.09	11.98	10.3	0.66	9.75	3.63	15.33	13.09
X31	A11,B11	6.26	1.72	3.64	9.43	5.24	5.89	3.75	3.2	9.43	8.32	9.43	4.88	4.04	14.63	12.86	1.84	0	19.51	5.44	4.66	30.58	3.32	5.66	5.24	9.43	15.71	9.43	5.66	18.45	5.44	4.26	8.32	3.01	10.88	2.67	3.52	7.93	10.73	6.51	4.27	0.81	7.86	3.25	0.3	0.91	6.35	7.44	10.51
X32	C11,D11	11.31	8.56	11.11	19.41	1.03	7.44	2.19	3.54	4.88	2.05	9.43	0	0	0	13.55	1.94	0	16.64	3.63	10.35	20.5	0	11.79	10.1	0	6.73	5.24	4.47	4.56	3.82	12.06	2.11	17.09	8.84	5.66	3.14	18.01	9.43	3.1	1.59	3.31	3.05	10.57	1.87	2.11	7.36	5.24	14.48
X33	E11,F11	4.16	5.66	1.53	0	14.85	13.34	12.49	4.68	0	5.16	18.86	8	10.88	7.44	2.74	6.73	16.97	20.2	7.77	5.89	7.25	10.43	10.88	19.69	4.56	0	21.25	6.04	0	2.82	3.54	17.25	1.57	12.86	0	0.52	4.79	6.96	6.1	13.62	1.3	7.71	7.35	3.55	6.96	3.38	7.44	16.38
X34	G11,H11	10.35	5.18	2.29	28.28	7.07	3.01	3.68	7.86	2.48	10.88	12.41	2.77	0	4.88	1.94	23.02	8.32	1.89	7.36	7	20.2	0.6	3.01	9.18	0	0	9.43	0	0	9.07	1.67	5.51	0.55	1.15	15.71	3.68	2.63	14.63	0.29	1.96	0.42	0	3.34	0.84	3.82	2.04	2.36	0.81
X35	A12,B12	7.67	7.66	17.49	10.1	13.3	2.77	1.35	5.24	7.19	0.95	11.22	4.56	8.66	8.95	10.62	7.6	0	6.37	12.12	5.66	18.93	6.59	5.66	12.86	0	12.86	2.59	0	4.04	1.41	7.72	7.86	15.33	9.87	15.71	2.29	24.21	2.89	4.74	4.22	2.86	0	3.67	1	12.86	10.27	24.46	5.55
X36	C12,D12	14.63	10.62	1.96	0	7.44	3.29	5.53	4.47	18.86	15.53	0	4.56	1.49	4.29	4.41	8.52	8.13	5.66	6	7.77	5.44	0.42	2.57	3.82	9.43	3.14	6.87	5.66	2.11	13.15	6.52	13.69	7.29	3.51	2.05	0.7	9.46	14.63	6.12	11.22	2.03	0	11.76	8.13	4.04	0.35	4.88	3.63
X37	E12,F12	6.04	8.24	5.15	8.84	8.54	1.4	5.39	3.45	0	5.11	23.93	7.19	13.69	4.88	11.79	6.43	4.16	16.84	1.68	5.24	10.55	6.91	16.97	0	14.63	5.66	6.66	7.44	18.3	1.92	2.61	4.29	5.44	10.35	5.66	5.27	17.37	38.57	9.56	7.38	0.41	4.99	4.39	6.1	2.97	5.35	8	10.35
X38	B3,B4	0	0.84	4.74	0	11.98	3.29	1.46	1.77	4.56	14.35	4.29	7.19	0	11.59	8.05	0	15.71	6.24	3.51	1.55	9.03	5.28	0	11.22	0	0	3.69	3.14	2.05	1.63	3.55	0	7.03	11.03	2.57	1.63	11.62	9.43	6.03	2.8	2.86	7.53	0.72	4.88	8	4.54	2.45	98.14
*** = Value not available; --- = Designated as an outlier
*Value = Value extrapolated beyond standard range
OOR = Out of Range; OOR> = Out of Range Above; OOR< = Out of Range Below
Exp Conc = Expected Concentration; Obs Conc = Observed Concentration

## Sheet: Conc in Range
File Name: C:\Cell Therapy\Hedvig\221221 NIPU plate 2.rbx
Acquisition Date: 21-Dec-2022, 11:37 AM
Reader Serial Number: LX10017068422
Plate ID:
RP1 PMT (Volts): 579.00
RP1 Target: 3635
		Hu b-NGF (46)	Hu CTACK (72)	Hu Eotaxin (43)	Hu FGF basic (44)	Hu G-CSF (57)	Hu GM-CSF (34)	Hu GRO-a (61)	Hu HGF (62)	Hu IFN-a2 (20)	Hu IFN-g (21)	Hu IL-1a (63)	Hu IL-1b (39)	Hu IL-1ra (25)	Hu IL-2 (38)	Hu IL-2Ra (13)	Hu IL-3 (64)	Hu IL-4 (52)	Hu IL-5 (33)	Hu IL-6 (19)	Hu IL-7 (74)	Hu IL-8 (54)	Hu IL-9 (77)	Hu IL-10 (56)	Hu IL-12(p70) (75)	Hu IL-12(p40) (28)	Hu IL-13 (51)	Hu IL-15 (73)	Hu IL-16 (27)	Hu IL-17A (76)	Hu IL-18 (42)	Hu IP-10 (48)	Hu LIF (29)	Hu M-CSF (67)	Hu MCP-1(MCAF) (53)	Hu MCP-3 (26)	Hu MIF (35)	Hu MIG (14)	Hu MIP-1a (55)	Hu MIP-1b (18)	Hu PDGF-bb (47)	Hu RANTES (37)	Hu SCF (65)	Hu SCGF-b (78)	Hu SDF-1a (22)	Hu TNF-a (36)	Hu TNF-b (30)	Hu TRAIL (66)	Hu VEGF (45)
Type	Well	Conc in Range	Conc in Range	Conc in Range	Conc in Range	Conc in Range	Conc in Range	Conc in Range	Conc in Range	Conc in Range	Conc in Range	Conc in Range	Conc in Range	Conc in Range	Conc in Range	Conc in Range	Conc in Range	Conc in Range	Conc in Range	Conc in Range	Conc in Range	Conc in Range	Conc in Range	Conc in Range	Conc in Range	Conc in Range	Conc in Range	Conc in Range	Conc in Range	Conc in Range	Conc in Range	Conc in Range	Conc in Range	Conc in Range	Conc in Range	Conc in Range	Conc in Range	Conc in Range	Conc in Range	Conc in Range	Conc in Range	Conc in Range	Conc in Range	Conc in Range	Conc in Range	Conc in Range	Conc in Range	Conc in Range	Conc in Range
B	A3,A4
S1	A1,A2	6505.9	17983.2	935.22	OOR >	92190.3	6030.61		177705	29608.7	17804.9	57690.1	5287.96		28878.2	12262.6	1430.12	3785.87	110923	3910.61	35951.8	10931.4		12462.7	25047.8	212707	3661.74	436678		43872.4	16132.5	20076.5	92836.6	11431.6	8211.89	2413.91	45250.8	OOR >	843.1	9118.25	45103.7	12935.7	47251.4	1249900			16079.8	10848.4	84293.8
S2	B1,B2	1394.67	6136.96	351.76	OOR >	23400.7	1491.61		52264.4	5871.82	1380.39	13854.5	1188.18	38599.7	3974.62	3098.13	343.55	961.7	29131.3	1323.6	10637	3408.71	5324.67	4195.99	7527	64835	952.77	58462.2	5559.48	11393.4	3910.79	9191.34	16054.6	2901.8	2196.26	941.94	9451.38	6772.78	297.35	2048.68	13946.2	3862.86	8057.05	739101	12758.5	19296.1	4690.48	3362.92	22262.8
S3	C1,C2	350.53	1465.4	108.15	4958.01	5757.85	393.2	OOR >	12591	1463.62	311.4	3572.87	282.62	9310.8	977.42	770.51	86.97	275.07	6859.19	362.01	2454.73	879.24	1301.46	1149.15	1846.5	16242.3	244.33	15786.2	1379.17	2878.05	917.44	1736.56	4145.14	699.54	583.25	245.91	2450.83	1386.92	75.63	544.41	3375.08	891.17	2027.04	184747	3115.03	4821.12	1151.69	831.84	5425.56
S4	D1,D2	86.5	364.3	28.63	962.82	1439.09	94.96	5373.65	3372.05	381.72	81.37	874.69	72.29	2393.03	251.63	194.79	21.47	64.51	1821.03	81.76	656.92	206.11	337.02	266.43	496.86	4093.7	61.32	3912.39	353.58	747.94	245.7	463.88	1047.85	180.06	137.43	59.04	631.69	376.53	19.2	133.69	908.51	236.75	500.94	46329.7	799.33	1225.32	292.23	219.71	1386.45
S5	E1,E2	21.98	95.4	6.29	260.5	372.28	23.8	1433	785.55	87.75	20.83	212.83	18.56	582.38	60.42	47.68	5.35	15.71	428.04	21.99	155.12	58.46	79.97	67.18	111.65	989.4	14.47	968.16	83.35	179.06	59.28	120.02	247.66	44.68	33.55	14.85	150.81	91.33	4.6	32.74	215.58	59.37	124.94	11466.7	191.95	293.68	72.7	49.76	337.95
S6	F1,F2	5.62	22.67	1.59	61.82	87.43	6.13	332.3	203.43	25.2	4.99	57.87	4.35	149.92	15.58	12.35	1.41	4.22	108.06	5.29	38.74	13	20.95	18.1	30.17	264.15	3.83	246.72	22.22	43.2	14.42	27.7	67.69	10.77	11.02	3.96	38.35	21.85	1.23	9.02	49.08	13.16	33.2	2968.81	51.14	73.73	18.01	14.08	86.77
S7	G1,G2	1.17	5.4	0.43	15.4	23.41	1.45	110.41	48.82	5.33	1.21	13.45	1.12	36.26	3.94	2.99	0.29	1.11	31.9	1.33	10.58	3.24	5.41	3.97	7.84	61.18	1.07	58.98	5.65	12.44	3.67	7.67	16.55	3.08	1.82	0.87	9.93	6.14	0.28	1.87	15.75	3.99	7.13	678.64	11.75	20.77	4.63	3.11	22.61
S8	H1,H2	0.44	1.63		4.17	5.52			13.1		0.34	3.32	0.3		0.92	0.71	0.11	0.2				0.91	1.1	1.1	1.53		0.17		1.2	2.62	1.12	1.75	3.23	0.57	OOR <		2.16	1.29		0.42			2.23			4.3			3.94
C1	G12,H12	34.09	181.21	6.58	714.2	724.81	38.43	2326.92	2409.76	132.88	42.32	428.78	42.63	1269.42	90.14	96.78	9.51	19.55	691.57	36.94	471.51	40.31	153.8	137.09	194.6	1748.24	17.34	2017.87	182.01	299.44	139.95	122.97	442.68	82.45	52.25	14.92	399.29	163.64	7.14	65.24	480.72	148.08	257.77	28111.3	157.1	574.39	195.16	118.95	529.4
X1	C3,D3	OOR <	1058.42	187.23	OOR <	169.47	OOR <	1996.82	577.58	OOR <	OOR <	OOR <	OOR <	OOR <	OOR <	41.96	OOR <	5.65	OOR <	OOR <	OOR <	5.52	268.44	OOR <	OOR <	OOR <	0.67	OOR <	15.42	11.44	OOR <	385.51	30.19	7.99	41.4	OOR <	245.72	293.39	2.56	324.54	2302.27	10261.9	63.06	122586	1917.59	189.16	832.61	31.54	OOR <
X2	E3,F3	OOR <	898.5	131.64	OOR <	133.21	OOR <	1452.52	501.93	OOR <	OOR <	OOR <	OOR <	OOR <	OOR <	76.77	OOR <	4.65	OOR <	OOR <	OOR <	6.67	190.57	OOR <	OOR <	OOR <	OOR <	OOR <	25.64	OOR <	14.34	861.14	OOR <	5.22	35.44	OOR <	319.3	977.8	3.07	276.29	2188.84	8042.92	54.36	106114	1772.65	78.89	601.05	23.35	OOR <
X3	G3,H3	OOR <	684.46	136.79	OOR <	145.81	OOR <	1658.4	516.36	OOR <	2.01	OOR <	OOR <	OOR <	OOR <	55.98	OOR <	4.55	OOR <	OOR <	OOR <	4.4	221.38	OOR <	OOR <	OOR <	0.67	OOR <	17.49	11.44	OOR <	903.74	18.91	OOR <	35.44	OOR <	202.65	1045.81	2.23	296.36	2114.62	8545.14	51.44	78264.1	1602.8	159.58	724.42	14.77	OOR <
X4	C4,D4	OOR <	979.69	446.27	OOR <	198.52	OOR <	1607.01	581.18	OOR <	1.74	OOR <	OOR <	OOR <	OOR <	46.43	OOR <	9.21	OOR <	OOR <	OOR <	OOR <	217.44	OOR <	OOR <	OOR <	0.84	OOR <	17.49	15.69	17.39	990.22	12.93	8.23	40.23	OOR <	351.36	498.53	2.98	325.64	2568.37	9804.72	57.26	125282	1538.93	79.73	729.66	15.75	OOR <
X5	E4,F4	OOR <	592.06	257.98	OOR <	56.23	OOR <	1525.79	501.93	OOR <	5.52	OOR <	OOR <	OOR <	OOR <	20.67	OOR <	6.14	OOR <	OOR <	OOR <	5.2	206	OOR <	OOR <	OOR <	OOR <	OOR <	13.34	OOR <	37.57	460.19	OOR <	OOR <	23.44	OOR <	219.36	123.5	OOR <	287.02	1492.26	7926.55	40.51	67041.6	1641.91	64.53	693.08	OOR <	OOR <
X6	G4,H4	OOR <	480.94	442.68	OOR <	156.96	OOR <	1364.72	624.28	OOR <	5.87	OOR <	OOR <	271.1	OOR <	51.6	OOR <	10.02	OOR <	OOR <	OOR <	7	212.71	OOR <	OOR <	OOR <	0.67	OOR <	20.57	12.39	93.57	1573.29	35.59	5.22	26.58	OOR <	236.12	3063.3	2.56	291.03	2252.77	8283.98	43.05	80678.7	1697.98	67.92	649.21	OOR <	OOR <
X7	A5,B5	OOR <	644.75	280.14	OOR <	162.53	OOR <	1715.3	581.18	OOR <	7.29	OOR <	OOR <	176.84	OOR <	59.61	OOR <	6.62	OOR <	OOR <	OOR <	7.99	205.21	OOR <	OOR <	OOR <	1	OOR <	33.67	10.48	90.21	4435.7	30.19	8.72	39.44	OOR <	466.1	4486.29	2.62	288.25	2316.7	8835.94	45.57	91678.7	1994.7	64.53	640.3	18.33	OOR <
X8	C5,D5	OOR <	873.65	279.59	OOR <	103.61	OOR <	1648.22	570.39	OOR <	OOR <	OOR <	OOR <	OOR <	OOR <	40.83	OOR <	6.04	OOR <	OOR <	OOR <	9.52	235.14	OOR <	OOR <	OOR <	OOR <	OOR <	18	10.48	21.1	421.87	24.64	OOR <	36.25	OOR <	176.45	119.2	OOR <	408.9	2238.33	9878.7	60.99	97250.6	1764.17	89.81	746.12	30.05	OOR <
X9	E5,F5	OOR <	658.42	202.07	OOR <	105.02	OOR <	1692.04	440.45	OOR <	OOR <	OOR <	OOR <	OOR <	OOR <	47.91	OOR <	4.85	OOR <	OOR <	OOR <	5.69	222.17	OOR <	OOR <	OOR <	OOR <	OOR <	18.52	OOR <	21.77	1445.06	21.8	OOR <	28.32	OOR <	186.77	2940.97	1.11	453.36	2192.97	9515.33	52.27	79350.6	1570.45	71.3	705.76	23.35	OOR <
X10	G5,H5	OOR <	961.99	277.38	OOR <	127.6	OOR <	1496.8	530.78	OOR <	OOR <	OOR <	OOR <	OOR <	OOR <	30.93	OOR <	5.94	OOR <	OOR <	OOR <	5.04	191.36	OOR <	OOR <	OOR <	OOR <	OOR <	19.03	OOR <	29.85	1013.97	18.91	OOR <	50.08	OOR <	356.32	1094.86	1.86	541.23	1834.27	6201.1	67.58	82973.4	1818.43	54.34	578.15	34.81	OOR <
X11	A6,B6	OOR <	1167.65	256.88	OOR <	97.93	OOR <	1831.56	609.92	OOR <	1.38	OOR <	OOR <	OOR <	OOR <	31.7	OOR <	6.23	OOR <	OOR <	OOR <	9.18	261.79	OOR <	OOR <	OOR <	OOR <	OOR <	21.08	15.69	33.88	377.82	51.21	OOR <	55.88	OOR <	207.42	52.77	OOR <	309.18	3522.43	12193	43.05	145119	1868.44	80.57	749.86	28.85	OOR <
X12	C6,D6	OOR <	1051.86	190.75	OOR <	70.73	OOR <	1890.85	473.02	OOR <	OOR <	OOR <	OOR <	OOR <	OOR <	35.54	OOR <	4.03	OOR <	OOR <	OOR <	6.83	220.59	OOR <	OOR <	OOR <	OOR <	OOR <	23.62	OOR <	35.22	711.97	24.64	OOR <	56.23	OOR <	256.94	138.8	OOR <	321.59	3169.11	12438.5	33.7	120505	1965.89	74.67	759.61	20.23	OOR <
X13	E6,F6	OOR <	1326.94	204.51	OOR <	110.69	OOR <	1881.58	415.06	OOR <	1.38	OOR <	OOR <	OOR <	OOR <	35.16	OOR <	5.25	OOR <	OOR <	OOR <	6.17	232.39	OOR <	OOR <	OOR <	OOR <	OOR <	31.67	OOR <	43.27	940.92	30.19	OOR <	60.81	OOR <	315.22	174.08	1.19	332.41	3270.33	13635.6	33.7	115373	2269.66	89.81	773.11	21.17	OOR <
X14	G6,H6	OOR <	799.85	332.16	OOR <	107.86	OOR <	1603.54	415.06	OOR <	OOR <	OOR <	OOR <	OOR <	OOR <	13.66	OOR <	6.81	OOR <	OOR <	OOR <	4.4	241.82	OOR <	OOR <	OOR <	OOR <	OOR <	11.77	12.39	OOR <	838.15	18.91	OOR <	50.45	OOR <	162.95	60.53	1.28	315.88	1350.15	9035.45	30.69	93010.3	1373.87	78.05	753.61	14.77	OOR <
X15	A7,B7	OOR <	640.85	194.19	OOR <	175.02	OOR <	1593.1	364.16	OOR <	2.41	OOR <	OOR <	OOR <	OOR <	31.32	OOR <	3.82	OOR <	OOR <	OOR <	3.62	237.11	OOR <	OOR <	OOR <	OOR <	OOR <	18.52	OOR <	16.37	1995.66	35.59	OOR <	70.02	OOR <	215.38	161.73	3.17	337.74	1743.6	8835.94	24.19	88775	1428.74	84.78	753.61	OOR <	OOR <
X16	C7,D7	OOR <	655.82	183.08	21.16	656.64	OOR <	1655.01	389.64	OOR <	14.15	OOR <	OOR <	1481.49	OOR <	86.26	OOR <	5.45	OOR <	9.87	OOR <	18.15	225.32	OOR <	OOR <	OOR <	OOR <	OOR <	25.14	OOR <	143.38	5785.97	61.26	8.72	201.1	OOR <	354.67	2024.47	13.64	345.35	1702.39	8333.8	31.99	73919.4	1418.46	109.04	728.16	31.84	OOR <
X17	E7,F7	OOR <	702.05	165	OOR <	238.36	OOR <	1459.96	652.96	OOR <	3.6	OOR <	OOR <	344.87	OOR <	41.21	OOR <	3.29	OOR <	OOR <	OOR <	19.61	215.86	OOR <	OOR <	OOR <	OOR <	OOR <	6.99	OOR <	10.62	406.09	OOR <	OOR <	42.17	12.03	281.11	73.15	3.63	301.45	2054.83	8233.11	19.79	115007	1284.37	77.2	702.03	OOR <	OOR <
X18	G7,H7	OOR <	626.54	94.87	26.21	267.04	OOR <	1725.2	660.13	OOR <	3.65	OOR <	OOR <	593.76	OOR <	107.4	OOR <	1.82	OOR <	OOR <	OOR <	16.17	215.47	OOR <	OOR <	OOR <	OOR <	OOR <	21.08	OOR <	64.72	1273.7	OOR <	OOR <	31.31	15.22	357.15	719.33	4.45	341.55	2601.39	8822.78	18.91	113421	1307.65	99.86	705.76	13.78	OOR <
X19	A8,B8	OOR <	931.22	158.37	OOR <	252.03	OOR <	1818.9	573.99	OOR <	4.65	OOR <	OOR <	645.99	OOR <	54.89	OOR <	4.24	OOR <	OOR <	OOR <	11.58	225.32	OOR <	OOR <	OOR <	0.67	OOR <	30.67	OOR <	31.86	1669.06	OOR <	OOR <	29.19	OOR <	398.02	1578.38	3.8	307.52	2098.12	10220.8	32.41	138320	1648.71	91.49	735.64	33.62	OOR <
X20	C8,D8	OOR <	697.49	266.98	OOR <	105.02	OOR <	1433.77	386	OOR <	2.23	OOR <	OOR <	216.36	OOR <	27.82	OOR <	4.95	OOR <	OOR <	OOR <	11.93	212.71	OOR <	OOR <	OOR <	OOR <	OOR <	31.17	OOR <	28.5	89.35	OOR <	OOR <	11.45	OOR <	401.39	30.01	1.11	323.89	1068.1	10446.5	33.7	90226.6	1397.9	63.68	726.67	OOR <	OOR <
X21	E8,F8	OOR <	1265.37	171.11	OOR <	57.69	OOR <	1130.65	483.87	OOR <	OOR <	OOR <	OOR <	OOR <	OOR <	25.86	OOR <	2.85	OOR <	OOR <	OOR <	OOR <	179.85	OOR <	OOR <	OOR <	OOR <	OOR <	15.42	OOR <	OOR <	301.17	OOR <	OOR <	16.24	OOR <	882.44	80.46	OOR <	273.94	895.23	3435.96	21.56	102954	1449.28	73.83	578.89	16.4	OOR <
X22	G8,H8	OOR <	1129.45	133.95	OOR <	102.19	OOR <	1658.4	458.55	OOR <	OOR <	OOR <	OOR <	OOR <	OOR <	26.64	OOR <	2.52	OOR <	OOR <	OOR <	4.25	231.61	OOR <	OOR <	OOR <	OOR <	OOR <	16.97	OOR <	OOR <	467.59	OOR <	OOR <	9.73	OOR <	268.2	178.53	1.72	342.85	1449.01	9194.48	21.12	106114	1268.83	94.84	753.61	20.23	OOR <
X23	A9,B9	OOR <	1576.76	308.87	OOR <	186.1	OOR <	1459.96	559.6	OOR <	OOR <	OOR <	OOR <	OOR <	OOR <	77.83	OOR <	4.44	OOR <	OOR <	OOR <	11.58	205.21	OOR <	OOR <	OOR <	OOR <	OOR <	25.64	OOR <	31.86	843.83	OOR <	OOR <	28.76	OOR <	1049.14	735.19	3.26	326.4	1039.28	7804.51	27.67	139925	1488.59	85.62	676.7	16.73	OOR <
X24	C9,D9	OOR <	1443.2	224.51	OOR <	210.92	OOR <	1834.71	494.7	OOR <	1.74	OOR <	OOR <	OOR <	OOR <	73.94	OOR <	3.4	OOR <	OOR <	OOR <	10.89	241.82	OOR <	OOR <	OOR <	OOR <	OOR <	29.17	OOR <	27.83	2165.72	18.91	OOR <	15.73	OOR <	276.26	1428	4.29	334.81	1494.32	9877.59	27.67	137209	1349.82	93.17	809.22	19.28	OOR <
X25	E9,F9	OOR <	640.2	116.44	OOR <	29.64	OOR <	1255.97	283.76	OOR <	OOR <	OOR <	OOR <	OOR <	OOR <	3.82	OOR <	1.94	OOR <	OOR <	OOR <	3.93	217.44	OOR <	OOR <	OOR <	OOR <	OOR <	11.25	OOR <	OOR <	185.55	OOR <	OOR <	13.64	OOR <	150.23	41.55	OOR <	298.68	804.7	7791.21	27.24	80316.5	1337.79	58.59	686.38	16.4	OOR <
X26	G9,H9	OOR <	1264.04	168.77	27.16	412.97	OOR <	1705.36	867.08	OOR <	2.14	OOR <	OOR <	176.84	OOR <	101.2	OOR <	3.07	OOR <	16.7	OOR <	11.58	232.79	OOR <	OOR <	OOR <	OOR <	OOR <	24.63	10.48	266.58	2395.75	OOR <	17.82	55.52	OOR <	501.68	1208.74	7.94	322.57	4772.52	10351.4	25.06	154555	1649.56	98.19	710.98	23.35	OOR <
X27	A10,B10	OOR <	1307.06	96	OOR <	76.49	OOR <	1887.76	552.4	OOR <	OOR <	OOR <	OOR <	OOR <	OOR <	37.06	OOR <	2.17	OOR <	OOR <	OOR <	4.09	252.01	OOR <	OOR <	OOR <	2.82	OOR <	25.14	OOR <	39.25	481.37	OOR <	OOR <	18.72	OOR <	459.21	108.32	OOR <	317.2	1743.6	10849.8	17.13	112201	1543.19	101.53	762.61	OOR <	OOR <
X28	C10,D10	OOR <	953.48	62.41	OOR <	127.6	OOR <	1897.02	703.08	OOR <	OOR <	OOR <	OOR <	OOR <	OOR <	114.25	OOR <	0.94	OOR <	OOR <	OOR <	6.01	226.89	OOR <	OOR <	OOR <	1	OOR <	26.65	OOR <	38.24	816.63	OOR <	OOR <	21.59	OOR <	1084.49	380.7	1.72	295.36	1772.45	11063.5	21.56	100647	1330.04	65.38	731.9	OOR <	OOR <
X29	E10,F10	OOR <	888.03	131.73	OOR <	70.73	OOR <	1665.17	695.93	OOR <	OOR <	OOR <	OOR <	OOR <	OOR <	86.26	OOR <	2.29	OOR <	OOR <	OOR <	5.2	216.26	OOR <	OOR <	OOR <	OOR <	OOR <	49.45	OOR <	54.67	682.55	OOR <	OOR <	15.73	OOR <	1146.54	276.48	OOR <	291.03	2721.08	12138.2	26.8	111226	1332.62	67.92	653.66	OOR <	OOR <
X30	G10,H10	OOR <	1653.25	78.03	OOR <	133.21	OOR <	1426.22	792.33	OOR <	OOR <	OOR <	OOR <	OOR <	OOR <	113.91	OOR <	2.06	OOR <	28.92	OOR <	7.83	185.81	OOR <	OOR <	OOR <	OOR <	OOR <	33.67	39.66	6.87	412.68	OOR <	2.28	12.56	OOR <	646.26	177.42	2.34	260.3	2192.97	5021.45	22.44	93615.7	2097.28	59.44	621.03	20.86	OOR <
X31	A11,B11	OOR <	1583.46	203.61	OOR <	138.81	OOR <	2067.28	678.03	OOR <	2.46	OOR <	OOR <	164.56	OOR <	47.91	OOR <	3.61	OOR <	OOR <	OOR <	38.34	261.01	OOR <	OOR <	OOR <	OOR <	OOR <	21.59	OOR <	OOR <	1187.65	18.91	3.92	43.33	OOR <	729.71	675.75	5.23	332.52	1821.91	9466.67	33.7	78264.1	2093.89	92.33	736.39	OOR <	OOR <
X32	C11,D11	OOR <	862.54	121.29	OOR <	103.61	OOR <	1610.47	458.55	OOR <	OOR <	OOR <	OOR <	OOR <	OOR <	46.8	OOR <	2.29	OOR <	OOR <	OOR <	9.18	219.8	OOR <	OOR <	OOR <	OOR <	OOR <	19.03	OOR <	OOR <	625.76	15.96	2.28	32.15	OOR <	313.59	397.5	1.11	299.68	1057.8	8905.51	31.56	30165.7	1441.58	74.67	753.61	OOR <	OOR <
X33	E11,F11	OOR <	1078.14	188.13	OOR <	217.79	OOR <	1529.39	2132.13	OOR <	OOR <	OOR <	OOR <	OOR <	OOR <	82.76	OOR <	3.93	OOR <	OOR <	OOR <	12.28	183.82	OOR <	OOR <	OOR <	OOR <	OOR <	30.17	OOR <	39.58	1961.94	56.27	23.37	50.82	OOR <	897.58	1795.59	4.37	265.61	609.31	2951.26	42.63	22395.8	1923.52	64.53	547.18	OOR <	OOR <
X34	G11,H11	OOR <	1180.84	191.12	OOR <	246.57	OOR <	1196.71	2426.3	OOR <	OOR <	OOR <	OOR <	OOR <	OOR <	84.16	OOR <	3.18	OOR <	OOR <	OOR <	13.15	161.91	OOR <	OOR <	OOR <	OOR <	OOR <	21.59	OOR <	26.48	1572.68	43.5	20.72	30.04	OOR <	657.36	1384.89	4.13	240.01	368.83	2732.72	33.7	39158	1949.79	55.19	544.23	OOR <	OOR <
X35	A12,B12	OOR <	1053.17	471.49	OOR <	75.05	OOR <	1554.39	465.79	OOR <	1.52	OOR <	OOR <	OOR <	OOR <	43.83	OOR <	6.04	OOR <	OOR <	OOR <	7.33	195.32	OOR <	OOR <	OOR <	OOR <	OOR <	51.4	OOR <	22.78	454.71	30.19	OOR <	64.6	OOR <	506.93	83.81	OOR <	333.82	1846.64	5969.44	50.6	106722	2872.83	54.34	693.08	OOR <	OOR <
X36	C12,D12	OOR <	1063.68	415.09	16.66	256.13	OOR <	1841.01	566.79	OOR <	2.59	OOR <	OOR <	293.91	OOR <	79.94	OOR <	5.15	OOR <	OOR <	OOR <	3.62	239.46	OOR <	OOR <	OOR <	OOR <	OOR <	46.51	OOR <	40.92	1605.84	OOR <	5.48	73.67	OOR <	618.71	918.85	4.13	358.66	2370.33	11015.6	43.89	112323	2458.88	79.73	831.1	23.35	OOR <
X37	E12,F12	OOR <	1088.66	679.72	OOR <	120.56	OOR <	1456.24	473.02	OOR <	2.28	OOR <	OOR <	OOR <	OOR <	47.91	OOR <	9.75	OOR <	OOR <	OOR <	8.5	217.44	OOR <	OOR <	OOR <	0.67	OOR <	38.14	16.62	45.62	691.66	12.93	8.96	100.71	OOR <	476.46	205.04	1.58	338.07	1313.09	8617.93	44.73	102711	2121.03	82.25	691.59	18.65	OOR <
X38	B3,B4	OOR <	850.12	224.78	OOR <	76.49	OOR <	1721.9	458.55	OOR <	OOR <	OOR <	OOR <	OOR <	OOR <	41.21	OOR <	6.33	OOR <	OOR <	OOR <	OOR <	239.07	OOR <	OOR <	OOR <	1	OOR <	16.46	OOR <	38.57	237.04	30.19	OOR <	37.46	OOR <	231.33	88.91	1.11	322.79	1228.67	8760.2	44.31	128226	1545.75	95.68	713.22	23.04	199.04
*** = Value not available; --- = Designated as an outlier
*Value = Value extrapolated beyond standard range
OOR = Out of Range; OOR> = Out of Range Above; OOR< = Out of Range Below
Exp Conc = Expected Concentration; Obs Conc = Observed Concentration

## Sheet: Obs Conc
File Name: C:\Cell Therapy\Hedvig\221221 NIPU plate 2.rbx
Acquisition Date: 21-Dec-2022, 11:37 AM
Reader Serial Number: LX10017068422
Plate ID:
RP1 PMT (Volts): 579.00
RP1 Target: 3635
		Hu b-NGF (46)	Hu CTACK (72)	Hu Eotaxin (43)	Hu FGF basic (44)	Hu G-CSF (57)	Hu GM-CSF (34)	Hu GRO-a (61)	Hu HGF (62)	Hu IFN-a2 (20)	Hu IFN-g (21)	Hu IL-1a (63)	Hu IL-1b (39)	Hu IL-1ra (25)	Hu IL-2 (38)	Hu IL-2Ra (13)	Hu IL-3 (64)	Hu IL-4 (52)	Hu IL-5 (33)	Hu IL-6 (19)	Hu IL-7 (74)	Hu IL-8 (54)	Hu IL-9 (77)	Hu IL-10 (56)	Hu IL-12(p70) (75)	Hu IL-12(p40) (28)	Hu IL-13 (51)	Hu IL-15 (73)	Hu IL-16 (27)	Hu IL-17A (76)	Hu IL-18 (42)	Hu IP-10 (48)	Hu LIF (29)	Hu M-CSF (67)	Hu MCP-1(MCAF) (53)	Hu MCP-3 (26)	Hu MIF (35)	Hu MIG (14)	Hu MIP-1a (55)	Hu MIP-1b (18)	Hu PDGF-bb (47)	Hu RANTES (37)	Hu SCF (65)	Hu SCGF-b (78)	Hu SDF-1a (22)	Hu TNF-a (36)	Hu TNF-b (30)	Hu TRAIL (66)	Hu VEGF (45)
Type	Well	Obs Conc	Obs Conc	Obs Conc	Obs Conc	Obs Conc	Obs Conc	Obs Conc	Obs Conc	Obs Conc	Obs Conc	Obs Conc	Obs Conc	Obs Conc	Obs Conc	Obs Conc	Obs Conc	Obs Conc	Obs Conc	Obs Conc	Obs Conc	Obs Conc	Obs Conc	Obs Conc	Obs Conc	Obs Conc	Obs Conc	Obs Conc	Obs Conc	Obs Conc	Obs Conc	Obs Conc	Obs Conc	Obs Conc	Obs Conc	Obs Conc	Obs Conc	Obs Conc	Obs Conc	Obs Conc	Obs Conc	Obs Conc	Obs Conc	Obs Conc	Obs Conc	Obs Conc	Obs Conc	Obs Conc	Obs Conc
B	A3,A4
S1	A1,A2	6505.9	17983.2	935.22	52712.6	92190.3	6030.61		177705	29608.7	17804.9	57690.1	5287.96		28878.2	12262.6	1430.12	3785.87	110923	3910.61	35951.8	10931.4		12462.7	25047.8	212707	3661.74	436678		43872.4	16132.5	20076.5	92836.6	11431.6	8211.89	2413.91	45250.8	24045.8	843.1	9118.25	45103.7	12935.7	47251.4	1249900			16079.8	10848.4	84293.8
S2	B1,B2	1394.67	6136.96	351.76	10001.9	23400.7	1491.61		52264.4	5871.82	1380.39	13854.5	1188.18	38599.7	3974.62	3098.13	343.55	961.7	29131.3	1323.6	10637	3408.71	5324.67	4195.99	7527	64835	952.77	58462.2	5559.48	11393.4	3910.79	9191.34	16054.6	2901.8	2196.26	941.94	9451.38	6772.78	297.35	2048.68	13946.2	3862.86	8057.05	739101	12758.5	19296.1	4690.48	3362.92	22262.8
S3	C1,C2	350.53	1465.4	108.15	4958.01	5757.85	393.2	30935.6	12591	1463.62	311.4	3572.87	282.62	9310.8	977.42	770.51	86.97	275.07	6859.19	362.01	2454.73	879.24	1301.46	1149.15	1846.5	16242.3	244.33	15786.2	1379.17	2878.05	917.44	1736.56	4145.14	699.54	583.25	245.91	2450.83	1386.92	75.63	544.41	3375.08	891.17	2027.04	184747	3115.03	4821.12	1151.69	831.84	5425.56
S4	D1,D2	86.5	364.3	28.63	962.82	1439.09	94.96	5373.65	3372.05	381.72	81.37	874.69	72.29	2393.03	251.63	194.79	21.47	64.51	1821.03	81.76	656.92	206.11	337.02	266.43	496.86	4093.7	61.32	3912.39	353.58	747.94	245.7	463.88	1047.85	180.06	137.43	59.04	631.69	376.53	19.2	133.69	908.51	236.75	500.94	46329.7	799.33	1225.32	292.23	219.71	1386.45
S5	E1,E2	21.98	95.4	6.29	260.5	372.28	23.8	1433	785.55	87.75	20.83	212.83	18.56	582.38	60.42	47.68	5.35	15.71	428.04	21.99	155.12	58.46	79.97	67.18	111.65	989.4	14.47	968.16	83.35	179.06	59.28	120.02	247.66	44.68	33.55	14.85	150.81	91.33	4.6	32.74	215.58	59.37	124.94	11466.7	191.95	293.68	72.7	49.76	337.95
S6	F1,F2	5.62	22.67	1.59	61.82	87.43	6.13	332.3	203.43	25.2	4.99	57.87	4.35	149.92	15.58	12.35	1.41	4.22	108.06	5.29	38.74	13	20.95	18.1	30.17	264.15	3.83	246.72	22.22	43.2	14.42	27.7	67.69	10.77	11.02	3.96	38.35	21.85	1.23	9.02	49.08	13.16	33.2	2968.81	51.14	73.73	18.01	14.08	86.77
S7	G1,G2	1.17	5.4	0.43	15.4	23.41	1.45	110.41	48.82	5.33	1.21	13.45	1.12	36.26	3.94	2.99	0.29	1.11	31.9	1.33	10.58	3.24	5.41	3.97	7.84	61.18	1.07	58.98	5.65	12.44	3.67	7.67	16.55	3.08	1.82	0.87	9.93	6.14	0.28	1.87	15.75	3.99	7.13	678.64	11.75	20.77	4.63	3.11	22.61
S8	H1,H2	0.44	1.63		4.17	5.52			13.1		0.34	3.32	0.3		0.92	0.71	0.11	0.2				0.91	1.1	1.1	1.53		0.17		1.2	2.62	1.12	1.75	3.23	0.57	OOR <		2.16	1.29		0.42			2.23			4.3			3.94
C1	G12,H12	34.09	181.21	6.58	714.2	724.81	38.43	2326.92	2409.76	132.88	42.32	428.78	42.63	1269.42	90.14	96.78	9.51	19.55	691.57	36.94	471.51	40.31	153.8	137.09	194.6	1748.24	17.34	2017.87	182.01	299.44	139.95	122.97	442.68	82.45	52.25	14.92	399.29	163.64	7.14	65.24	480.72	148.08	257.77	28111.3	157.1	574.39	195.16	118.95	529.4
X1	C3,D3	OOR <	1058.42	187.23	*6.63	169.47	OOR <	1996.82	577.58	OOR <	*1.02	OOR <	OOR <	OOR <	OOR <	41.96	OOR <	5.65	OOR <	OOR <	OOR <	5.52	268.44	OOR <	OOR <	OOR <	0.67	OOR <	15.42	11.44	OOR <	385.51	30.19	7.99	41.4	OOR <	245.72	293.39	2.56	324.54	2302.27	10261.9	63.06	122586	1917.59	189.16	832.61	31.54	OOR <
X2	E3,F3	OOR <	898.5	131.64	OOR <	133.21	OOR <	1452.52	501.93	OOR <	*0.37	OOR <	OOR <	OOR <	OOR <	76.77	OOR <	4.65	OOR <	OOR <	OOR <	6.67	190.57	OOR <	OOR <	OOR <	OOR <	OOR <	25.64	*4.58	14.34	861.14	*6.51	5.22	35.44	OOR <	319.3	977.8	3.07	276.29	2188.84	8042.92	54.36	106114	1772.65	78.89	601.05	23.35	OOR <
X3	G3,H3	OOR <	684.46	136.79	*11.46	145.81	OOR <	1658.4	516.36	OOR <	2.01	OOR <	OOR <	OOR <	OOR <	55.98	OOR <	4.55	OOR <	OOR <	OOR <	4.4	221.38	OOR <	OOR <	OOR <	0.67	OOR <	17.49	11.44	OOR <	903.74	18.91	OOR <	35.44	OOR <	202.65	1045.81	2.23	296.36	2114.62	8545.14	51.44	78264.1	1602.8	159.58	724.42	14.77	OOR <
X4	C4,D4	OOR <	979.69	446.27	*6.63	198.52	OOR <	1607.01	581.18	OOR <	1.74	OOR <	OOR <	*17.41	OOR <	46.43	OOR <	9.21	OOR <	OOR <	OOR <	*1.24	217.44	OOR <	OOR <	OOR <	0.84	OOR <	17.49	15.69	17.39	990.22	12.93	8.23	40.23	OOR <	351.36	498.53	2.98	325.64	2568.37	9804.72	57.26	125282	1538.93	79.73	729.66	15.75	OOR <
X5	E4,F4	OOR <	592.06	257.98	OOR <	56.23	OOR <	1525.79	501.93	OOR <	5.52	OOR <	OOR <	OOR <	OOR <	20.67	OOR <	6.14	OOR <	OOR <	OOR <	5.2	206	OOR <	OOR <	OOR <	OOR <	OOR <	13.34	*4.58	37.57	460.19	OOR <	OOR <	23.44	OOR <	219.36	123.5	OOR <	287.02	1492.26	7926.55	40.51	67041.6	1641.91	64.53	693.08	*4.98	OOR <
X6	G4,H4	OOR <	480.94	442.68	*14.18	156.96	OOR <	1364.72	624.28	OOR <	5.87	*6.50	OOR <	271.1	OOR <	51.6	OOR <	10.02	OOR <	OOR <	OOR <	7	212.71	OOR <	OOR <	OOR <	0.67	OOR <	20.57	12.39	93.57	1573.29	35.59	5.22	26.58	OOR <	236.12	3063.3	2.56	291.03	2252.77	8283.98	43.05	80678.7	1697.98	67.92	649.21	*11.09	OOR <
X7	A5,B5	OOR <	644.75	280.14	*9.98	162.53	OOR <	1715.3	581.18	OOR <	7.29	*6.50	*0.72	176.84	OOR <	59.61	OOR <	6.62	OOR <	*3.15	OOR <	7.99	205.21	OOR <	OOR <	OOR <	1	OOR <	33.67	10.48	90.21	4435.7	30.19	8.72	39.44	*0.11	466.1	4486.29	2.62	288.25	2316.7	8835.94	45.57	91678.7	1994.7	64.53	640.3	18.33	OOR <
X8	C5,D5	OOR <	873.65	279.59	*8.39	103.61	OOR <	1648.22	570.39	OOR <	*0.55	OOR <	OOR <	OOR <	OOR <	40.83	OOR <	6.04	OOR <	OOR <	OOR <	9.52	235.14	OOR <	OOR <	OOR <	*0.33	OOR <	18	10.48	21.1	421.87	24.64	OOR <	36.25	OOR <	176.45	119.2	*0.70	408.9	2238.33	9878.7	60.99	97250.6	1764.17	89.81	746.12	30.05	OOR <
X9	E5,F5	OOR <	658.42	202.07	OOR <	105.02	OOR <	1692.04	440.45	OOR <	*0.65	OOR <	OOR <	OOR <	OOR <	47.91	OOR <	4.85	OOR <	OOR <	OOR <	5.69	222.17	OOR <	OOR <	OOR <	*0.33	OOR <	18.52	*6.59	21.77	1445.06	21.8	OOR <	28.32	OOR <	186.77	2940.97	1.11	453.36	2192.97	9515.33	52.27	79350.6	1570.45	71.3	705.76	23.35	OOR <
X10	G5,H5	OOR <	961.99	277.38	OOR <	127.6	OOR <	1496.8	530.78	OOR <	*0.18	OOR <	OOR <	OOR <	OOR <	30.93	OOR <	5.94	OOR <	OOR <	OOR <	5.04	191.36	OOR <	OOR <	OOR <	*0.50	OOR <	19.03	*5.59	29.85	1013.97	18.91	OOR <	50.08	OOR <	356.32	1094.86	1.86	541.23	1834.27	6201.1	67.58	82973.4	1818.43	54.34	578.15	34.81	OOR <
X11	A6,B6	OOR <	1167.65	256.88	*9.98	97.93	OOR <	1831.56	609.92	OOR <	1.38	OOR <	OOR <	*91.56	OOR <	31.7	OOR <	6.23	OOR <	OOR <	OOR <	9.18	261.79	OOR <	OOR <	OOR <	*0.33	OOR <	21.08	15.69	33.88	377.82	51.21	*0.11	55.88	OOR <	207.42	52.77	*0.42	309.18	3522.43	12193	43.05	145119	1868.44	80.57	749.86	28.85	OOR <
X12	C6,D6	OOR <	1051.86	190.75	OOR <	70.73	OOR <	1890.85	473.02	OOR <	*0.92	OOR <	OOR <	OOR <	OOR <	35.54	OOR <	4.03	OOR <	OOR <	OOR <	6.83	220.59	OOR <	OOR <	OOR <	OOR <	OOR <	23.62	*6.59	35.22	711.97	24.64	OOR <	56.23	OOR <	256.94	138.8	*0.42	321.59	3169.11	12438.5	33.7	120505	1965.89	74.67	759.61	20.23	OOR <
X13	E6,F6	OOR <	1326.94	204.51	*8.39	110.69	OOR <	1881.58	415.06	OOR <	1.38	OOR <	OOR <	*50.00	OOR <	35.16	OOR <	5.25	OOR <	OOR <	OOR <	6.17	232.39	OOR <	OOR <	OOR <	*0.33	OOR <	31.67	*9.04	43.27	940.92	30.19	OOR <	60.81	OOR <	315.22	174.08	1.19	332.41	3270.33	13635.6	33.7	115373	2269.66	89.81	773.11	21.17	OOR <
X14	G6,H6	OOR <	799.85	332.16	OOR <	107.86	OOR <	1603.54	415.06	OOR <	*1.33	OOR <	OOR <	OOR <	OOR <	13.66	OOR <	6.81	OOR <	OOR <	OOR <	4.4	241.82	OOR <	OOR <	OOR <	OOR <	OOR <	11.77	12.39	OOR <	838.15	18.91	OOR <	50.45	OOR <	162.95	60.53	1.28	315.88	1350.15	9035.45	30.69	93010.3	1373.87	78.05	753.61	14.77	OOR <
X15	A7,B7	OOR <	640.85	194.19	OOR <	175.02	OOR <	1593.1	364.16	OOR <	2.41	OOR <	OOR <	*138.20	OOR <	31.32	OOR <	3.82	OOR <	OOR <	OOR <	3.62	237.11	OOR <	OOR <	OOR <	OOR <	OOR <	18.52	*4.58	16.37	1995.66	35.59	OOR <	70.02	OOR <	215.38	161.73	3.17	337.74	1743.6	8835.94	24.19	88775	1428.74	84.78	753.61	*10.40	OOR <
X16	C7,D7	OOR <	655.82	183.08	21.16	656.64	OOR <	1655.01	389.64	OOR <	14.15	OOR <	OOR <	1481.49	OOR <	86.26	OOR <	5.45	OOR <	9.87	OOR <	18.15	225.32	*2.60	OOR <	OOR <	OOR <	OOR <	25.14	*7.57	143.38	5785.97	61.26	8.72	201.1	OOR <	354.67	2024.47	13.64	345.35	1702.39	8333.8	31.99	73919.4	1418.46	109.04	728.16	31.84	OOR <
X17	E7,F7	OOR <	702.05	165	OOR <	238.36	OOR <	1459.96	652.96	OOR <	3.6	OOR <	OOR <	344.87	OOR <	41.21	OOR <	3.29	OOR <	OOR <	OOR <	19.61	215.86	OOR <	OOR <	OOR <	OOR <	OOR <	6.99	*3.03	10.62	406.09	OOR <	OOR <	42.17	12.03	281.11	73.15	3.63	301.45	2054.83	8233.11	19.79	115007	1284.37	77.2	702.03	*9.71	OOR <
X18	G7,H7	OOR <	626.54	94.87	26.21	267.04	OOR <	1725.2	660.13	OOR <	3.65	OOR <	OOR <	593.76	OOR <	107.4	OOR <	1.82	OOR <	*1.33	OOR <	16.17	215.47	OOR <	OOR <	OOR <	OOR <	OOR <	21.08	*5.59	64.72	1273.7	*6.51	*1.70	31.31	15.22	357.15	719.33	4.45	341.55	2601.39	8822.78	18.91	113421	1307.65	99.86	705.76	13.78	OOR <
X19	A8,B8	OOR <	931.22	158.37	*12.86	252.03	OOR <	1818.9	573.99	OOR <	4.65	OOR <	OOR <	645.99	OOR <	54.89	OOR <	4.24	OOR <	OOR <	OOR <	11.58	225.32	OOR <	OOR <	OOR <	0.67	OOR <	30.67	*6.09	31.86	1669.06	*9.79	OOR <	29.19	OOR <	398.02	1578.38	3.8	307.52	2098.12	10220.8	32.41	138320	1648.71	91.49	735.64	33.62	OOR <
X20	C8,D8	OOR <	697.49	266.98	OOR <	105.02	OOR <	1433.77	386	OOR <	2.23	OOR <	OOR <	216.36	OOR <	27.82	OOR <	4.95	OOR <	OOR <	OOR <	11.93	212.71	OOR <	OOR <	OOR <	OOR <	OOR <	31.17	*7.57	28.5	89.35	*2.96	OOR <	11.45	OOR <	401.39	30.01	1.11	323.89	1068.1	10446.5	33.7	90226.6	1397.9	63.68	726.67	*10.75	OOR <
X21	E8,F8	OOR <	1265.37	171.11	OOR <	57.69	OOR <	1130.65	483.87	OOR <	OOR <	OOR <	OOR <	OOR <	OOR <	25.86	OOR <	2.85	OOR <	OOR <	OOR <	*0.19	179.85	OOR <	OOR <	OOR <	OOR <	OOR <	15.42	*4.58	*2.05	301.17	*9.79	OOR <	16.24	OOR <	882.44	80.46	*0.22	273.94	895.23	3435.96	21.56	102954	1449.28	73.83	578.89	16.4	OOR <
X22	G8,H8	OOR <	1129.45	133.95	OOR <	102.19	OOR <	1658.4	458.55	OOR <	*0.55	OOR <	OOR <	OOR <	OOR <	26.64	OOR <	2.52	OOR <	OOR <	OOR <	4.25	231.61	OOR <	OOR <	OOR <	OOR <	OOR <	16.97	*5.59	*0.65	467.59	OOR <	OOR <	9.73	OOR <	268.2	178.53	1.72	342.85	1449.01	9194.48	21.12	106114	1268.83	94.84	753.61	20.23	OOR <
X23	A9,B9	OOR <	1576.76	308.87	OOR <	186.1	OOR <	1459.96	559.6	OOR <	*0.83	OOR <	OOR <	OOR <	OOR <	77.83	OOR <	4.44	OOR <	OOR <	OOR <	11.58	205.21	OOR <	OOR <	OOR <	OOR <	OOR <	25.64	*9.52	31.86	843.83	OOR <	OOR <	28.76	OOR <	1049.14	735.19	3.26	326.4	1039.28	7804.51	27.67	139925	1488.59	85.62	676.7	16.73	OOR <
X24	C9,D9	OOR <	1443.2	224.51	*11.46	210.92	OOR <	1834.71	494.7	OOR <	1.74	OOR <	OOR <	*108.43	OOR <	73.94	OOR <	3.4	OOR <	OOR <	OOR <	10.89	241.82	OOR <	OOR <	OOR <	OOR <	OOR <	29.17	*9.52	27.83	2165.72	18.91	OOR <	15.73	OOR <	276.26	1428	4.29	334.81	1494.32	9877.59	27.67	137209	1349.82	93.17	809.22	19.28	OOR <
X25	E9,F9	OOR <	640.2	116.44	OOR <	29.64	OOR <	1255.97	283.76	OOR <	OOR <	OOR <	OOR <	OOR <	OOR <	3.82	OOR <	1.94	OOR <	OOR <	OOR <	3.93	217.44	OOR <	OOR <	OOR <	OOR <	OOR <	11.25	*5.59	OOR <	185.55	OOR <	OOR <	13.64	OOR <	150.23	41.55	OOR <	298.68	804.7	7791.21	27.24	80316.5	1337.79	58.59	686.38	16.4	OOR <
X26	G9,H9	OOR <	1264.04	168.77	27.16	412.97	OOR <	1705.36	867.08	OOR <	2.14	OOR <	OOR <	176.84	OOR <	101.2	OOR <	3.07	OOR <	16.7	OOR <	11.58	232.79	OOR <	OOR <	OOR <	OOR <	OOR <	24.63	10.48	266.58	2395.75	*6.51	17.82	55.52	*0.61	501.68	1208.74	7.94	322.57	4772.52	10351.4	25.06	154555	1649.56	98.19	710.98	23.35	OOR <
X27	A10,B10	OOR <	1307.06	96	OOR <	76.49	OOR <	1887.76	552.4	OOR <	*0.79	OOR <	OOR <	OOR <	OOR <	37.06	OOR <	2.17	OOR <	OOR <	OOR <	4.09	252.01	OOR <	OOR <	OOR <	2.82	OOR <	25.14	*4.07	39.25	481.37	OOR <	OOR <	18.72	OOR <	459.21	108.32	OOR <	317.2	1743.6	10849.8	17.13	112201	1543.19	101.53	762.61	*10.75	OOR <
X28	C10,D10	OOR <	953.48	62.41	OOR <	127.6	OOR <	1897.02	703.08	OOR <	*1.02	OOR <	OOR <	OOR <	OOR <	114.25	OOR <	0.94	OOR <	OOR <	OOR <	6.01	226.89	OOR <	OOR <	OOR <	1	OOR <	26.65	*0.25	38.24	816.63	*2.96	OOR <	21.59	OOR <	1084.49	380.7	1.72	295.36	1772.45	11063.5	21.56	100647	1330.04	65.38	731.9	*2.13	OOR <
X29	E10,F10	OOR <	888.03	131.73	OOR <	70.73	OOR <	1665.17	695.93	OOR <	*1.02	OOR <	OOR <	*50.00	OOR <	86.26	OOR <	2.29	OOR <	OOR <	OOR <	5.2	216.26	OOR <	OOR <	OOR <	OOR <	OOR <	49.45	*2.50	54.67	682.55	OOR <	*0.11	15.73	OOR <	1146.54	276.48	*0.42	291.03	2721.08	12138.2	26.8	111226	1332.62	67.92	653.66	*3.40	OOR <
X30	G10,H10	OOR <	1653.25	78.03	*6.63	133.21	OOR <	1426.22	792.33	OOR <	*1.02	OOR <	OOR <	OOR <	OOR <	113.91	OOR <	2.06	OOR <	28.92	OOR <	7.83	185.81	OOR <	OOR <	OOR <	OOR <	OOR <	33.67	39.66	6.87	412.68	*9.79	2.28	12.56	OOR <	646.26	177.42	2.34	260.3	2192.97	5021.45	22.44	93615.7	2097.28	59.44	621.03	20.86	OOR <
X31	A11,B11	OOR <	1583.46	203.61	OOR <	138.81	OOR <	2067.28	678.03	OOR <	2.46	OOR <	OOR <	164.56	OOR <	47.91	OOR <	3.61	OOR <	*2.57	OOR <	38.34	261.01	OOR <	OOR <	OOR <	OOR <	OOR <	21.59	*9.04	OOR <	1187.65	18.91	3.92	43.33	OOR <	729.71	675.75	5.23	332.52	1821.91	9466.67	33.7	78264.1	2093.89	92.33	736.39	*2.99	OOR <
X32	C11,D11	OOR <	862.54	121.29	OOR <	103.61	OOR <	1610.47	458.55	OOR <	*1.02	OOR <	OOR <	OOR <	OOR <	46.8	OOR <	2.29	OOR <	OOR <	OOR <	9.18	219.8	OOR <	OOR <	OOR <	OOR <	OOR <	19.03	*5.59	OOR <	625.76	15.96	2.28	32.15	OOR <	313.59	397.5	1.11	299.68	1057.8	8905.51	31.56	30165.7	1441.58	74.67	753.61	*0.12	OOR <
X33	E11,F11	OOR <	1078.14	188.13	*4.60	217.79	OOR <	1529.39	2132.13	OOR <	*0.97	OOR <	OOR <	OOR <	OOR <	82.76	OOR <	3.93	OOR <	OOR <	OOR <	12.28	183.82	OOR <	OOR <	OOR <	OOR <	OOR <	30.17	*5.59	39.58	1961.94	56.27	23.37	50.82	OOR <	897.58	1795.59	4.37	265.61	609.31	2951.26	42.63	22395.8	1923.52	64.53	547.18	*2.99	OOR <
X34	G11,H11	OOR <	1180.84	191.12	OOR <	246.57	OOR <	1196.71	2426.3	OOR <	*0.65	OOR <	OOR <	OOR <	OOR <	84.16	OOR <	3.18	OOR <	OOR <	OOR <	13.15	161.91	OOR <	OOR <	OOR <	*0.33	OOR <	21.59	*8.55	26.48	1572.68	43.5	20.72	30.04	OOR <	657.36	1384.89	4.13	240.01	368.83	2732.72	33.7	39158	1949.79	55.19	544.23	*5.36	OOR <
X35	A12,B12	OOR <	1053.17	471.49	OOR <	75.05	OOR <	1554.39	465.79	OOR <	1.52	OOR <	OOR <	OOR <	OOR <	43.83	OOR <	6.04	OOR <	OOR <	OOR <	7.33	195.32	OOR <	OOR <	OOR <	OOR <	OOR <	51.4	*9.52	22.78	454.71	30.19	OOR <	64.6	OOR <	506.93	83.81	OOR <	333.82	1846.64	5969.44	50.6	106722	2872.83	54.34	693.08	*10.06	OOR <
X36	C12,D12	OOR <	1063.68	415.09	16.66	256.13	OOR <	1841.01	566.79	OOR <	2.59	OOR <	OOR <	293.91	OOR <	79.94	OOR <	5.15	OOR <	OOR <	OOR <	3.62	239.46	OOR <	OOR <	OOR <	OOR <	OOR <	46.51	*8.06	40.92	1605.84	OOR <	5.48	73.67	OOR <	618.71	918.85	4.13	358.66	2370.33	11015.6	43.89	112323	2458.88	79.73	831.1	23.35	OOR <
X37	E12,F12	OOR <	1088.66	679.72	*4.60	120.56	OOR <	1456.24	473.02	OOR <	2.28	OOR <	OOR <	*108.43	OOR <	47.91	OOR <	9.75	OOR <	OOR <	OOR <	8.5	217.44	OOR <	OOR <	OOR <	0.67	OOR <	38.14	16.62	45.62	691.66	12.93	8.96	100.71	OOR <	476.46	205.04	1.58	338.07	1313.09	8617.93	44.73	102711	2121.03	82.25	691.59	18.65	OOR <
X38	B3,B4	OOR <	850.12	224.78	OOR <	76.49	OOR <	1721.9	458.55	OOR <	*1.02	OOR <	OOR <	OOR <	OOR <	41.21	OOR <	6.33	OOR <	OOR <	OOR <	*2.11	239.07	OOR <	OOR <	OOR <	1	OOR <	16.46	*9.04	38.57	237.04	30.19	*1.99	37.46	OOR <	231.33	88.91	1.11	322.79	1228.67	8760.2	44.31	128226	1545.75	95.68	713.22	23.04	199.04
*** = Value not available; --- = Designated as an outlier
*Value = Value extrapolated beyond standard range
OOR = Out of Range; OOR> = Out of Range Above; OOR< = Out of Range Below
Exp Conc = Expected Concentration; Obs Conc = Observed Concentration

## Sheet: Exp Conc
File Name: C:\Cell Therapy\Hedvig\221221 NIPU plate 2.rbx
Acquisition Date: 21-Dec-2022, 11:37 AM
Reader Serial Number: LX10017068422
Plate ID:
RP1 PMT (Volts): 579.00
RP1 Target: 3635
		Hu b-NGF (46)	Hu CTACK (72)	Hu Eotaxin (43)	Hu FGF basic (44)	Hu G-CSF (57)	Hu GM-CSF (34)	Hu GRO-a (61)	Hu HGF (62)	Hu IFN-a2 (20)	Hu IFN-g (21)	Hu IL-1a (63)	Hu IL-1b (39)	Hu IL-1ra (25)	Hu IL-2 (38)	Hu IL-2Ra (13)	Hu IL-3 (64)	Hu IL-4 (52)	Hu IL-5 (33)	Hu IL-6 (19)	Hu IL-7 (74)	Hu IL-8 (54)	Hu IL-9 (77)	Hu IL-10 (56)	Hu IL-12(p70) (75)	Hu IL-12(p40) (28)	Hu IL-13 (51)	Hu IL-15 (73)	Hu IL-16 (27)	Hu IL-17A (76)	Hu IL-18 (42)	Hu IP-10 (48)	Hu LIF (29)	Hu M-CSF (67)	Hu MCP-1(MCAF) (53)	Hu MCP-3 (26)	Hu MIF (35)	Hu MIG (14)	Hu MIP-1a (55)	Hu MIP-1b (18)	Hu PDGF-bb (47)	Hu RANTES (37)	Hu SCF (65)	Hu SCGF-b (78)	Hu SDF-1a (22)	Hu TNF-a (36)	Hu TNF-b (30)	Hu TRAIL (66)	Hu VEGF (45)
Type	Well	Exp Conc	Exp Conc	Exp Conc	Exp Conc	Exp Conc	Exp Conc	Exp Conc	Exp Conc	Exp Conc	Exp Conc	Exp Conc	Exp Conc	Exp Conc	Exp Conc	Exp Conc	Exp Conc	Exp Conc	Exp Conc	Exp Conc	Exp Conc	Exp Conc	Exp Conc	Exp Conc	Exp Conc	Exp Conc	Exp Conc	Exp Conc	Exp Conc	Exp Conc	Exp Conc	Exp Conc	Exp Conc	Exp Conc	Exp Conc	Exp Conc	Exp Conc	Exp Conc	Exp Conc	Exp Conc	Exp Conc	Exp Conc	Exp Conc	Exp Conc	Exp Conc	Exp Conc	Exp Conc	Exp Conc	Exp Conc
B	A3,A4
S1	A1,A2	6493	23151	787	90034	92868	5906	394419	187347	23988	21391	56907	5490	148907	28914	12262	1427	3263	114608	3868	39799	10752	39604	12203	24916	212308	3641	366583	28279	43247	16327	23777	82477	11604	7667	2379	43539	37721	830	8177	45700	14383	47261	1249300	36978	72954	16136	10824	86387
S2	B1,B2	1397	5892	418	16066.2	23177	1534.75	89948.2	51549.8	5925.75	1295	14051.2	1153.75	37796.8	3951	3093	345.25	1045.5	28210	1368.75	10125.5	3452.75	5271.75	4373	7537.75	64943.2	965.5	62382	5542.25	11586	3805.25	7413	16503.2	2847	2256.25	961	9828	5826.25	302.25	2142.25	13842.2	3684.75	8068.75	739422	12593.2	19291.8	4650.25	3369	21925.5
S3	C1,C2	349.25	1473	104.5	4016.56	5794.25	383.69	22487.1	12887.4	1481.44	323.75	3512.81	288.44	9449.19	987.75	773.25	86.31	261.38	7052.5	342.19	2531.38	863.19	1317.94	1093.25	1884.44	16235.8	241.38	15595.5	1385.56	2896.5	951.31	1853.25	4125.81	711.75	564.06	240.25	2457	1456.56	75.56	535.56	3460.56	921.19	2017.19	184856	3148.31	4822.94	1162.56	842.25	5481.38
S4	D1,D2	87.31	368.25	26.13	1004.14	1448.56	95.92	5621.77	3221.86	370.36	80.94	878.2	72.11	2362.3	246.94	193.31	21.58	65.34	1763.13	85.55	632.84	215.8	329.48	273.31	471.11	4058.95	60.34	3898.88	346.39	724.13	237.83	463.31	1031.45	177.94	141.02	60.06	614.25	364.14	18.89	133.89	865.14	230.3	504.3	46213.9	787.08	1205.73	290.64	210.56	1370.34
S5	E1,E2	21.83	92.06	6.53	251.04	362.14	23.98	1405.44	805.46	92.59	20.23	219.55	18.03	590.57	61.73	48.33	5.39	16.34	440.78	21.39	158.21	53.95	82.37	68.33	117.78	1014.74	15.09	974.72	86.6	181.03	59.46	115.83	257.86	44.48	35.25	15.02	153.56	91.04	4.72	33.47	216.29	57.57	126.07	11553.5	196.77	301.43	72.66	52.64	342.59
S6	F1,F2	5.46	23.02	1.63	62.76	90.54	6	351.36	201.37	23.15	5.06	54.89	4.51	147.64	15.43	12.08	1.35	4.08	110.2	5.35	39.55	13.49	20.59	17.08	29.44	253.68	3.77	243.68	21.65	45.26	14.86	28.96	64.47	11.12	8.81	3.75	38.39	22.76	1.18	8.37	54.07	14.39	31.52	2888.37	49.19	75.36	18.17	13.16	85.65
S7	G1,G2	1.36	5.75	0.41	15.69	22.63	1.5	87.84	50.34	5.79	1.26	13.72	1.13	36.91	3.86	3.02	0.34	1.02	27.55	1.34	9.89	3.37	5.15	4.27	7.36	63.42	0.94	60.92	5.41	11.31	3.72	7.24	16.12	2.78	2.2	0.94	9.6	5.69	0.3	2.09	13.52	3.6	7.88	722.09	12.3	18.84	4.54	3.29	21.41
S8	H1,H2	0.34	1.44	0.1	3.92	5.66	0.37	21.96	12.59	1.45	0.32	3.43	0.28	9.23	0.96	0.76	0.08	0.26	6.89	0.33	2.47	0.84	1.29	1.07	1.84	15.86	0.24	15.23	1.35	2.83	0.93	1.81	4.03	0.7	0.55	0.23	2.4	1.42	0.07	0.52	3.38	0.9	1.97	180.52	3.07	4.71	1.14	0.82	5.35
C1	G12,H12	0	0	0	0	0	0	0	0	0	0	0	0	0	0	0	0	0	0	0	0	0	0	0	0	0	0	0	0	0	0	0	0	0	0	0	0	0	0	0	0	0	0	0	0	0	0	0	0
X1	C3,D3
X2	E3,F3
X3	G3,H3
X4	C4,D4
X5	E4,F4
X6	G4,H4
X7	A5,B5
X8	C5,D5
X9	E5,F5
X10	G5,H5
X11	A6,B6
X12	C6,D6
X13	E6,F6
X14	G6,H6
X15	A7,B7
X16	C7,D7
X17	E7,F7
X18	G7,H7
X19	A8,B8
X20	C8,D8
X21	E8,F8
X22	G8,H8
X23	A9,B9
X24	C9,D9
X25	E9,F9
X26	G9,H9
X27	A10,B10
X28	C10,D10
X29	E10,F10
X30	G10,H10
X31	A11,B11
X32	C11,D11
X33	E11,F11
X34	G11,H11
X35	A12,B12
X36	C12,D12
X37	E12,F12
X38	B3,B4
*** = Value not available; --- = Designated as an outlier
*Value = Value extrapolated beyond standard range
OOR = Out of Range; OOR> = Out of Range Above; OOR< = Out of Range Below
Exp Conc = Expected Concentration; Obs Conc = Observed Concentration

## Sheet: (Obs Exp) X 100
File Name: C:\Cell Therapy\Hedvig\221221 NIPU plate 2.rbx
Acquisition Date: 21-Dec-2022, 11:37 AM
Reader Serial Number: LX10017068422
Plate ID:
RP1 PMT (Volts): 579.00
RP1 Target: 3635
		Hu b-NGF (46)	Hu CTACK (72)	Hu Eotaxin (43)	Hu FGF basic (44)	Hu G-CSF (57)	Hu GM-CSF (34)	Hu GRO-a (61)	Hu HGF (62)	Hu IFN-a2 (20)	Hu IFN-g (21)	Hu IL-1a (63)	Hu IL-1b (39)	Hu IL-1ra (25)	Hu IL-2 (38)	Hu IL-2Ra (13)	Hu IL-3 (64)	Hu IL-4 (52)	Hu IL-5 (33)	Hu IL-6 (19)	Hu IL-7 (74)	Hu IL-8 (54)	Hu IL-9 (77)	Hu IL-10 (56)	Hu IL-12(p70) (75)	Hu IL-12(p40) (28)	Hu IL-13 (51)	Hu IL-15 (73)	Hu IL-16 (27)	Hu IL-17A (76)	Hu IL-18 (42)	Hu IP-10 (48)	Hu LIF (29)	Hu M-CSF (67)	Hu MCP-1(MCAF) (53)	Hu MCP-3 (26)	Hu MIF (35)	Hu MIG (14)	Hu MIP-1a (55)	Hu MIP-1b (18)	Hu PDGF-bb (47)	Hu RANTES (37)	Hu SCF (65)	Hu SCGF-b (78)	Hu SDF-1a (22)	Hu TNF-a (36)	Hu TNF-b (30)	Hu TRAIL (66)	Hu VEGF (45)
Type	Well	(Obs/Exp) * 100	(Obs/Exp) * 100	(Obs/Exp) * 100	(Obs/Exp) * 100	(Obs/Exp) * 100	(Obs/Exp) * 100	(Obs/Exp) * 100	(Obs/Exp) * 100	(Obs/Exp) * 100	(Obs/Exp) * 100	(Obs/Exp) * 100	(Obs/Exp) * 100	(Obs/Exp) * 100	(Obs/Exp) * 100	(Obs/Exp) * 100	(Obs/Exp) * 100	(Obs/Exp) * 100	(Obs/Exp) * 100	(Obs/Exp) * 100	(Obs/Exp) * 100	(Obs/Exp) * 100	(Obs/Exp) * 100	(Obs/Exp) * 100	(Obs/Exp) * 100	(Obs/Exp) * 100	(Obs/Exp) * 100	(Obs/Exp) * 100	(Obs/Exp) * 100	(Obs/Exp) * 100	(Obs/Exp) * 100	(Obs/Exp) * 100	(Obs/Exp) * 100	(Obs/Exp) * 100	(Obs/Exp) * 100	(Obs/Exp) * 100	(Obs/Exp) * 100	(Obs/Exp) * 100	(Obs/Exp) * 100	(Obs/Exp) * 100	(Obs/Exp) * 100	(Obs/Exp) * 100	(Obs/Exp) * 100	(Obs/Exp) * 100	(Obs/Exp) * 100	(Obs/Exp) * 100	(Obs/Exp) * 100	(Obs/Exp) * 100	(Obs/Exp) * 100
B	A3,A4
S1	A1,A2	100	78	119	59	99	102		95	123	83	101	96		100	100	100	116	97	101	90	102		102	101	100	101	119		101	99	84	113	99	107	101	104	64	102	112	99	90	100	100			100	100	98
S2	B1,B2	100	104	84	62	101	97		101	99	107	99	103	102	101	100	100	92	103	97	105	99	101	96	100	100	99	94	100	98	103	124	97	102	97	98	96	116	98	96	101	105	100	100	101	100	101	100	102
S3	C1,C2	100	99	103	123	99	102	138	98	99	96	102	98	99	99	100	101	105	97	106	97	102	99	105	98	100	101	101	100	99	96	94	100	98	103	102	100	95	100	102	98	97	100	100	99	100	99	99	99
S4	D1,D2	99	99	110	96	99	99	96	105	103	101	100	100	101	102	101	99	99	103	96	104	96	102	97	105	101	102	100	102	103	103	100	102	101	97	98	103	103	102	100	105	103	99	100	102	102	101	104	101
S5	E1,E2	101	104	96	104	103	99	102	98	95	103	97	103	99	98	99	99	96	97	103	98	108	97	98	95	98	96	99	96	99	100	104	96	100	95	99	98	100	97	98	100	103	99	99	98	97	100	95	99
S6	F1,F2	103	98	98	99	97	102	95	101	109	99	105	97	102	101	102	105	103	98	99	98	96	102	106	102	104	102	101	103	95	97	96	105	97	125	105	100	96	104	108	91	91	105	103	104	98	99	107	101
S7	G1,G2	86	94	105	98	103	97	126	97	92	95	98	99	98	102	99	86	109	116	100	107	96	105	93	106	96	113	97	104	110	99	106	103	111	83	93	103	108	94	89	117	111	91	94	96	110	102	95	106
S8	H1,H2	130	114		106	98			104		109	97	108		96	94	128	79				107	85	103	83		71		89	93	120	96	80	82	***		90	90		80			113			91			74
C1	G12,H12	***	***	***	***	***	***	***	***	***	***	***	***	***	***	***	***	***	***	***	***	***	***	***	***	***	***	***	***	***	***	***	***	***	***	***	***	***	***	***	***	***	***	***	***	***	***	***	***
X1	C3,D3
X2	E3,F3
X3	G3,H3
X4	C4,D4
X5	E4,F4
X6	G4,H4
X7	A5,B5
X8	C5,D5
X9	E5,F5
X10	G5,H5
X11	A6,B6
X12	C6,D6
X13	E6,F6
X14	G6,H6
X15	A7,B7
X16	C7,D7
X17	E7,F7
X18	G7,H7
X19	A8,B8
X20	C8,D8
X21	E8,F8
X22	G8,H8
X23	A9,B9
X24	C9,D9
X25	E9,F9
X26	G9,H9
X27	A10,B10
X28	C10,D10
X29	E10,F10
X30	G10,H10
X31	A11,B11
X32	C11,D11
X33	E11,F11
X34	G11,H11
X35	A12,B12
X36	C12,D12
X37	E12,F12
X38	B3,B4
*** = Value not available; --- = Designated as an outlier
*Value = Value extrapolated beyond standard range
OOR = Out of Range; OOR> = Out of Range Above; OOR< = Out of Range Below
Exp Conc = Expected Concentration; Obs Conc = Observed Concentration

## Sheet: Dilution
File Name: C:\Cell Therapy\Hedvig\221221 NIPU plate 2.rbx
Acquisition Date: 21-Dec-2022, 11:37 AM
Reader Serial Number: LX10017068422
Plate ID:
RP1 PMT (Volts): 579.00
RP1 Target: 3635
		Hu b-NGF (46)	Hu CTACK (72)	Hu Eotaxin (43)	Hu FGF basic (44)	Hu G-CSF (57)	Hu GM-CSF (34)	Hu GRO-a (61)	Hu HGF (62)	Hu IFN-a2 (20)	Hu IFN-g (21)	Hu IL-1a (63)	Hu IL-1b (39)	Hu IL-1ra (25)	Hu IL-2 (38)	Hu IL-2Ra (13)	Hu IL-3 (64)	Hu IL-4 (52)	Hu IL-5 (33)	Hu IL-6 (19)	Hu IL-7 (74)	Hu IL-8 (54)	Hu IL-9 (77)	Hu IL-10 (56)	Hu IL-12(p70) (75)	Hu IL-12(p40) (28)	Hu IL-13 (51)	Hu IL-15 (73)	Hu IL-16 (27)	Hu IL-17A (76)	Hu IL-18 (42)	Hu IP-10 (48)	Hu LIF (29)	Hu M-CSF (67)	Hu MCP-1(MCAF) (53)	Hu MCP-3 (26)	Hu MIF (35)	Hu MIG (14)	Hu MIP-1a (55)	Hu MIP-1b (18)	Hu PDGF-bb (47)	Hu RANTES (37)	Hu SCF (65)	Hu SCGF-b (78)	Hu SDF-1a (22)	Hu TNF-a (36)	Hu TNF-b (30)	Hu TRAIL (66)	Hu VEGF (45)
Type	Well	Dilution	Dilution	Dilution	Dilution	Dilution	Dilution	Dilution	Dilution	Dilution	Dilution	Dilution	Dilution	Dilution	Dilution	Dilution	Dilution	Dilution	Dilution	Dilution	Dilution	Dilution	Dilution	Dilution	Dilution	Dilution	Dilution	Dilution	Dilution	Dilution	Dilution	Dilution	Dilution	Dilution	Dilution	Dilution	Dilution	Dilution	Dilution	Dilution	Dilution	Dilution	Dilution	Dilution	Dilution	Dilution	Dilution	Dilution	Dilution
B	A3,A4	1	1	1	1	1	1	1	1	1	1	1	1	1	1	1	1	1	1	1	1	1	1	1	1	1	1	1	1	1	1	1	1	1	1	1	1	1	1	1	1	1	1	1	1	1	1	1	1
S1	A1,A2	1	1	1	1	1	1	1	1	1	1	1	1	1	1	1	1	1	1	1	1	1	1	1	1	1	1	1	1	1	1	1	1	1	1	1	1	1	1	1	1	1	1	1	1	1	1	1	1
S2	B1,B2	1	1	1	1	1	1	1	1	1	1	1	1	1	1	1	1	1	1	1	1	1	1	1	1	1	1	1	1	1	1	1	1	1	1	1	1	1	1	1	1	1	1	1	1	1	1	1	1
S3	C1,C2	1	1	1	1	1	1	1	1	1	1	1	1	1	1	1	1	1	1	1	1	1	1	1	1	1	1	1	1	1	1	1	1	1	1	1	1	1	1	1	1	1	1	1	1	1	1	1	1
S4	D1,D2	1	1	1	1	1	1	1	1	1	1	1	1	1	1	1	1	1	1	1	1	1	1	1	1	1	1	1	1	1	1	1	1	1	1	1	1	1	1	1	1	1	1	1	1	1	1	1	1
S5	E1,E2	1	1	1	1	1	1	1	1	1	1	1	1	1	1	1	1	1	1	1	1	1	1	1	1	1	1	1	1	1	1	1	1	1	1	1	1	1	1	1	1	1	1	1	1	1	1	1	1
S6	F1,F2	1	1	1	1	1	1	1	1	1	1	1	1	1	1	1	1	1	1	1	1	1	1	1	1	1	1	1	1	1	1	1	1	1	1	1	1	1	1	1	1	1	1	1	1	1	1	1	1
S7	G1,G2	1	1	1	1	1	1	1	1	1	1	1	1	1	1	1	1	1	1	1	1	1	1	1	1	1	1	1	1	1	1	1	1	1	1	1	1	1	1	1	1	1	1	1	1	1	1	1	1
S8	H1,H2	1	1	1	1	1	1	1	1	1	1	1	1	1	1	1	1	1	1	1	1	1	1	1	1	1	1	1	1	1	1	1	1	1	1	1	1	1	1	1	1	1	1	1	1	1	1	1	1
C1	G12,H12	1	1	1	1	1	1	1	1	1	1	1	1	1	1	1	1	1	1	1	1	1	1	1	1	1	1	1	1	1	1	1	1	1	1	1	1	1	1	1	1	1	1	1	1	1	1	1	1
X1	C3,D3	4	4	4	4	4	4	4	4	4	4	4	4	4	4	4	4	4	4	4	4	4	4	4	4	4	4	4	4	4	4	4	4	4	4	4	4	4	4	4	4	4	4	4	4	4	4	4	4
X2	E3,F3	4	4	4	4	4	4	4	4	4	4	4	4	4	4	4	4	4	4	4	4	4	4	4	4	4	4	4	4	4	4	4	4	4	4	4	4	4	4	4	4	4	4	4	4	4	4	4	4
X3	G3,H3	4	4	4	4	4	4	4	4	4	4	4	4	4	4	4	4	4	4	4	4	4	4	4	4	4	4	4	4	4	4	4	4	4	4	4	4	4	4	4	4	4	4	4	4	4	4	4	4
X4	C4,D4	4	4	4	4	4	4	4	4	4	4	4	4	4	4	4	4	4	4	4	4	4	4	4	4	4	4	4	4	4	4	4	4	4	4	4	4	4	4	4	4	4	4	4	4	4	4	4	4
X5	E4,F4	4	4	4	4	4	4	4	4	4	4	4	4	4	4	4	4	4	4	4	4	4	4	4	4	4	4	4	4	4	4	4	4	4	4	4	4	4	4	4	4	4	4	4	4	4	4	4	4
X6	G4,H4	4	4	4	4	4	4	4	4	4	4	4	4	4	4	4	4	4	4	4	4	4	4	4	4	4	4	4	4	4	4	4	4	4	4	4	4	4	4	4	4	4	4	4	4	4	4	4	4
X7	A5,B5	4	4	4	4	4	4	4	4	4	4	4	4	4	4	4	4	4	4	4	4	4	4	4	4	4	4	4	4	4	4	4	4	4	4	4	4	4	4	4	4	4	4	4	4	4	4	4	4
X8	C5,D5	4	4	4	4	4	4	4	4	4	4	4	4	4	4	4	4	4	4	4	4	4	4	4	4	4	4	4	4	4	4	4	4	4	4	4	4	4	4	4	4	4	4	4	4	4	4	4	4
X9	E5,F5	4	4	4	4	4	4	4	4	4	4	4	4	4	4	4	4	4	4	4	4	4	4	4	4	4	4	4	4	4	4	4	4	4	4	4	4	4	4	4	4	4	4	4	4	4	4	4	4
X10	G5,H5	4	4	4	4	4	4	4	4	4	4	4	4	4	4	4	4	4	4	4	4	4	4	4	4	4	4	4	4	4	4	4	4	4	4	4	4	4	4	4	4	4	4	4	4	4	4	4	4
X11	A6,B6	4	4	4	4	4	4	4	4	4	4	4	4	4	4	4	4	4	4	4	4	4	4	4	4	4	4	4	4	4	4	4	4	4	4	4	4	4	4	4	4	4	4	4	4	4	4	4	4
X12	C6,D6	4	4	4	4	4	4	4	4	4	4	4	4	4	4	4	4	4	4	4	4	4	4	4	4	4	4	4	4	4	4	4	4	4	4	4	4	4	4	4	4	4	4	4	4	4	4	4	4
X13	E6,F6	4	4	4	4	4	4	4	4	4	4	4	4	4	4	4	4	4	4	4	4	4	4	4	4	4	4	4	4	4	4	4	4	4	4	4	4	4	4	4	4	4	4	4	4	4	4	4	4
X14	G6,H6	4	4	4	4	4	4	4	4	4	4	4	4	4	4	4	4	4	4	4	4	4	4	4	4	4	4	4	4	4	4	4	4	4	4	4	4	4	4	4	4	4	4	4	4	4	4	4	4
X15	A7,B7	4	4	4	4	4	4	4	4	4	4	4	4	4	4	4	4	4	4	4	4	4	4	4	4	4	4	4	4	4	4	4	4	4	4	4	4	4	4	4	4	4	4	4	4	4	4	4	4
X16	C7,D7	4	4	4	4	4	4	4	4	4	4	4	4	4	4	4	4	4	4	4	4	4	4	4	4	4	4	4	4	4	4	4	4	4	4	4	4	4	4	4	4	4	4	4	4	4	4	4	4
X17	E7,F7	4	4	4	4	4	4	4	4	4	4	4	4	4	4	4	4	4	4	4	4	4	4	4	4	4	4	4	4	4	4	4	4	4	4	4	4	4	4	4	4	4	4	4	4	4	4	4	4
X18	G7,H7	4	4	4	4	4	4	4	4	4	4	4	4	4	4	4	4	4	4	4	4	4	4	4	4	4	4	4	4	4	4	4	4	4	4	4	4	4	4	4	4	4	4	4	4	4	4	4	4
X19	A8,B8	4	4	4	4	4	4	4	4	4	4	4	4	4	4	4	4	4	4	4	4	4	4	4	4	4	4	4	4	4	4	4	4	4	4	4	4	4	4	4	4	4	4	4	4	4	4	4	4
X20	C8,D8	4	4	4	4	4	4	4	4	4	4	4	4	4	4	4	4	4	4	4	4	4	4	4	4	4	4	4	4	4	4	4	4	4	4	4	4	4	4	4	4	4	4	4	4	4	4	4	4
X21	E8,F8	4	4	4	4	4	4	4	4	4	4	4	4	4	4	4	4	4	4	4	4	4	4	4	4	4	4	4	4	4	4	4	4	4	4	4	4	4	4	4	4	4	4	4	4	4	4	4	4
X22	G8,H8	4	4	4	4	4	4	4	4	4	4	4	4	4	4	4	4	4	4	4	4	4	4	4	4	4	4	4	4	4	4	4	4	4	4	4	4	4	4	4	4	4	4	4	4	4	4	4	4
X23	A9,B9	4	4	4	4	4	4	4	4	4	4	4	4	4	4	4	4	4	4	4	4	4	4	4	4	4	4	4	4	4	4	4	4	4	4	4	4	4	4	4	4	4	4	4	4	4	4	4	4
X24	C9,D9	4	4	4	4	4	4	4	4	4	4	4	4	4	4	4	4	4	4	4	4	4	4	4	4	4	4	4	4	4	4	4	4	4	4	4	4	4	4	4	4	4	4	4	4	4	4	4	4
X25	E9,F9	4	4	4	4	4	4	4	4	4	4	4	4	4	4	4	4	4	4	4	4	4	4	4	4	4	4	4	4	4	4	4	4	4	4	4	4	4	4	4	4	4	4	4	4	4	4	4	4
X26	G9,H9	4	4	4	4	4	4	4	4	4	4	4	4	4	4	4	4	4	4	4	4	4	4	4	4	4	4	4	4	4	4	4	4	4	4	4	4	4	4	4	4	4	4	4	4	4	4	4	4
X27	A10,B10	4	4	4	4	4	4	4	4	4	4	4	4	4	4	4	4	4	4	4	4	4	4	4	4	4	4	4	4	4	4	4	4	4	4	4	4	4	4	4	4	4	4	4	4	4	4	4	4
X28	C10,D10	4	4	4	4	4	4	4	4	4	4	4	4	4	4	4	4	4	4	4	4	4	4	4	4	4	4	4	4	4	4	4	4	4	4	4	4	4	4	4	4	4	4	4	4	4	4	4	4
X29	E10,F10	4	4	4	4	4	4	4	4	4	4	4	4	4	4	4	4	4	4	4	4	4	4	4	4	4	4	4	4	4	4	4	4	4	4	4	4	4	4	4	4	4	4	4	4	4	4	4	4
X30	G10,H10	4	4	4	4	4	4	4	4	4	4	4	4	4	4	4	4	4	4	4	4	4	4	4	4	4	4	4	4	4	4	4	4	4	4	4	4	4	4	4	4	4	4	4	4	4	4	4	4
X31	A11,B11	4	4	4	4	4	4	4	4	4	4	4	4	4	4	4	4	4	4	4	4	4	4	4	4	4	4	4	4	4	4	4	4	4	4	4	4	4	4	4	4	4	4	4	4	4	4	4	4
X32	C11,D11	4	4	4	4	4	4	4	4	4	4	4	4	4	4	4	4	4	4	4	4	4	4	4	4	4	4	4	4	4	4	4	4	4	4	4	4	4	4	4	4	4	4	4	4	4	4	4	4
X33	E11,F11	4	4	4	4	4	4	4	4	4	4	4	4	4	4	4	4	4	4	4	4	4	4	4	4	4	4	4	4	4	4	4	4	4	4	4	4	4	4	4	4	4	4	4	4	4	4	4	4
X34	G11,H11	4	4	4	4	4	4	4	4	4	4	4	4	4	4	4	4	4	4	4	4	4	4	4	4	4	4	4	4	4	4	4	4	4	4	4	4	4	4	4	4	4	4	4	4	4	4	4	4
X35	A12,B12	4	4	4	4	4	4	4	4	4	4	4	4	4	4	4	4	4	4	4	4	4	4	4	4	4	4	4	4	4	4	4	4	4	4	4	4	4	4	4	4	4	4	4	4	4	4	4	4
X36	C12,D12	4	4	4	4	4	4	4	4	4	4	4	4	4	4	4	4	4	4	4	4	4	4	4	4	4	4	4	4	4	4	4	4	4	4	4	4	4	4	4	4	4	4	4	4	4	4	4	4
X37	E12,F12	4	4	4	4	4	4	4	4	4	4	4	4	4	4	4	4	4	4	4	4	4	4	4	4	4	4	4	4	4	4	4	4	4	4	4	4	4	4	4	4	4	4	4	4	4	4	4	4
X38	B3,B4	4	4	4	4	4	4	4	4	4	4	4	4	4	4	4	4	4	4	4	4	4	4	4	4	4	4	4	4	4	4	4	4	4	4	4	4	4	4	4	4	4	4	4	4	4	4	4	4
*** = Value not available; --- = Designated as an outlier
*Value = Value extrapolated beyond standard range
OOR = Out of Range; OOR> = Out of Range Above; OOR< = Out of Range Below
Exp Conc = Expected Concentration; Obs Conc = Observed Concentration

[truncated: 1 more sheets: Standard Curve]
