# Supplementary material for: Serum cytokines as a biomarker for immune checkpoint inhibitor toxicity in patients with pleural mesothelioma
Source: Front Immunol. 2024 Dec 2;15:1480183. doi: 10.3389/fimmu.2024.1480183 (PMC11647018; doi:10.3389/fimmu.2024.1480183)
Supplement: Supplementary file 7 [file Table6.xlsx]

## Sheet: Outlier
File Name: C:\Cell Therapy\Hedvig\DART plate 4.rbx
Acquisition Date: 05-Jan-2022, 11:41 AM
Reader Serial Number: LX10017068422
Plate ID:
RP1 PMT (Volts): 580.95
RP1 Target: 3635
		Hu b-NGF (46)	Hu CTACK (72)	Hu Eotaxin (43)	Hu FGF basic (44)	Hu G-CSF (57)	Hu GM-CSF (34)	Hu GRO-a (61)	Hu HGF (62)	Hu IFN-a2 (20)	Hu IFN-g (21)	Hu IL-1a (63)	Hu IL-1b (39)	Hu IL-1ra (25)	Hu IL-2 (38)	Hu IL-2Ra (13)	Hu IL-3 (64)	Hu IL-4 (52)	Hu IL-5 (33)	Hu IL-6 (19)	Hu IL-7 (74)	Hu IL-8 (54)	Hu IL-9 (77)	Hu IL-10 (56)	Hu IL-12(p70) (75)	Hu IL-12(p40) (28)	Hu IL-13 (51)	Hu IL-15 (73)	Hu IL-16 (27)	Hu IL-17A (76)	Hu IL-18 (42)	Hu IP-10 (48)	Hu LIF (29)	Hu M-CSF (67)	Hu MCP-1(MCAF) (53)	Hu MCP-3 (26)	Hu MIF (35)	Hu MIG (14)	Hu MIP-1a (55)	Hu MIP-1b (18)	Hu PDGF-bb (47)	Hu RANTES (37)	Hu SCF (65)	Hu SCGF-b (78)	Hu SDF-1a (22)	Hu TNF-a (36)	Hu TNF-b (30)	Hu TRAIL (66)	Hu VEGF (45)
Type	Well	Outlier	Outlier	Outlier	Outlier	Outlier	Outlier	Outlier	Outlier	Outlier	Outlier	Outlier	Outlier	Outlier	Outlier	Outlier	Outlier	Outlier	Outlier	Outlier	Outlier	Outlier	Outlier	Outlier	Outlier	Outlier	Outlier	Outlier	Outlier	Outlier	Outlier	Outlier	Outlier	Outlier	Outlier	Outlier	Outlier	Outlier	Outlier	Outlier	Outlier	Outlier	Outlier	Outlier	Outlier	Outlier	Outlier	Outlier	Outlier
B	B3,B4	0	0	0	0	0	0	0	0	0	0	0	0	0	0	0	0	0	0	0	0	0	0	0	0	0	0	0	0	0	0	0	0	0	0	0	0	0	0	0	0	0	0	0	0	0	0	0	0
S1	A1,A2	0	1	0	1	0	0	1	0	1	0	0	0	0	0	0	0	0	0	0	1	0	0	0	0	0	0	1	0	0	0	1	0	0	0	0	0	0	1	1	0	0	0	0	1	0	0	0	0
S2	B1,B2	0	0	0	0	0	0	1	0	0	0	0	0	0	0	0	0	0	0	0	0	0	0	0	0	0	0	0	0	0	0	0	0	0	0	0	0	0	0	0	0	0	0	0	0	0	0	0	0
S3	C1,C2	0	0	0	0	0	0	0	0	0	0	0	0	0	0	0	0	0	0	0	0	0	0	0	0	0	0	0	0	0	0	0	0	0	0	0	0	0	0	0	0	0	0	0	0	0	0	0	0
S4	D1,D2	0	0	0	0	0	0	0	0	0	0	0	0	0	0	0	0	0	0	0	0	0	0	0	0	0	0	0	0	0	0	0	0	0	0	0	0	0	0	0	0	0	0	0	0	0	0	0	0
S5	E1,E2	0	0	0	0	0	0	0	0	0	0	0	0	0	0	0	0	0	0	0	0	0	0	0	0	0	0	0	0	0	0	0	0	0	0	0	0	0	0	0	0	0	0	0	0	0	0	0	0
S6	F1,F2	0	0	0	0	0	0	0	0	0	0	0	0	0	0	0	0	0	0	0	0	0	0	0	0	0	0	0	0	0	0	0	0	0	0	0	0	0	0	0	0	0	0	0	0	0	0	0	0
S7	G1,G2	0	0	0	0	0	0	0	0	0	0	0	0	0	0	0	0	0	0	0	0	0	0	0	0	0	0	0	0	0	0	0	0	0	0	0	0	0	0	0	0	0	0	0	0	0	0	0	1
S8	H1,H2	0	0	0	0	0	0	0	0	0	0	0	0	1	0	0	0	0	1	0	0	0	0	0	0	0	0	0	0	0	0	1	0	0	1	0	0	0	1	0	0	1	0	0	0	0	0	1	1
S9	A3,A4	1	2	1	0	1	1	1	0	1	1	1	1	1	1	1	0	1	1	1	0	1	1	1	0	0	0	1	1	0	1	1	0	1	1	1	1	1	1	1	1	1	0	1	1	1	1	1	1
C1	A12,B12	0	0	0	0	0	0	0	0	0	0	0	0	0	0	0	0	0	0	0	0	0	0	0	0	0	0	0	0	0	0	0	0	0	0	0	0	0	0	0	0	0	0	0	0	0	0	0	0
X1	C3,D3	0	0	0	0	0	0	0	0	0	0	0	0	0	0	0	0	0	0	0	0	0	0	0	0	0	0	0	0	0	0	0	0	0	0	0	0	0	0	0	0	0	0	0	0	0	0	0	0
X2	E3,F3	0	0	0	0	0	0	0	0	0	0	0	0	0	0	0	0	0	0	0	0	0	0	0	0	0	0	0	0	0	0	0	0	0	0	0	0	0	0	0	0	0	0	0	0	0	0	0	0
X3	G3,H3	0	0	0	0	0	0	0	0	0	0	0	0	0	0	0	0	0	0	0	0	0	0	0	0	0	0	0	0	0	0	0	0	0	0	0	0	0	0	0	0	0	0	0	0	0	0	0	0
X4	C4,D4	0	0	0	0	0	0	0	0	0	0	0	0	0	0	0	0	0	0	0	0	0	0	0	0	0	0	0	0	0	0	0	0	0	0	0	0	0	0	0	0	0	0	0	0	0	0	0	0
X5	E4,F4	0	0	0	0	0	0	0	0	0	0	0	0	0	0	0	0	0	0	0	0	0	0	0	0	0	0	0	0	0	0	0	0	0	0	0	0	0	0	0	0	0	0	0	0	0	0	0	0
X6	G4,H4	0	0	0	0	0	0	0	0	0	0	0	0	0	0	0	0	0	0	0	0	0	0	0	0	0	0	0	0	0	0	0	0	0	0	0	0	0	0	0	0	0	0	0	0	0	0	0	0
X7	A5,B5	0	0	0	0	0	0	0	0	0	0	0	0	0	0	0	0	0	0	0	0	0	0	0	0	0	0	0	0	0	0	0	0	0	0	0	0	0	0	0	0	0	0	0	0	0	0	0	0
X8	C5,D5	0	0	0	0	0	0	0	0	0	0	0	0	0	0	0	0	0	0	0	0	0	0	0	0	0	0	0	0	0	0	0	0	0	0	0	0	0	0	0	0	0	0	0	0	0	0	0	0
X9	E5,F5	0	0	0	0	0	0	0	0	0	0	0	0	0	0	0	0	0	0	0	0	0	0	0	0	0	0	0	0	0	0	0	0	0	0	0	0	0	0	0	0	0	0	0	0	0	0	0	0
X10	G5,H5	0	0	0	0	0	0	0	0	0	0	0	0	0	0	0	0	0	0	0	0	0	0	0	0	0	0	0	0	0	0	0	0	0	0	0	0	0	0	0	0	0	0	0	0	0	0	0	0
X11	A6,B6	0	0	0	0	0	0	0	0	0	0	0	0	0	0	0	0	0	0	0	0	0	0	0	0	0	0	0	0	0	0	0	0	0	0	0	0	0	0	0	0	0	0	0	0	0	0	0	0
X12	C6,D6	0	0	0	0	0	0	0	0	0	0	0	0	0	0	0	0	0	0	0	0	0	0	0	0	0	0	0	0	0	0	0	0	0	0	0	0	0	0	0	0	0	0	0	0	0	0	0	0
X13	E6,F6	0	0	0	0	0	0	0	0	0	0	0	0	0	0	0	0	0	0	0	0	0	0	0	0	0	0	0	0	0	0	0	0	0	0	0	0	0	0	0	0	0	0	0	0	0	0	0	0
X14	G6,H6	0	0	0	0	0	0	0	0	0	0	0	0	0	0	0	0	0	0	0	0	0	0	0	0	0	0	0	0	0	0	0	0	0	0	0	0	0	0	0	0	0	0	0	0	0	0	0	0
X15	A7,B7	0	0	0	0	0	0	0	0	0	0	0	0	0	0	0	0	0	0	0	0	0	0	0	0	0	0	0	0	0	0	0	0	0	0	0	0	0	0	0	0	0	0	0	0	0	0	0	0
X16	C7,D7	0	0	0	0	0	0	0	0	0	0	0	0	0	0	0	0	0	0	0	0	0	0	0	0	0	0	0	0	0	0	0	0	0	0	0	0	0	0	0	0	0	0	0	0	0	0	0	0
X17	E7,F7	0	0	0	0	0	0	0	0	0	0	0	0	0	0	0	0	0	0	0	0	0	0	0	0	0	0	0	0	0	0	0	0	0	0	0	0	0	0	0	0	0	0	0	0	0	0	0	0
X18	G7,H7	0	0	0	0	0	0	0	0	0	0	0	0	0	0	0	0	0	0	0	0	0	0	0	0	0	0	0	0	0	0	0	0	0	0	0	0	0	0	0	0	0	0	0	0	0	0	0	0
X19	A8,B8	0	0	0	0	0	0	0	0	0	0	0	0	0	0	0	0	0	0	0	0	0	0	0	0	0	0	0	0	0	0	0	0	0	0	0	0	0	0	0	0	0	0	0	0	0	0	0	0
X20	C8,D8	0	0	0	0	0	0	0	0	0	0	0	0	0	0	0	0	0	0	0	0	0	0	0	0	0	0	0	0	0	0	0	0	0	0	0	0	0	0	0	0	0	0	0	0	0	0	0	0
X21	E8,F8	0	0	0	0	0	0	0	0	0	0	0	0	0	0	0	0	0	0	0	0	0	0	0	0	0	0	0	0	0	0	0	0	0	0	0	0	0	0	0	0	0	0	0	0	0	0	0	0
X22	G8,H8	0	0	0	0	0	0	0	0	0	0	0	0	0	0	0	0	0	0	0	0	0	0	0	0	0	0	0	0	0	0	0	0	0	0	0	0	0	0	0	0	0	0	0	0	0	0	0	0
X23	A9,B9	0	0	0	0	0	0	0	0	0	0	0	0	0	0	0	0	0	0	0	0	0	0	0	0	0	0	0	0	0	0	0	0	0	0	0	0	0	0	0	0	0	0	0	0	0	0	0	0
X24	C9,D9	0	0	0	0	0	0	0	0	0	0	0	0	0	0	0	0	0	0	0	0	0	0	0	0	0	0	0	0	0	0	0	0	0	0	0	0	0	0	0	0	0	0	0	0	0	0	0	0
X25	E9,F9	0	0	0	0	0	0	0	0	0	0	0	0	0	0	0	0	0	0	0	0	0	0	0	0	0	0	0	0	0	0	0	0	0	0	0	0	0	0	0	0	0	0	0	0	0	0	0	0
X26	G9,H9	0	0	0	0	0	0	0	0	0	0	0	0	0	0	0	0	0	0	0	0	0	0	0	0	0	0	0	0	0	0	0	0	0	0	0	0	0	0	0	0	0	0	0	0	0	0	0	0
X27	A10,B10	0	0	0	0	0	0	0	0	0	0	0	0	0	0	0	0	0	0	0	0	0	0	0	0	0	0	0	0	0	0	0	0	0	0	0	0	0	0	0	0	0	0	0	0	0	0	0	0
X28	C10,D10	0	0	0	0	0	0	0	0	0	0	0	0	0	0	0	0	0	0	0	0	0	0	0	0	0	0	0	0	0	0	0	0	0	0	0	0	0	0	0	0	0	0	0	0	0	0	0	0
X29	E10,F10	0	0	0	0	0	0	0	0	0	0	0	0	0	0	0	0	0	0	0	0	0	0	0	0	0	0	0	0	0	0	0	0	0	0	0	0	0	0	0	0	0	0	0	0	0	0	0	0
X30	G10,H10	0	0	0	0	0	0	0	0	0	0	0	0	0	0	0	0	0	0	0	0	0	0	0	0	0	0	0	0	0	0	0	0	0	0	0	0	0	0	0	0	0	0	0	0	0	0	0	0
X31	A11,B11	0	0	0	0	0	0	0	0	0	0	0	0	0	0	0	0	0	0	0	0	0	0	0	0	0	0	0	0	0	0	0	0	0	0	0	0	0	0	0	0	0	0	0	0	0	0	0	0
X32	C11,D11	0	0	0	0	0	0	0	0	0	0	0	0	0	0	0	0	0	0	0	0	0	0	0	0	0	0	0	0	0	0	0	0	0	0	0	0	0	0	0	0	0	0	0	0	0	0	0	0
X33	E11,F11	0	0	0	0	0	0	0	0	0	0	0	0	0	0	0	0	0	0	0	0	0	0	0	0	0	0	0	0	0	0	0	0	0	0	0	0	0	0	0	0	0	0	0	0	0	0	0	0
X34	G11,H11	0	0	0	0	0	0	0	0	0	0	0	0	0	0	0	0	0	0	0	0	0	0	0	0	0	0	0	0	0	0	0	0	0	0	0	0	0	0	0	0	0	0	0	0	0	0	0	0
*** = Value not available; --- = Designated as an outlier
*Value = Value extrapolated beyond standard range
OOR = Out of Range; OOR> = Out of Range Above; OOR< = Out of Range Below
Exp Conc = Expected Concentration; Obs Conc = Observed Concentration

## Sheet: FI
File Name: C:\Cell Therapy\Hedvig\DART plate 4.rbx
Acquisition Date: 05-Jan-2022, 11:41 AM
Reader Serial Number: LX10017068422
Plate ID:
RP1 PMT (Volts): 580.95
RP1 Target: 3635
		Hu b-NGF (46)	Hu CTACK (72)	Hu Eotaxin (43)	Hu FGF basic (44)	Hu G-CSF (57)	Hu GM-CSF (34)	Hu GRO-a (61)	Hu HGF (62)	Hu IFN-a2 (20)	Hu IFN-g (21)	Hu IL-1a (63)	Hu IL-1b (39)	Hu IL-1ra (25)	Hu IL-2 (38)	Hu IL-2Ra (13)	Hu IL-3 (64)	Hu IL-4 (52)	Hu IL-5 (33)	Hu IL-6 (19)	Hu IL-7 (74)	Hu IL-8 (54)	Hu IL-9 (77)	Hu IL-10 (56)	Hu IL-12(p70) (75)	Hu IL-12(p40) (28)	Hu IL-13 (51)	Hu IL-15 (73)	Hu IL-16 (27)	Hu IL-17A (76)	Hu IL-18 (42)	Hu IP-10 (48)	Hu LIF (29)	Hu M-CSF (67)	Hu MCP-1(MCAF) (53)	Hu MCP-3 (26)	Hu MIF (35)	Hu MIG (14)	Hu MIP-1a (55)	Hu MIP-1b (18)	Hu PDGF-bb (47)	Hu RANTES (37)	Hu SCF (65)	Hu SCGF-b (78)	Hu SDF-1a (22)	Hu TNF-a (36)	Hu TNF-b (30)	Hu TRAIL (66)	Hu VEGF (45)
Type	Well	FI	FI	FI	FI	FI	FI	FI	FI	FI	FI	FI	FI	FI	FI	FI	FI	FI	FI	FI	FI	FI	FI	FI	FI	FI	FI	FI	FI	FI	FI	FI	FI	FI	FI	FI	FI	FI	FI	FI	FI	FI	FI	FI	FI	FI	FI	FI	FI
B	B3,B4	53.5	8.8	19	14.5	19.3	17	96.5	10	13	26.3	19.8	16	10.8	29.3	18	36.5	12	88.3	35.3	12.5	25.5	28	16.5	19	9.5	9.3	50	13.3	13	35.5	24.5	12	26.5	19	15	22.5	8.8	8.3	41	21.5	34.5	13.5	144.3	27.5	13	35.5	66	96
S1	A1,A2	6993.5	---	11997.8	---	15435.3	19587.5	---	20345.3	---	11418.5	12050.5	13180.5	8174.5	13332	4667	12275.8	12854	7764.8	15012	---	9114	5205.5	7582.5	18440.8	18005.5	14377.3	---	11911.5	18761.8	14660.3	---	7124.5	13198.5	13341.3	17110.8	2395.8	18738	---	---	4441	10069	19688	3777.5	---	16117.8	7789.5	19280.3	14064.5
S2	B1,B2	3349	5056.3	7034	17763.3	10589.5	15631.8	---	14763	15991.3	6211.8	6974.5	9594.5	7231	9909	4195	5979	11794.8	6517.3	9257.3	8073.5	7406.8	3881	5169	13351.3	12294.5	8434	15229.3	8428.3	12783.8	7933.5	14510.5	5719	9614.5	11845.5	13685.5	1633.5	14012.5	21776.5	11531.5	3170.8	8037.5	13623.5	3690.3	5134.3	12243	4677.5	16793.3	12059
S3	C1,C2	1060	2327.8	2513.5	15331	4776.5	6597	6108.5	5499.5	9812.5	2303.3	2532	3965	4269.3	4739	1923	2059.5	6278.8	2859	3443.8	3833.5	3741	1909.5	1993	5768.3	4649.3	3119	9377.3	3638.3	5661.8	2996	6976.5	2697.8	3732.3	4399	5461	969.8	5530.5	9425.3	5431	937.5	2701	5404.5	2241.5	3492.5	5357.5	1842.3	5493.8	5528
S4	D1,D2	320.5	650.3	709	5271.5	1538.3	1814.3	4829.5	1700.5	2796.5	685.8	800.8	1163	1120.3	1511.5	575.8	628.5	1778.8	928.5	1055	985.8	1368.5	601	640.8	2135.8	1088	837	3181	924	1886.5	1007.5	2485.5	756.3	1132	900	1374	481.3	1261.3	2137.8	1247.3	304.5	694	1749.3	753	1514	1517.3	604.3	1873.8	1398.5
S5	E1,E2	127	179.5	190	1002	417.8	383.8	1442.3	437.8	481.8	210.8	233.5	286.8	161	417.8	159.5	187.5	334	323.5	306.5	197.8	421	170.8	186.3	598.3	260.5	223	670.5	219.3	530.5	333.5	667.5	180.5	316	181.8	272	159.8	265.5	320.5	280.3	97.5	178	459.8	298	346.8	369	175.5	321.8	349.8
S6	F1,F2	69	47.5	60.8	110	109	100.5	207.5	111	94.3	68.3	75.5	74.5	30	125	50	66.8	70	153.5	94.3	47.8	116.5	66	55.5	162	66.8	50.5	132.3	56.5	133	107	116	54	95.8	48	67.8	56.5	55.5	49.3	85.5	35.3	59	111.5	195	87.5	94.5	67	118.3	146.5
S7	G1,G2	61	20	33.8	30.5	34.5	38.5	111.5	38.5	29.3	39.3	35.8	32	15.5	53.3	28.3	44.3	26	115.3	51	22	48.5	40	28.5	55.8	23.3	21	72.3	23.8	42.8	56	46.5	24.5	46	26.5	26.3	32	21.5	13.8	55	27	38.5	35.5	166	44.5	39.8	45	76.3	---
S8	H1,H2	57.5	13	25.8	16	24	25	105.3	19	18	30.5	23.5	21	---	35.3	21.3	38	14.3	---	39	15.5	32	32.8	22	29	14	11.5	55.5	14.5	18.5	45.5	---	16.5	34.5	---	18	26	12	---	46.5	24.3	---	18.8	157	32.8	19.5	38	---	---
S9	A3,A4	---	11	---	13.5	---	---	---	12.5	---	---	---	---	---	---	---	36.5	---	---	---	14	---	---	---	20.5	11.5	10	---	---	13.3	---	---	15.3	---	---	---	---	---	---	---	---	---	14.3	---	---	---	---	---	---
C1	A12,B12	149.3	400	258.5	3677.5	808	647	2891.5	869.8	777.5	491.3	364	607.3	491	596.5	258	320.3	444.8	401.5	488.3	495.5	360	310.3	374	943.8	426	259.8	1559	346	814	626.8	1041.5	339.8	578	289.5	296.8	308.5	240.3	587	557	174	490.5	951.5	543.3	397.8	826.5	420.8	501.8	474.8
X1	C3,D3	42.3	336.5	350.5	19.3	24.3	15.3	160.5	141.5	14.5	34.5	17.5	18.5	16.5	19	88.8	19	28.5	29	63.5	12.8	92.5	373.8	15	13.5	14	10	19.5	36	15.5	126.3	205	14.5	69	36.5	13	176	100	14.5	782.5	207.5	8205	72	518.5	450	28.8	634.5	98.3	43.5
X2	E3,F3	35.8	343.8	236.5	20	37.5	16	135	87.3	13	31	16.5	22	19	20.8	68.5	22	24.5	46.5	83	11	42.5	323.3	13.8	13.8	12.5	10.8	20.5	40.5	16	181.5	619	14	71.8	38.3	12.5	79	108.8	30.3	643.3	132.8	6588	87	599	370.5	29	497.8	109	48.3
X3	G3,H3	32.3	646	442.5	20	33.8	17.3	154	76.3	14.3	28.3	16.5	22.5	14	23.5	53	21	30	39	23.5	12.3	32	336.8	16.3	17.5	14.5	10.5	23.3	43.5	17.8	160.3	140.8	17.5	70.3	42	13	78.5	172.8	18.8	758.8	185	7986	71	498.3	378.5	30.5	552.5	104.5	49
X4	C4,D4	34.3	603.5	314	20.8	29	15	149.8	69	13.5	28.8	16.5	21.5	12.3	20	53.5	24.5	24.5	34.8	21.5	12	38.5	356	14.5	14.5	11	9.5	21	32	14.5	153	301	15.5	62.8	34.5	12	65.5	333.5	19.8	700	97.3	7879	68.3	434.8	346.5	34.3	514.3	110.8	47.3
X5	E4,F4	35.3	402.3	437.3	20.5	35.5	16.5	144.5	56.5	16.3	30	17.8	21	13.5	20	54.5	19.3	28.5	23.8	25.8	11.5	57.3	376.8	16.3	14	14.3	9.8	17.5	26.8	18	57.5	564.3	15.5	42	63.5	12.8	53	1616.5	25	833	158.5	7050.3	77.5	447.3	290.5	29.8	580.8	119.5	49
X6	G4,H4	31.8	438.5	366.5	20	36	16.3	153	50.5	14	29.3	16	21	12.5	22.5	58	18	27	33.3	21.8	12	44	390	15	13.5	12	9.5	21.8	30.5	17.5	59.5	254	15.8	48.3	100	12.5	54.5	318.3	24.5	791.5	102.5	7289.3	108.8	435	313.5	31.3	639.3	117.5	40.8
X7	A5,B5	43.5	511.5	362	19	27.3	15.5	163.5	58.3	12.5	29	17	17.3	13.5	19.5	51.8	19.3	24	36.5	30.5	12.3	65	375	16.5	15	13	10.5	21	30.8	16	136.5	217	17	52.5	40.3	12.8	90.5	101	13	797.5	94	8002	73.5	450.8	339.5	28.3	627.8	98	37.3
X8	C5,D5	44.5	662.3	186.5	21.3	30.5	16.5	137.5	83.8	12.5	29.8	18	20	16	19.5	63.3	20	21.8	41	136.3	11	86	314.5	15.5	15	12.5	9.5	22	32.3	18	251.5	273.5	16.5	98.5	45.5	12	83	145.3	18.3	711.5	46.3	4251.8	85.3	420.3	314.8	26.3	554	87.3	38.8
X9	E5,F5	40.5	349.5	264.5	17.5	30	16	140.8	108.8	12.8	31.5	15.5	18.3	14.3	18.5	49.8	17	22.5	37	63.5	11.5	65	322.8	13.8	14.5	12.8	9.5	23	34	14.5	68.5	340	14	44.5	46.5	13	112.5	376.3	22	679.5	169.5	6925.5	62.5	528.5	427.8	27	513	112.8	41.3
X10	G5,H5	35.5	363.8	241.5	16.8	32.8	13.5	133	66.3	12.3	26.3	15	18.3	12	17.5	36.3	16.5	21	34	23.5	11.5	31.8	320	12.5	13.5	11.5	11.5	21.8	26.8	16.8	61	135.8	14.8	39.8	38.3	13	65.5	105.3	18.5	690	81.5	6922.3	61.5	373.5	353.5	26	618	101	35.5
X11	A6,B6	42	615	320.5	19.5	36	16.8	164.3	78.5	14	31.3	16.8	18.5	17	19.5	51.8	21	26.5	39.3	34.8	13	45.8	409.8	16.5	13.5	11	9.5	22.8	35.3	16	105	517	16.5	48	45.3	11.5	101	333.5	18.5	864.5	177.3	8775	58.5	561.8	452	30.3	665.5	113	32
X12	C6,D6	50.5	673.5	376.5	20.5	38	19	151.3	58	13	27	19	22	15.5	21.5	47	24.5	22	49.8	36	11.5	41.3	273	17.5	21.5	9.5	9.5	33.3	40.5	17.3	137.3	818.3	16.5	57.5	84	13.5	97	200.8	21.5	668	131.5	6867.3	78	493	490.5	31	421.8	122.5	36.5
X13	E6,F6	41	310	246.5	17.5	57.5	17.5	180	256.8	14.5	39	19	21.3	93	21.3	141.3	28.5	21.5	51.8	114	12.5	81	388	14	14.5	19.8	9.5	27	61.5	16.5	196.8	787	15	74.5	53.8	16	152	321.3	45	855.5	185	8309.8	72	862	427.3	30.5	622.3	112.8	53
X14	G6,H6	71	427.8	264.5	20	55.8	42.3	210.5	94.8	18.8	59.8	38.5	21.3	23	37.5	102.8	52	26.5	81	70.5	13.5	52.8	426.8	19.3	36.3	25.5	17	74.8	66.8	34	165.5	437.5	30.8	81.5	42	32	124.5	246	28.5	939	153.3	8054.3	108.8	735.3	435.5	52.8	644.5	138.8	116.8
X15	A7,B7	69.5	377.8	218.5	20.8	28	32.8	148	109.5	14	31	17.5	19	29	17.5	77	21.3	18.5	55	73.5	11.5	36.3	294.5	14.5	18.5	14	9.3	39	36	15	87.3	549.8	13	74.3	41	12.5	85.3	272	20.3	661.8	210.8	7413.5	60	600	422.5	22.5	493	103.5	51
X16	C7,D7	75.8	332.5	245.5	20	30.8	40	153.3	46.5	14	32	18	17.5	11.5	18.5	71.3	23.3	18.8	59.8	65	11	32.5	296.8	16	24.5	11.5	9	46	28.8	14.5	72.5	522	14.8	71.5	43.3	14.5	54	226.5	18.8	697.5	141.8	6934.5	71	493.3	439.5	26	514.8	95.8	58.8
X17	E7,F7	39.5	481	484.3	18	33	15	168.5	60	12.5	25.8	16.3	20	14.5	19.5	51	21	24	33.5	30.5	10.5	54	385.3	15.5	13	11.3	9.3	24.5	34.5	16.5	72.8	380.5	33.5	68.8	69.3	11.8	171.5	172.3	19	914	303.3	9870.3	73.5	659.5	314.5	27.5	644.3	112	49.8
X18	G7,H7	49	584	536.5	18.3	29.5	16.5	169.5	57.5	13.5	29.5	17.5	19	13.5	18	69	19.5	27	37.5	32.5	11.5	35.5	380.5	14.5	13.5	12	8.5	34.5	28.3	16.3	82.3	361	37.3	66.5	65	13	109	89.8	16.5	869.3	173.8	8410.5	84.5	556.8	323	32	629	116.8	52
X19	A8,B8	37.5	826	447.5	19.8	25.5	16.5	169	80.5	14.5	32.5	15.5	21	13.3	18.5	49.8	20	25.3	34.5	25	11	26	425.3	14.5	13.5	12.5	11	18	34.5	15.5	65.5	121.8	15.5	47.5	49	12.8	114.3	85	12	867.5	114	8653.5	71	358	383	30	702.3	114.3	30
X20	C8,D8	37.5	922.3	825.5	20.5	36.8	15.8	176.3	119.8	13.5	31.5	17.5	21	13.3	19	68	19	28.8	37.3	31.5	12	37.8	386.3	15.5	15	13.5	10.5	21.8	33	18	73.5	225.5	15.5	59.3	70	11.5	114.8	195.5	20.5	817	138.8	9033	105.5	548.5	490.8	28	639	141.5	36.5
X21	E8,F8	34.5	360	301.5	17.5	22	13.5	148	72.5	11.5	30.5	14.5	18.5	11.5	16.5	50	19.5	20.8	32.5	26.3	11.3	26.8	329.5	12.5	13.5	11.8	10	18	27.5	15.5	74.5	161.3	14.5	44	31	12	74.5	37.8	14	840	105.5	7902.3	51	733.3	409	26.8	627.5	94.8	31.5
X22	G8,H8	31.5	407.5	500.5	17	27.8	14	155	61	14.5	32	15.5	18.8	11.5	18	57	18.3	25	33.8	21.8	10	27	385	14.3	14	10.5	9	18.5	26.5	16.5	69.5	160.3	15.5	44	35.5	11.5	130.5	51.8	13.3	773.5	91.5	8663.5	65.8	673	427.5	23.5	654.5	97.8	33.5
X23	A9,B9	37.5	710.5	186.5	21.5	65.3	15	173.5	90.5	14.5	37	17.5	19.5	13.5	18	134.8	17	19.5	28.3	48.3	11.5	56.3	424	15.5	12.5	13.5	9.8	15.8	43.5	16.3	89.3	538.8	16	96.5	103	12	162.5	193.8	55	888.5	107.3	9246.8	96.5	640	480	36.5	693.3	112.3	29.8
X24	C9,D9	44.5	586.5	179.5	18.5	49	17.3	189.8	65	13	35	16.5	19	16.8	18.8	137.5	18.5	18	35.5	38.3	12	43	394.8	15	15	11.3	9.3	24	46.3	15.5	100.8	1607	15	62.3	49	13.5	118.8	1882.3	42.5	852.5	145.3	8785	84	694.5	444	33	673.8	106.8	45.3
X25	E9,F9	47	686.5	170	21	67	18.5	195.8	116.8	13.5	32	19	19.5	17.5	20.5	77.5	21	20	38.3	68	12.3	62.5	436.5	15.5	16.8	14	9	32.5	52.3	15	124.5	1977.5	19	78.3	86	13.5	168	1504.8	73	970.8	190.5	8298.8	80	767.5	478.5	37.5	674	95.5	63.5
X26	G9,H9	33.5	255.3	161.5	15.5	34.5	12.5	142	64.5	16.5	29	15	14.5	12	16.5	64.5	17.5	18	29	29.5	11	28.5	352	16.5	12.5	13.5	9	17.3	22.8	16	79	580	13.5	59.3	39.5	11	75.3	79	18.5	847.8	146.3	7484.3	45.3	540.3	341	25.5	606.5	90.8	31
X27	A10,B10	32	281.5	221.3	18.8	51	13.5	153	78	16	33.8	14.5	16	12	17.3	92.5	16	20.3	26.5	31	12.5	34	412.5	15	12.5	15.5	10.3	15.8	27	14.8	204	1787	16.8	92	62	11	95	1212.5	29.5	903.3	150.5	8130.5	61	670.5	336.5	28.5	743	133.5	31
X28	C10,D10	44.5	421	390.3	17.3	53	15	138.3	113.5	20	35	18.5	17	12	17	128.8	20.5	21.5	37	37.5	11.8	32	351.5	17	14.5	14	10.3	24.5	39	16.5	176.5	3725	16.8	88	138	13.5	178	1077.5	37.5	790.8	216	4520	77.8	704.3	462	27	600.5	119	50.8
X29	E10,F10	32.3	535.3	524.3	18.8	36.3	14	155	83.5	14	29.8	20.5	20.5	12.5	17.3	73.3	17.5	23.3	24.5	22.8	10.5	36.8	392.3	14.5	14.8	13.5	9.3	16.3	26	17.5	99.8	534.5	14	85.5	50.5	13	75.8	362.8	18	848.3	78.8	8643.5	83.3	453	360	27	640.8	119	27
X30	G10,H10	33.5	529.3	412.3	17.5	49	13.5	158	103	13	35	19	20	14	15.5	156.5	16.5	21.5	25	30.3	10.5	36	365.8	14.5	13.3	13	9.5	20	32.5	15.8	183	1729.5	15.3	119.5	51.5	12	86	2744.5	36.5	802.3	88	8636.3	102.5	488.8	365	28	633.5	136.8	26.8
X31	A11,B11	51.3	584.8	430.8	19.5	46	17.3	170.5	102	13	36.5	17.5	21	13	19.5	129.8	23	21.5	49.5	45	10.5	46	313.5	13.8	13	12	9	35.5	39	15.5	172.3	1914.5	14.5	96.5	114.3	14.8	136.5	2138.5	31.5	677.5	60.3	2849.5	105.5	501.8	480.8	33.3	478.8	115.5	58
X32	C11,D11	33.8	270	162.5	13.5	27.3	12.5	142	63.5	13	28.5	14.5	16.8	11	15.3	71	15.5	15.5	39	18.5	10	28	373.3	13	12.5	12	9.5	17.8	27	13.8	85.8	251.3	17	45.5	29.8	11.5	67.5	66.5	12	867.8	82.5	7409.8	66.8	464	326.3	24	591.8	107.8	23.5
X33	E11,F11	45	339.8	293	15.5	41	15	172.8	119.3	13	39.5	18	22.3	13.5	20	154.8	20.3	19.5	56.5	25	10.5	36.8	387.3	15.5	13.5	13.8	10.3	28.5	48.3	14	215	6368	19.8	52.5	49	15	122.3	3561.8	27.8	914.3	97.8	10271.5	83.5	537.3	494.5	30	670	154.5	47.5
X34	G11,H11	43.8	370	259.3	16.3	45	15	166.3	102.5	12.5	37	19	20.8	11	19.5	206	19	19	54.8	26.5	11.3	31.8	388	15.5	13.5	12.5	11	27.5	47.5	14.3	241.3	3654.3	19.5	70.8	37.8	16.5	119.5	2690	33.5	887	99.8	9732.5	78.5	564.8	478.5	30	652.8	145.5	41.3
*** = Value not available; --- = Designated as an outlier
*Value = Value extrapolated beyond standard range
OOR = Out of Range; OOR> = Out of Range Above; OOR< = Out of Range Below
Exp Conc = Expected Concentration; Obs Conc = Observed Concentration

## Sheet: FI - Bkgd
File Name: C:\Cell Therapy\Hedvig\DART plate 4.rbx
Acquisition Date: 05-Jan-2022, 11:41 AM
Reader Serial Number: LX10017068422
Plate ID:
RP1 PMT (Volts): 580.95
RP1 Target: 3635
		Hu b-NGF (46)	Hu CTACK (72)	Hu Eotaxin (43)	Hu FGF basic (44)	Hu G-CSF (57)	Hu GM-CSF (34)	Hu GRO-a (61)	Hu HGF (62)	Hu IFN-a2 (20)	Hu IFN-g (21)	Hu IL-1a (63)	Hu IL-1b (39)	Hu IL-1ra (25)	Hu IL-2 (38)	Hu IL-2Ra (13)	Hu IL-3 (64)	Hu IL-4 (52)	Hu IL-5 (33)	Hu IL-6 (19)	Hu IL-7 (74)	Hu IL-8 (54)	Hu IL-9 (77)	Hu IL-10 (56)	Hu IL-12(p70) (75)	Hu IL-12(p40) (28)	Hu IL-13 (51)	Hu IL-15 (73)	Hu IL-16 (27)	Hu IL-17A (76)	Hu IL-18 (42)	Hu IP-10 (48)	Hu LIF (29)	Hu M-CSF (67)	Hu MCP-1(MCAF) (53)	Hu MCP-3 (26)	Hu MIF (35)	Hu MIG (14)	Hu MIP-1a (55)	Hu MIP-1b (18)	Hu PDGF-bb (47)	Hu RANTES (37)	Hu SCF (65)	Hu SCGF-b (78)	Hu SDF-1a (22)	Hu TNF-a (36)	Hu TNF-b (30)	Hu TRAIL (66)	Hu VEGF (45)
Type	Well	FI - Bkgd	FI - Bkgd	FI - Bkgd	FI - Bkgd	FI - Bkgd	FI - Bkgd	FI - Bkgd	FI - Bkgd	FI - Bkgd	FI - Bkgd	FI - Bkgd	FI - Bkgd	FI - Bkgd	FI - Bkgd	FI - Bkgd	FI - Bkgd	FI - Bkgd	FI - Bkgd	FI - Bkgd	FI - Bkgd	FI - Bkgd	FI - Bkgd	FI - Bkgd	FI - Bkgd	FI - Bkgd	FI - Bkgd	FI - Bkgd	FI - Bkgd	FI - Bkgd	FI - Bkgd	FI - Bkgd	FI - Bkgd	FI - Bkgd	FI - Bkgd	FI - Bkgd	FI - Bkgd	FI - Bkgd	FI - Bkgd	FI - Bkgd	FI - Bkgd	FI - Bkgd	FI - Bkgd	FI - Bkgd	FI - Bkgd	FI - Bkgd	FI - Bkgd	FI - Bkgd	FI - Bkgd
B	B3,B4	53.5	8.8	19	14.5	19.3	17	96.5	10	13	26.3	19.8	16	10.8	29.3	18	36.5	12	88.3	35.3	12.5	25.5	28	16.5	19	9.5	9.3	50	13.3	13	35.5	24.5	12	26.5	19	15	22.5	8.8	8.3	41	21.5	34.5	13.5	144.3	27.5	13	35.5	66	96
S1	A1,A2	6940	---	11978.8	---	15416	19570.5	---	20335.3	---	11392.3	12030.8	13164.5	8163.8	13302.8	4649	12239.3	12842	7676.5	14976.8	---	9088.5	5177.5	7566	18421.8	17996	14368	---	11898.3	18748.8	14624.8	---	7112.5	13172	13322.3	17095.8	2373.3	18729.3	---	---	4419.5	10034.5	19674.5	3633.3	---	16104.8	7754	19214.3	13968.5
S2	B1,B2	3295.5	5047.5	7015	17748.8	10570.3	15614.8	---	14753	15978.3	6185.5	6954.8	9578.5	7220.3	9879.8	4177	5942.5	11782.8	6429	9222	8061	7381.3	3853	5152.5	13332.3	12285	8424.8	15179.3	8415	12770.8	7898	14486	5707	9588	11826.5	13670.5	1611	14003.8	21768.3	11490.5	3149.3	8003	13610	3546	5106.8	12230	4642	16727.3	11963
S3	C1,C2	1006.5	2319	2494.5	15316.5	4757.3	6580	6012	5489.5	9799.5	2277	2512.3	3949	4258.5	4709.8	1905	2023	6266.8	2770.8	3408.5	3821	3715.5	1881.5	1976.5	5749.3	4639.8	3109.8	9327.3	3625	5648.8	2960.5	6952	2685.8	3705.8	4380	5446	947.3	5521.8	9417	5390	916	2666.5	5391	2097.3	3465	5344.5	1806.8	5427.8	5432
S4	D1,D2	267	641.5	690	5257	1519	1797.3	4733	1690.5	2783.5	659.5	781	1147	1109.5	1482.3	557.8	592	1766.8	840.3	1019.8	973.3	1343	573	624.3	2116.8	1078.5	827.8	3131	910.8	1873.5	972	2461	744.3	1105.5	881	1359	458.8	1252.5	2129.5	1206.3	283	659.5	1735.8	608.8	1486.5	1504.3	568.8	1807.8	1302.5
S5	E1,E2	73.5	170.8	171	987.5	398.5	366.8	1345.8	427.8	468.8	184.5	213.8	270.8	150.3	388.5	141.5	151	322	235.3	271.3	185.3	395.5	142.8	169.8	579.3	251	213.8	620.5	206	517.5	298	643	168.5	289.5	162.8	257	137.3	256.8	312.3	239.3	76	143.5	446.3	153.8	319.3	356	140	255.8	253.8
S6	F1,F2	15.5	38.8	41.8	95.5	89.8	83.5	111	101	81.3	42	55.8	58.5	19.3	95.8	32	30.3	58	65.3	59	35.3	91	38	39	143	57.3	41.3	82.3	43.3	120	71.5	91.5	42	69.3	29	52.8	34	46.8	41	44.5	13.8	24.5	98	50.8	60	81.5	31.5	52.3	50.5
S7	G1,G2	7.5	11.3	14.8	16	15.3	21.5	15	28.5	16.3	13	16	16	4.8	24	10.3	7.8	14	27	15.8	9.5	23	12	12	36.8	13.8	11.8	22.3	10.5	29.8	20.5	22	12.5	19.5	7.5	11.3	9.5	12.8	5.5	14	5.5	4	22	21.8	17	26.8	9.5	10.3	---
S8	H1,H2	4	4.3	6.8	1.5	4.8	8	8.8	9	5	4.3	3.8	5	---	6	3.3	1.5	2.3	---	3.8	3	6.5	4.8	5.5	10	4.5	2.3	5.5	1.3	5.5	10	---	4.5	8	---	3	3.5	3.3	---	5.5	2.8	---	5.3	12.8	5.3	6.5	2.5	---	---
S9	A3,A4	---	2.3	---	-1	---	---	---	2.5	---	---	---	---	---	---	---	0	---	---	---	1.5	---	---	---	1.5	2	0.8	---	---	0.3	---	---	3.3	---	---	---	---	---	---	---	---	---	0.8	---	---	---	---	---	---
C1	A12,B12	95.8	391.3	239.5	3663	788.8	630	2795	859.8	764.5	465	344.3	591.3	480.3	567.3	240	283.8	432.8	313.3	453	483	334.5	282.3	357.5	924.8	416.5	250.5	1509	332.8	801	591.3	1017	327.8	551.5	270.5	281.8	286	231.5	578.8	516	152.5	456	938	399	370.3	813.5	385.3	435.8	378.8
X1	C3,D3	-11.3	327.8	331.5	4.8	5	-1.8	64	131.5	1.5	8.3	-2.3	2.5	5.8	-10.3	70.8	-17.5	16.5	-59.3	28.3	0.3	67	345.8	-1.5	-5.5	4.5	0.8	-30.5	22.8	2.5	90.8	180.5	2.5	42.5	17.5	-2	153.5	91.3	6.3	741.5	186	8170.5	58.5	374.3	422.5	15.8	599	32.3	-52.5
X2	E3,F3	-17.8	335	217.5	5.5	18.3	-1	38.5	77.3	0	4.8	-3.3	6	8.3	-8.5	50.5	-14.5	12.5	-41.8	47.8	-1.5	17	295.3	-2.8	-5.3	3	1.5	-29.5	27.3	3	146	594.5	2	45.3	19.3	-2.5	56.5	100	22	602.3	111.3	6553.5	73.5	454.8	343	16	462.3	43	-47.8
X3	G3,H3	-21.3	637.3	423.5	5.5	14.5	0.3	57.5	66.3	1.3	2	-3.3	6.5	3.3	-5.8	35	-15.5	18	-49.3	-11.8	-0.3	6.5	308.8	-0.3	-1.5	5	1.3	-26.8	30.3	4.8	124.8	116.3	5.5	43.8	23	-2	56	164	10.5	717.8	163.5	7951.5	57.5	354	351	17.5	517	38.5	-47
X4	C4,D4	-19.3	594.8	295	6.3	9.8	-2	53.3	59	0.5	2.5	-3.3	5.5	1.5	-9.3	35.5	-12	12.5	-53.5	-13.8	-0.5	13	328	-2	-4.5	1.5	0.3	-29	18.8	1.5	117.5	276.5	3.5	36.3	15.5	-3	43	324.8	11.5	659	75.8	7844.5	54.8	290.5	319	21.3	478.8	44.8	-48.8
X5	E4,F4	-18.3	393.5	418.3	6	16.3	-0.5	48	46.5	3.3	3.8	-2	5	2.8	-9.3	36.5	-17.3	16.5	-64.5	-9.5	-1	31.8	348.8	-0.3	-5	4.8	0.5	-32.5	13.5	5	22	539.8	3.5	15.5	44.5	-2.3	30.5	1607.8	16.8	792	137	7015.8	64	303	263	16.8	545.3	53.5	-47
X6	G4,H4	-21.8	429.8	347.5	5.5	16.8	-0.8	56.5	40.5	1	3	-3.8	5	1.8	-6.8	40	-18.5	15	-55	-13.5	-0.5	18.5	362	-1.5	-5.5	2.5	0.3	-28.3	17.3	4.5	24	229.5	3.8	21.8	81	-2.5	32	309.5	16.3	750.5	81	7254.8	95.3	290.8	286	18.3	603.8	51.5	-55.3
X7	A5,B5	-10	502.8	343	4.5	8	-1.5	67	48.3	-0.5	2.8	-2.8	1.3	2.8	-9.8	33.8	-17.3	12	-51.8	-4.8	-0.3	39.5	347	0	-4	3.5	1.3	-29	17.5	3	101	192.5	5	26	21.3	-2.3	68	92.3	4.8	756.5	72.5	7967.5	60	306.5	312	15.3	592.3	32	-58.8
X8	C5,D5	-9	653.5	167.5	6.8	11.3	-0.5	41	73.8	-0.5	3.5	-1.8	4	5.3	-9.8	45.3	-16.5	9.8	-47.3	101	-1.5	60.5	286.5	-1	-4	3	0.3	-28	19	5	216	249	4.5	72	26.5	-3	60.5	136.5	10	670.5	24.8	4217.3	71.8	276	287.3	13.3	518.5	21.3	-57.3
X9	E5,F5	-13	340.8	245.5	3	10.8	-1	44.3	98.8	-0.3	5.3	-4.3	2.3	3.5	-10.8	31.8	-19.5	10.5	-51.3	28.3	-1	39.5	294.8	-2.8	-4.5	3.3	0.3	-27	20.8	1.5	33	315.5	2	18	27.5	-2	90	367.5	13.8	638.5	148	6891	49	384.3	400.3	14	477.5	46.8	-54.8
X10	G5,H5	-18	355	222.5	2.3	13.5	-3.5	36.5	56.3	-0.8	0	-4.8	2.3	1.3	-11.8	18.3	-20	9	-54.3	-11.8	-1	6.3	292	-4	-5.5	2	2.3	-28.3	13.5	3.8	25.5	111.3	2.8	13.3	19.3	-2	43	96.5	10.3	649	60	6887.8	48	229.3	326	13	582.5	35	-60.5
X11	A6,B6	-11.5	606.3	301.5	5	16.8	-0.3	67.8	68.5	1	5	-3	2.5	6.3	-9.8	33.8	-15.5	14.5	-49	-0.5	0.5	20.3	381.8	0	-5.5	1.5	0.3	-27.3	22	3	69.5	492.5	4.5	21.5	26.3	-3.5	78.5	324.8	10.3	823.5	155.8	8740.5	45	417.5	424.5	17.3	630	47	-64
X12	C6,D6	-3	664.8	357.5	6	18.8	2	54.8	48	0	0.8	-0.8	6	4.8	-7.8	29	-12	10	-38.5	0.8	-1	15.8	245	1	2.5	0	0.3	-16.8	27.3	4.3	101.8	793.8	4.5	31	65	-1.5	74.5	192	13.3	627	110	6832.8	64.5	348.8	463	18	386.3	56.5	-59.5
X13	E6,F6	-12.5	301.3	227.5	3	38.3	0.5	83.5	246.8	1.5	12.8	-0.8	5.3	82.3	-8	123.3	-8	9.5	-36.5	78.8	0	55.5	360	-2.5	-4.5	10.3	0.3	-23	48.3	3.5	161.3	762.5	3	48	34.8	1	129.5	312.5	36.8	814.5	163.5	8275.3	58.5	717.8	399.8	17.5	586.8	46.8	-43
X14	G6,H6	17.5	419	245.5	5.5	36.5	25.3	114	84.8	5.8	33.5	18.8	5.3	12.3	8.3	84.8	15.5	14.5	-7.3	35.3	1	27.3	398.8	2.8	17.3	16	7.8	24.8	53.5	21	130	413	18.8	55	23	17	102	237.3	20.3	898	131.8	8019.8	95.3	591	408	39.8	609	72.8	20.8
X15	A7,B7	16	369	199.5	6.3	8.8	15.8	51.5	99.5	1	4.8	-2.3	3	18.3	-11.8	59	-15.3	6.5	-33.3	38.3	-1	10.8	266.5	-2	-0.5	4.5	0	-11	22.8	2	51.8	525.3	1	47.8	22	-2.5	62.8	263.3	12	620.8	189.3	7379	46.5	455.8	395	9.5	457.5	37.5	-45
X16	C7,D7	22.3	323.8	226.5	5.5	11.5	23	56.8	36.5	1	5.8	-1.8	1.5	0.8	-10.8	53.3	-13.3	6.8	-28.5	29.8	-1.5	7	268.8	-0.5	5.5	2	-0.3	-4	15.5	1.5	37	497.5	2.8	45	24.3	-0.5	31.5	217.8	10.5	656.5	120.3	6900	57.5	349	412	13	479.3	29.8	-37.3
X17	E7,F7	-14	472.3	465.3	3.5	13.8	-2	72	50	-0.5	-0.5	-3.5	4	3.8	-9.8	33	-15.5	12	-54.8	-4.8	-2	28.5	357.3	-1	-6	1.8	0	-25.5	21.3	3.5	37.3	356	21.5	42.3	50.3	-3.3	149	163.5	10.8	873	281.8	9835.8	60	515.3	287	14.5	608.8	46	-46.3
X18	G7,H7	-4.5	575.3	517.5	3.8	10.3	-0.5	73	47.5	0.5	3.3	-2.3	3	2.8	-11.3	51	-17	15	-50.8	-2.8	-1	10	352.5	-2	-5.5	2.5	-0.8	-15.5	15	3.3	46.8	336.5	25.3	40	46	-2	86.5	81	8.3	828.3	152.3	8376	71	412.5	295.5	19	593.5	50.8	-44
X19	A8,B8	-16	817.3	428.5	5.3	6.3	-0.5	72.5	70.5	1.5	6.3	-4.3	5	2.5	-10.8	31.8	-16.5	13.3	-53.8	-10.3	-1.5	0.5	397.3	-2	-5.5	3	1.8	-32	21.3	2.5	30	97.3	3.5	21	30	-2.3	91.8	76.3	3.8	826.5	92.5	8619	57.5	213.8	355.5	17	666.8	48.3	-66
X20	C8,D8	-16	913.5	806.5	6	17.5	-1.3	79.8	109.8	0.5	5.3	-2.3	5	2.5	-10.3	50	-17.5	16.8	-51	-3.8	-0.5	12.3	358.3	-1	-4	4	1.3	-28.3	19.8	5	38	201	3.5	32.8	51	-3.5	92.3	186.8	12.3	776	117.3	8998.5	92	404.3	463.3	15	603.5	75.5	-59.5
X21	E8,F8	-19	351.3	282.5	3	2.8	-3.5	51.5	62.5	-1.5	4.3	-5.3	2.5	0.8	-12.8	32	-17	8.8	-55.8	-9	-1.3	1.3	301.5	-4	-5.5	2.3	0.8	-32	14.3	2.5	39	136.8	2.5	17.5	12	-3	52	29	5.8	799	84	7867.8	37.5	589	381.5	13.8	592	28.8	-64.5
X22	G8,H8	-22	398.8	481.5	2.5	8.5	-3	58.5	51	1.5	5.8	-4.3	2.8	0.8	-11.3	39	-18.3	13	-54.5	-13.5	-2.5	1.5	357	-2.3	-5	1	-0.3	-31.5	13.3	3.5	34	135.8	3.5	17.5	16.5	-3.5	108	43	5	732.5	70	8629	52.3	528.8	400	10.5	619	31.8	-62.5
X23	A9,B9	-16	701.8	167.5	7	46	-2	77	80.5	1.5	10.8	-2.3	3.5	2.8	-11.3	116.8	-19.5	7.5	-60	13	-1	30.8	396	-1	-6.5	4	0.5	-34.3	30.3	3.3	53.8	514.3	4	70	84	-3	140	185	46.8	847.5	85.8	9212.3	83	495.8	452.5	23.5	657.8	46.3	-66.3
X24	C9,D9	-9	577.8	160.5	4	29.8	0.3	93.3	55	0	8.8	-3.3	3	6	-10.5	119.5	-18	6	-52.8	3	-0.5	17.5	366.8	-1.5	-4	1.8	0	-26	33	2.5	65.3	1582.5	3	35.8	30	-1.5	96.3	1873.5	34.3	811.5	123.8	8750.5	70.5	550.3	416.5	20	638.3	40.8	-50.8
X25	E9,F9	-6.5	677.8	151	6.5	47.8	1.5	99.3	106.8	0.5	5.8	-0.8	3.5	6.8	-8.8	59.5	-15.5	8	-50	32.8	-0.3	37	408.5	-1	-2.3	4.5	-0.3	-17.5	39	2	89	1953	7	51.8	67	-1.5	145.5	1496	64.8	929.8	169	8264.3	66.5	623.3	451	24.5	638.5	29.5	-32.5
X26	G9,H9	-20	246.5	142.5	1	15.3	-4.5	45.5	54.5	3.5	2.8	-4.8	-1.5	1.3	-12.8	46.5	-19	6	-59.3	-5.8	-1.5	3	324	0	-6.5	4	-0.3	-32.8	9.5	3	43.5	555.5	1.5	32.8	20.5	-4	52.8	70.3	10.3	806.8	124.8	7449.8	31.8	396	313.5	12.5	571	24.8	-65
X27	A10,B10	-21.5	272.8	202.3	4.3	31.8	-3.5	56.5	68	3	7.5	-5.3	0	1.3	-12	74.5	-20.5	8.3	-61.8	-4.3	0	8.5	384.5	-1.5	-6.5	6	1	-34.3	13.8	1.8	168.5	1762.5	4.8	65.5	43	-4	72.5	1203.8	21.3	862.3	129	8096	47.5	526.3	309	15.5	707.5	67.5	-65
X28	C10,D10	-9	412.3	371.3	2.8	33.8	-2	41.8	103.5	7	8.8	-1.3	1	1.3	-12.3	110.8	-16	9.5	-51.3	2.3	-0.8	6.5	323.5	0.5	-4.5	4.5	1	-25.5	25.8	3.5	141	3700.5	4.8	61.5	119	-1.5	155.5	1068.8	29.3	749.8	194.5	4485.5	64.3	560	434.5	14	565	53	-45.3
X29	E10,F10	-21.3	526.5	505.3	4.3	17	-3	58.5	73.5	1	3.5	0.8	4.5	1.8	-12	55.3	-19	11.3	-63.8	-12.5	-2	11.3	364.3	-2	-4.3	4	0	-33.8	12.8	4.5	64.3	510	2	59	31.5	-2	53.3	354	9.8	807.3	57.3	8609	69.8	308.8	332.5	14	605.3	53	-69
X30	G10,H10	-20	520.5	393.3	3	29.8	-3.5	61.5	93	0	8.8	-0.8	4	3.3	-13.8	138.5	-20	9.5	-63.3	-5	-2	10.5	337.8	-2	-5.8	3.5	0.3	-30	19.3	2.8	147.5	1705	3.3	93	32.5	-3	63.5	2735.8	28.3	761.3	66.5	8601.8	89	344.5	337.5	15	598	70.8	-69.3
X31	A11,B11	-2.3	576	411.8	5	26.8	0.3	74	92	0	10.3	-2.3	5	2.3	-9.8	111.8	-13.5	9.5	-38.8	9.8	-2	20.5	285.5	-2.8	-6	2.5	-0.3	-14.5	25.8	2.5	136.8	1890	2.5	70	95.3	-0.3	114	2129.8	23.3	636.5	38.8	2815	92	357.5	453.3	20.3	443.3	49.5	-38
X32	C11,D11	-19.8	261.3	143.5	-1	8	-4.5	45.5	53.5	0	2.3	-5.3	0.8	0.3	-14	53	-21	3.5	-49.3	-16.8	-2.5	2.5	345.3	-3.5	-6.5	2.5	0.3	-32.3	13.8	0.8	50.3	226.8	5	19	10.8	-3.5	45	57.8	3.8	826.8	61	7375.3	53.3	319.8	298.8	11	556.3	41.8	-72.5
X33	E11,F11	-8.5	331	274	1	21.8	-2	76.3	109.3	0	13.3	-1.8	6.3	2.8	-9.3	136.8	-16.3	7.5	-31.8	-10.3	-2	11.3	359.3	-1	-5.5	4.3	1	-21.5	35	1	179.5	6343.5	7.8	26	30	0	99.8	3553	19.5	873.3	76.3	10237	70	393	467	17	634.5	88.5	-48.5
X34	G11,H11	-9.8	361.3	240.3	1.8	25.8	-2	69.8	92.5	-0.5	10.8	-0.8	4.8	0.3	-9.8	188	-17.5	7	-33.5	-8.8	-1.3	6.3	360	-1	-5.5	3	1.8	-22.5	34.3	1.3	205.8	3629.8	7.5	44.3	18.8	1.5	97	2681.3	25.3	846	78.3	9698	65	420.5	451	17	617.3	79.5	-54.8
*** = Value not available; --- = Designated as an outlier
*Value = Value extrapolated beyond standard range
OOR = Out of Range; OOR> = Out of Range Above; OOR< = Out of Range Below
Exp Conc = Expected Concentration; Obs Conc = Observed Concentration

## Sheet: Std Dev
File Name: C:\Cell Therapy\Hedvig\DART plate 4.rbx
Acquisition Date: 05-Jan-2022, 11:41 AM
Reader Serial Number: LX10017068422
Plate ID:
RP1 PMT (Volts): 580.95
RP1 Target: 3635
		Hu b-NGF (46)	Hu CTACK (72)	Hu Eotaxin (43)	Hu FGF basic (44)	Hu G-CSF (57)	Hu GM-CSF (34)	Hu GRO-a (61)	Hu HGF (62)	Hu IFN-a2 (20)	Hu IFN-g (21)	Hu IL-1a (63)	Hu IL-1b (39)	Hu IL-1ra (25)	Hu IL-2 (38)	Hu IL-2Ra (13)	Hu IL-3 (64)	Hu IL-4 (52)	Hu IL-5 (33)	Hu IL-6 (19)	Hu IL-7 (74)	Hu IL-8 (54)	Hu IL-9 (77)	Hu IL-10 (56)	Hu IL-12(p70) (75)	Hu IL-12(p40) (28)	Hu IL-13 (51)	Hu IL-15 (73)	Hu IL-16 (27)	Hu IL-17A (76)	Hu IL-18 (42)	Hu IP-10 (48)	Hu LIF (29)	Hu M-CSF (67)	Hu MCP-1(MCAF) (53)	Hu MCP-3 (26)	Hu MIF (35)	Hu MIG (14)	Hu MIP-1a (55)	Hu MIP-1b (18)	Hu PDGF-bb (47)	Hu RANTES (37)	Hu SCF (65)	Hu SCGF-b (78)	Hu SDF-1a (22)	Hu TNF-a (36)	Hu TNF-b (30)	Hu TRAIL (66)	Hu VEGF (45)
Type	Well	Std Dev	Std Dev	Std Dev	Std Dev	Std Dev	Std Dev	Std Dev	Std Dev	Std Dev	Std Dev	Std Dev	Std Dev	Std Dev	Std Dev	Std Dev	Std Dev	Std Dev	Std Dev	Std Dev	Std Dev	Std Dev	Std Dev	Std Dev	Std Dev	Std Dev	Std Dev	Std Dev	Std Dev	Std Dev	Std Dev	Std Dev	Std Dev	Std Dev	Std Dev	Std Dev	Std Dev	Std Dev	Std Dev	Std Dev	Std Dev	Std Dev	Std Dev	Std Dev	Std Dev	Std Dev	Std Dev	Std Dev	Std Dev
B	B3,B4	3.54	0.35	2.83	0.71	0.35	1.41	6.36	0	0	0.35	1.06	0	0.35	0.35	0	3.54	0	6.01	0.35	0.71	3.54	1.41	2.12	1.41	2.12	1.06	2.83	0.35	0	3.54	3.54	2.83	3.54	1.41	1.41	0.71	1.06	1.06	0	0.71	2.12	0.71	20.15	0.71	0.71	0.71	1.41	12.73
S1	A1,A2	30.41		503.81		1106.27	921.36		2347.24		296.28	789.84	911.46	95.46	280.01	456.79	212.49	1117.23	421.79	404.47		114.55	0.71	156.27	1907.42	1157.53	154.5		696.5	1059.6	99.35		184.55	574.88	729.38	912.52	44.19	1015.41			8.49	578.41	1492	117.38		475.53	171.83	856.66	86.97
S2	B1,B2	121.62	78.14	9.9	1028.49	98.29	512.3		57.98	323.5	36.42	23.33	13.44	84.85	192.33	120.21	182.43	469.87	141.07	96.52	177.48	525.03	2.83	84.85	125.51	43.13	33.94	341.89	109.96	82.38	67.18	78.49	65.05	128.69	133.64	299.11	68.59	1061.37	118.09	133.64	33.59	6.36	253.85	231.58	29.34	189.5	64.35	647.36	214.96
S3	C1,C2	45.25	168.64	173.24	527.5	74.25	278.6	239.71	13.44	265.17	107.13	36.77	562.86	392.09	171.12	161.22	91.22	106.42	207.89	153.09	374.06	123.04	95.46	156.98	32.88	108.54	169.71	955.65	208.24	141.07	151.32	449.01	162.28	346.13	504.87	442.65	63.99	251.02	299.46	77.07	34.65	210.72	137.89	147.79	31.82	226.98	196.22	245.72	446.89
S4	D1,D2	2.12	68.24	65.05	45.96	1.77	196.22	307.59	173.24	159.1	25.1	136.12	72.12	52.68	70	45.61	4.95	138.95	139.3	46.67	88.03	120.92	69.3	53.39	46.32	86.27	103.24	155.56	149.91	31.82	123.74	253.85	83.09	111.72	86.27	57.28	45.61	162.28	24.4	109.96	65.05	43.84	16.62	88.39	193.75	46.32	12.37	109.96	144.96
S5	E1,E2	12.73	7.78	16.97	18.38	25.1	52.68	74.6	23.69	88.03	7.42	0.71	11.67	14.85	33.59	16.26	9.9	35.36	40.31	16.26	13.08	33.94	6.72	1.77	47.02	28.28	8.49	51.62	5.3	10.61	24.04	57.28	6.36	35.36	22.98	42.43	2.47	30.41	53.03	27.22	4.95	0	8.13	2.83	20.15	16.97	6.36	19.45	44.9
S6	F1,F2	5.66	3.54	1.06	1.41	2.83	9.19	3.54	4.24	13.79	3.18	0.71	6.36	1.41	5.66	1.41	0.35	0	6.36	0.35	1.06	0.71	4.24	2.12	8.49	3.18	2.12	8.84	2.12	4.24	0	4.24	4.24	10.25	5.66	3.89	2.83	1.41	6.01	4.95	0.35	0	3.54	2.83	3.54	2.12	8.49	4.6	3.54
S7	G1,G2	4.24	1.41	1.77	0.71	3.54	2.12	3.54	2.12	2.47	1.06	8.13	2.83	0.71	1.06	1.77	1.06	0	6.01	4.24	0	0.71	5.66	0.71	1.77	3.18	0	7.42	0.35	1.06	0.71	0.71	4.95	2.83	3.54	0.35	0	2.12	1.06	4.24	1.41	2.12	4.95	0	0.71	1.06	4.24	3.18
S8	H1,H2	6.36	1.41	1.06	2.83	0	1.41	12.37	0	0	0.71	0.71	2.83		0.35	4.6	1.41	1.06		0	0.71	0.71	3.18	1.41	1.41	0.71	0.71	2.12	0.71	0.71	2.12		0.71	2.12		1.41	0	0		2.83	1.77		1.77	5.66	0.35	3.54	1.41
S9	A3,A4		0		0.71				0								2.12				1.41				3.54	0.71	0			0.35			1.06										0.35
C1	A12,B12	6.72	28.28	14.85	95.46	25.46	41.01	84.15	51.27	33.23	15.91	8.49	1.77	15.56	23.33	16.97	12.37	10.96	33.23	21.57	19.09	25.46	20.86	12.73	44.9	24.04	15.91	8.49	9.9	32.53	17.32	28.99	12.37	48.08	10.61	3.18	0.71	23.69	18.38	45.25	7.07	7.78	47.38	8.13	5.3	119.5	3.18	8.84	10.96
X1	C3,D3	2.47	67.18	33.23	0.35	1.06	0.35	6.36	28.99	0.71	2.12	0.71	3.54	0.71	1.41	21.57	1.41	2.12	1.41	7.78	0.35	10.61	0.35	1.41	0.71	0	1.41	2.83	2.12	0.71	20.15	41.01	0.71	12.73	2.12	0	7.07	16.97	0.71	31.82	16.26	25.46	8.49	33.23	25.46	0.35	21.92	0.35	6.36
X2	E3,F3	6.72	53.39	27.58	3.54	0.71	1.41	17.68	3.18	1.41	1.41	0.71	1.41	0	2.47	7.07	2.83	0.71	9.19	12.73	0	2.12	47.73	0.35	0.35	0.71	0.35	0.71	2.12	0	16.26	94.75	1.41	3.89	5.3	0.71	8.49	13.08	3.18	57.63	17.32	473.76	1.41	46.67	50.2	2.12	30.76	11.31	5.3
X3	G3,H3	8.13	114.55	109.6	0	4.6	1.06	1.41	18.03	0.35	5.3	0.71	2.12	1.41	0.71	8.49	2.83	1.41	0.71	2.12	0.35	0	34.29	1.06	3.54	3.54	0.71	4.6	2.12	3.18	17.32	28.64	0.71	24.4	2.83	0	3.54	12.37	1.77	88.74	21.21	103.24	4.24	54.8	5.66	0.71	57.28	5.66	7.07
X4	C4,D4	1.06	44.55	14.14	2.47	1.41	1.41	1.77	1.41	2.12	2.47	0.71	0.71	1.06	1.41	4.95	0.71	2.12	2.47	0.71	0	0.71	1.41	2.12	0.71	1.41	0.71	1.41	0	0.71	12.73	45.25	0.71	7.42	0.71	1.41	3.54	14.85	2.47	16.97	10.25	166.17	8.84	54.8	31.82	2.47	12.37	0.35	4.6
X5	E4,F4	1.06	22.27	42.07	0.71	2.12	0.71	0.71	0.71	2.47	2.83	3.18	1.41	0.71	0	9.19	1.77	0.71	1.77	1.06	0.71	3.89	19.45	1.06	1.41	0.35	1.77	0.71	4.6	0	2.12	49.85	2.12	5.66	2.12	1.06	2.83	146.37	1.41	0	12.02	50.56	0.71	26.52	0.71	1.06	1.06	2.12	1.41
X6	G4,H4	1.77	57.28	6.36	0	1.41	0.35	32.53	2.12	0	0.35	0	1.41	0.71	0.71	4.95	1.41	1.41	3.89	2.47	0	2.83	24.04	0	0.71	0	0.71	3.18	2.12	2.12	7.78	4.24	0.35	1.06	8.49	0.71	2.12	14.5	0.71	60.1	0.71	235.82	6.01	0	27.58	1.06	22.98	0.71	2.47
X7	A5,B5	2.12	20.51	5.66	0	0.35	0.71	3.54	4.6	0.71	0	1.41	1.06	0.71	0.71	3.89	1.77	1.41	2.12	3.54	1.77	4.24	20.51	0.71	0	0	0.71	2.83	3.89	0	12.02	12.73	0	3.54	1.06	1.06	6.36	7.07	0	7.78	2.83	65.76	4.95	23.69	12.73	1.06	38.54	8.49	2.47
X8	C5,D5	0.71	13.79	9.19	1.77	2.12	0.71	2.12	4.6	0.71	1.77	0	1.41	0	0.71	1.06	0	3.89	1.41	6.01	0	12.73	6.36	0.71	0	0.71	0.71	0	2.47	1.41	13.44	2.12	0.71	2.12	3.54	0	4.24	13.79	1.77	26.16	1.77	7.42	4.6	6.72	10.96	3.18	1.41	3.18	1.77
X9	E5,F5	2.12	95.46	74.95	2.12	4.24	2.83	1.06	37.12	1.06	3.54	0.71	1.77	1.06	0	10.25	0	0.71	1.41	7.78	0.71	1.41	57.63	1.77	0.71	0.35	0.71	1.41	2.83	0.71	14.85	135.76	0	7.78	3.54	1.41	21.92	123.39	4.24	38.89	57.28	1271.38	17.68	118.09	73.19	5.66	79.2	12.37	4.6
X10	G5,H5	4.95	13.79	12.02	1.06	3.18	2.12	4.24	5.3	1.77	0.35	1.41	0.35	0	0.71	0.35	0.71	1.41	2.83	2.12	0.71	3.18	11.31	2.12	0.71	0.71	0.71	5.3	2.47	1.06	1.41	14.5	1.77	0.35	3.18	1.41	2.12	1.77	0.71	41.01	3.54	107.83	4.95	16.26	21.92	4.24	35.36	10.61	9.19
X11	A6,B6	5.66	31.11	12.02	2.12	1.41	1.06	3.89	0.71	0	4.6	2.47	0.71	0	2.12	4.6	0	0.71	4.6	3.18	0	1.77	35	0.71	0.71	1.41	0.71	3.89	1.06	0	4.24	12.73	0.71	1.41	4.6	0.71	0	10.61	0.71	12.73	4.6	29.7	3.54	53.39	4.24	1.06	14.85	1.41	4.24
X12	C6,D6	2.12	16.26	16.97	0.71	2.83	0	0.35	1.41	1.41	2.83	1.41	1.41	0.71	2.12	1.41	0.71	0	1.77	1.41	0.71	4.6	2.12	0.71	0.71	0.71	0.71	2.47	2.12	0.35	8.13	29.34	0.71	0.71	2.83	0.71	5.66	16.62	3.54	57.28	2.12	146.72	5.66	8.49	19.09	1.41	20.86	2.12	23.33
X13	E6,F6	2.83	18.38	27.58	0.71	2.12	2.12	1.41	14.5	0.71	5.66	1.41	1.77	8.49	0.35	6.01	2.12	0.71	1.06	7.78	0.71	9.9	33.94	1.41	0.71	1.77	0.71	0	0.71	0.71	16.62	98.99	1.41	3.54	4.6	1.41	6.36	28.64	4.24	26.87	5.66	148.14	0	44.55	30.76	0.71	15.2	15.2	0
X14	G6,H6	15.56	13.79	9.19	1.41	2.47	6.01	3.54	1.06	2.47	0.35	0	1.77	1.41	0.71	13.79	4.24	0.71	4.24	3.54	0.71	4.6	46.32	0.35	3.18	0.71	1.41	1.77	6.01	1.41	12.02	0.71	1.06	10.61	2.83	1.41	7.78	7.07	2.12	31.11	10.96	173.59	7.42	53.39	0	3.18	33.23	5.3	4.6
X15	A7,B7	3.54	25.81	31.82	3.18	4.24	5.3	5.66	4.95	0	0	2.12	2.83	2.83	0.71	5.66	1.06	0.71	0	2.12	0.71	4.6	27.58	0.71	0.71	1.41	1.06	5.66	2.83	0.71	0.35	40.66	1.41	10.25	0.71	0.71	2.47	22.63	2.47	29.34	5.3	112.43	8.49	1.41	43.13	0.71	26.87	1.41	1.41
X16	C7,D7	2.47	7.78	6.36	1.41	1.06	7.07	6.01	2.12	0	1.41	1.41	0.71	0.71	0.71	4.6	3.89	0.35	1.06	11.31	1.41	2.12	4.6	0	3.54	0.71	1.41	1.41	2.47	0.71	4.95	12.73	1.06	2.12	5.3	0.71	2.83	0.71	1.77	45.96	6.72	96.87	5.66	3.18	12.02	0	35.71	0.35	1.77
X17	E7,F7	3.54	35.36	28.64	2.83	1.41	1.41	6.36	4.24	2.12	1.06	0.35	2.83	2.12	0.71	16.97	1.41	0	3.54	0.71	0.71	0	18.03	0.71	0	1.06	0.35	3.54	2.12	0.71	0.35	38.89	0.71	14.5	1.06	1.06	7.78	20.86	1.41	63.64	8.84	514.42	7.78	31.82	14.85	0.71	44.19	2.83	3.18
X18	G7,H7	3.54	0	9.19	1.06	2.12	2.12	2.12	4.95	1.41	2.12	0.71	0	0.71	1.41	1.41	2.12	1.41	5.66	0.71	0	6.36	27.58	0.71	2.12	0	0.71	4.95	0.35	1.77	5.3	0	2.47	2.12	2.83	0	2.83	6.72	2.12	27.22	2.47	43.13	2.12	9.55	4.24	8.49	19.8	6.01	4.24
X19	A8,B8	4.95	39.6	65.05	0.35	0.71	0.71	9.9	3.54	2.12	3.54	0.71	0	0.35	2.12	6.72	1.41	3.18	2.12	0	1.41	1.41	18.03	0.71	0.71	0.71	0	4.24	2.12	0.71	6.36	10.25	4.95	9.19	4.24	0.35	6.72	14.14	2.83	37.48	1.41	273.65	12.73	37.48	16.97	2.83	6.01	4.6	1.41
X20	C8,D8	2.12	97.93	210.72	0.71	5.3	0.35	10.25	13.08	0.71	4.95	0.71	1.41	1.06	1.41	16.97	1.41	3.89	3.89	0.71	1.41	3.89	18.03	0.71	1.41	2.12	2.12	0.35	4.24	2.83	12.02	47.38	0.71	7.42	12.73	0.71	15.91	57.98	3.54	1.41	6.72	172.53	24.75	48.79	13.79	5.66	16.97	3.54	2.12
X21	E8,F8	7.78	52.33	99.7	3.54	1.41	0.71	0	16.26	2.12	7.78	0.71	0.71	0.71	0.71	15.56	0.71	2.47	6.36	1.06	1.06	1.06	9.19	0.71	0.71	1.77	0	4.24	2.12	2.12	14.85	52.68	0.71	9.9	4.24	0	6.36	5.3	2.83	132.94	6.36	182.08	9.19	133.29	1.41	2.47	51.62	1.06	4.95
X22	G8,H8	3.54	0.71	21.92	1.41	3.18	0	1.41	1.41	3.54	2.12	2.12	0.35	0.71	0	0.71	2.47	2.83	1.06	1.77	0	2.83	8.49	1.06	1.41	3.54	1.41	2.12	3.54	0.71	2.12	4.6	0.71	2.83	3.54	0.71	4.24	1.06	0.35	64.35	0.71	187.38	2.47	12.73	10.61	2.12	32.53	9.55	0.71
X23	A9,B9	3.54	41.72	3.54	3.54	1.06	0	4.24	9.19	0.71	1.41	0.71	0.71	0.71	2.83	29.34	0	0	0.35	3.89	0.71	8.84	24.04	0.71	0.71	0.71	0.35	2.47	6.36	1.77	13.79	33.59	1.41	21.92	14.14	0	9.9	23.69	9.9	12.02	9.55	17.32	9.19	88.39	21.92	0.71	67.53	0.35	2.47
X24	C9,D9	2.12	14.85	12.02	2.12	7.07	1.06	15.2	11.31	1.41	1.41	0.71	1.41	1.77	0.35	3.54	2.12	1.41	2.12	1.06	0	2.12	20.86	0	0	0.35	0.35	1.41	6.72	2.12	12.37	97.58	0	5.3	2.83	2.12	7.42	92.98	0.71	122.33	1.77	82.02	0	44.55	29.7	5.66	110.66	1.77	6.01
X25	E9,F9	4.95	61.52	16.97	0	1.41	2.12	3.18	14.5	2.12	3.54	2.83	0.71	2.12	0.71	10.61	0	0	2.47	5.66	1.77	0.71	23.33	0.71	0.35	1.41	1.41	2.12	5.3	2.83	16.26	185.97	1.41	16.62	8.49	0.71	21.21	219.56	9.9	87.33	23.33	365.93	12.73	58.69	33.23	2.12	22.63	0.71	0.71
X26	G9,H9	2.12	20.15	4.95	0.71	4.95	0.71	8.49	4.95	0.71	0	1.41	0.71	1.41	0.71	3.54	0.71	0	2.83	2.12	0	0.71	14.14	2.12	0.71	0.71	0	2.47	2.47	0	1.41	43.84	0.71	1.77	2.12	0	0.35	2.83	2.12	27.22	4.6	401.28	0.35	2.47	21.21	0.71	3.54	3.89	2.83
X27	A10,B10	1.41	14.85	1.06	1.06	4.24	0.71	16.97	4.24	1.41	5.3	0.71	0	1.41	1.77	12.02	0	0.35	0.71	1.41	0.71	1.41	55.86	0	0.71	0.71	0.35	1.77	0	1.06	19.8	90.51	3.18	12.02	2.83	1.41	0	65.76	0.71	27.93	21.92	70	7.07	41.72	0.71	0.71	42.43	19.09	1.41
X28	C10,D10	9.19	24.04	48.44	1.77	4.24	0	4.6	4.95	1.41	1.41	0.71	0	0	1.41	18.74	2.12	2.12	0	0.71	0.35	1.41	17.68	0	0.71	1.41	0.35	2.12	2.83	0.71	5.66	100.41	0.35	17.68	4.24	0.71	5.66	127.99	2.12	40.66	0	357.8	12.37	9.55	16.97	1.41	28.99	14.14	4.6
X29	E10,F10	3.18	15.91	22.27	0.35	0.35	2.83	7.07	6.36	0	1.06	2.12	0.71	0.71	1.77	0.35	2.12	0.35	2.12	1.06	2.12	3.18	27.22	0.71	0.35	0.71	0.35	1.77	2.83	0.71	6.01	6.36	0	7.78	0.71	0	1.77	0.35	0	53.39	1.77	351.43	0.35	7.07	12.73	1.41	17.32	12.73	1.41
X30	G10,H10	4.95	32.17	59.75	2.12	0	0.71	1.41	14.14	0	4.24	1.41	1.41	0	2.12	40.31	0.71	0.71	0.71	1.06	0.71	2.83	7.42	0.71	0.35	0	0.71	2.83	3.54	1.06	15.56	106.77	0.35	26.16	0.71	1.41	7.07	375.47	4.24	9.55	4.24	253.5	19.09	18.03	12.73	0	48.79	20.15	0.35
X31	A11,B11	4.6	83.09	47.73	6.36	2.83	1.06	33.23	16.97	1.41	3.54	2.12	5.66	1.41	4.95	19.45	4.24	0.71	16.26	9.9	0.71	4.24	17.68	0.35	1.41	1.41	1.41	4.95	4.24	0.71	22.27	146.37	0.71	2.12	22.98	1.06	15.56	198.7	3.54	48.79	10.96	43.13	17.68	62.58	37.12	1.77	29.34	3.54	15.56
X32	C11,D11	3.89	26.87	14.85	0.71	3.89	0.71	8.49	12.02	1.41	0.71	0.71	0.35	0	0.35	14.14	0.71	2.12	0	2.12	0	0	13.08	1.41	0.71	1.41	0.71	3.18	1.41	1.06	5.3	48.44	1.41	2.12	1.06	0.71	6.36	11.31	0	63.99	7.07	486.14	6.01	24.04	18.03	2.83	68.24	13.08	3.54
X33	E11,F11	2.83	6.72	7.07	0.71	0	1.41	2.47	9.55	1.41	2.83	0	0.35	0.71	0	2.47	1.06	0.71	2.12	2.12	2.12	1.06	6.01	0.71	0.71	1.06	1.77	0.71	1.06	0	4.24	9.9	1.06	0.71	2.83	1.41	3.89	148.14	1.06	32.88	0.35	248.19	2.12	14.5	7.78	1.41	48.08	3.54	0.71
X34	G11,H11	1.06	18.38	23.69	0.35	1.41	0	10.96	3.54	0.71	1.41	1.41	1.06	1.41	2.12	21.21	0	0	2.47	0.71	0.35	1.06	21.21	0.71	2.12	0.71	0	0.71	0.71	0.35	6.72	163.7	0.71	5.3	1.77	0.71	2.12	93.34	0.71	25.46	0.35	228.4	0.71	25.81	10.61	2.83	9.55	7.78	1.77
*** = Value not available; --- = Designated as an outlier
*Value = Value extrapolated beyond standard range
OOR = Out of Range; OOR> = Out of Range Above; OOR< = Out of Range Below
Exp Conc = Expected Concentration; Obs Conc = Observed Concentration

## Sheet: %CV
File Name: C:\Cell Therapy\Hedvig\DART plate 4.rbx
Acquisition Date: 05-Jan-2022, 11:41 AM
Reader Serial Number: LX10017068422
Plate ID:
RP1 PMT (Volts): 580.95
RP1 Target: 3635
		Hu b-NGF (46)	Hu CTACK (72)	Hu Eotaxin (43)	Hu FGF basic (44)	Hu G-CSF (57)	Hu GM-CSF (34)	Hu GRO-a (61)	Hu HGF (62)	Hu IFN-a2 (20)	Hu IFN-g (21)	Hu IL-1a (63)	Hu IL-1b (39)	Hu IL-1ra (25)	Hu IL-2 (38)	Hu IL-2Ra (13)	Hu IL-3 (64)	Hu IL-4 (52)	Hu IL-5 (33)	Hu IL-6 (19)	Hu IL-7 (74)	Hu IL-8 (54)	Hu IL-9 (77)	Hu IL-10 (56)	Hu IL-12(p70) (75)	Hu IL-12(p40) (28)	Hu IL-13 (51)	Hu IL-15 (73)	Hu IL-16 (27)	Hu IL-17A (76)	Hu IL-18 (42)	Hu IP-10 (48)	Hu LIF (29)	Hu M-CSF (67)	Hu MCP-1(MCAF) (53)	Hu MCP-3 (26)	Hu MIF (35)	Hu MIG (14)	Hu MIP-1a (55)	Hu MIP-1b (18)	Hu PDGF-bb (47)	Hu RANTES (37)	Hu SCF (65)	Hu SCGF-b (78)	Hu SDF-1a (22)	Hu TNF-a (36)	Hu TNF-b (30)	Hu TRAIL (66)	Hu VEGF (45)
Type	Well	%CV	%CV	%CV	%CV	%CV	%CV	%CV	%CV	%CV	%CV	%CV	%CV	%CV	%CV	%CV	%CV	%CV	%CV	%CV	%CV	%CV	%CV	%CV	%CV	%CV	%CV	%CV	%CV	%CV	%CV	%CV	%CV	%CV	%CV	%CV	%CV	%CV	%CV	%CV	%CV	%CV	%CV	%CV	%CV	%CV	%CV	%CV	%CV
B	B3,B4	6.61	4.04	14.89	4.88	1.84	8.32	6.59	0	0	1.35	5.37	0	3.29	1.21	0	9.69	0	6.81	1	5.66	13.86	5.05	12.86	7.44	22.33	11.47	5.66	2.67	0	9.96	14.43	23.57	13.34	7.44	9.43	3.14	12.12	12.86	0	3.29	6.15	5.24	13.97	2.57	5.44	1.99	2.14	13.26
S1	A1,A2	0.43		4.2		7.17	4.7		11.54		2.59	6.55	6.92	1.17	2.1	9.79	1.73	8.69	5.43	2.69		1.26	0.01	2.06	10.34	6.43	1.07		5.85	5.65	0.68		2.59	4.36	5.47	5.33	1.84	5.42			0.19	5.74	7.58	3.11		2.95	2.21	4.44	0.62
S2	B1,B2	3.63	1.55	0.14	5.79	0.93	3.28		0.39	2.02	0.59	0.33	0.14	1.17	1.94	2.87	3.05	3.98	2.16	1.04	2.2	7.09	0.07	1.64	0.94	0.35	0.4	2.24	1.3	0.64	0.85	0.54	1.14	1.34	1.13	2.19	4.2	7.57	0.54	1.16	1.06	0.08	1.86	6.28	0.57	1.55	1.38	3.85	1.78
S3	C1,C2	4.27	7.24	6.89	3.44	1.55	4.22	3.92	0.24	2.7	4.65	1.45	14.2	9.18	3.61	8.38	4.43	1.69	7.27	4.45	9.76	3.29	5	7.88	0.57	2.33	5.44	10.19	5.72	2.49	5.05	6.44	6.02	9.27	11.48	8.11	6.6	4.54	3.18	1.42	3.7	7.8	2.55	6.59	0.91	4.24	10.65	4.47	8.08
S4	D1,D2	0.66	10.49	9.18	0.87	0.11	10.82	6.37	10.19	5.69	3.66	17	6.2	4.7	4.63	7.92	0.79	7.81	15	4.42	8.93	8.84	11.53	8.33	2.17	7.93	12.33	4.89	16.22	1.69	12.28	10.21	10.99	9.87	9.59	4.17	9.48	12.87	1.14	8.82	21.36	6.32	0.95	11.74	12.8	3.05	2.05	5.87	10.37
S5	E1,E2	10.02	4.33	8.93	1.83	6.01	13.73	5.17	5.41	18.27	3.52	0.3	4.07	9.22	8.04	10.2	5.28	10.59	12.46	5.31	6.62	8.06	3.93	0.95	7.86	10.86	3.81	7.7	2.42	2	7.21	8.58	3.53	11.19	12.64	15.6	1.55	11.45	16.55	9.71	5.08	0	1.77	0.95	5.81	4.6	3.63	6.04	12.84
S6	F1,F2	8.2	7.44	1.75	1.29	2.59	9.15	1.7	3.82	14.63	4.66	0.94	8.54	4.71	4.53	2.83	0.53	0	4.15	0.38	2.22	0.61	6.43	3.82	5.24	4.77	4.2	6.68	3.75	3.19	0	3.66	7.86	10.71	11.79	5.74	5.01	2.55	12.2	5.79	1	0	3.17	1.45	4.04	2.24	12.66	3.89	2.41
S7	G1,G2	6.96	7.07	5.24	2.32	10.25	5.51	3.17	5.51	8.46	2.7	22.75	8.84	4.56	1.99	6.26	2.4	0	5.22	8.32	0	1.46	14.14	2.48	3.17	13.69	0	10.28	1.49	2.48	1.26	1.52	20.2	6.15	13.34	1.35	0	9.87	7.71	7.71	5.24	5.51	13.94	0	1.59	2.67	9.43	4.17
S8	H1,H2	11.07	10.88	4.12	17.68	0	5.66	11.76	0	0	2.32	3.01	13.47		1	21.63	3.72	7.44		0	4.56	2.21	9.72	6.43	4.88	5.05	6.15	3.82	4.88	3.82	4.66		4.29	6.15		7.86	0	0		6.08	7.29		9.43	3.6	1.08	18.13	3.72
S9	A3,A4		0		5.24				0								5.81				10.1				17.25	6.15	0			2.67			6.96										2.48
C1	A12,B12	4.5	7.07	5.74	2.6	3.15	6.34	2.91	5.89	4.27	3.24	2.33	0.29	3.17	3.91	6.58	3.86	2.46	8.28	4.42	3.85	7.07	6.72	3.4	4.76	5.64	6.13	0.54	2.86	4	2.76	2.78	3.64	8.32	3.66	1.07	0.23	9.86	3.13	8.12	4.06	1.59	4.98	1.5	1.33	14.46	0.76	1.76	2.31
X1	C3,D3	5.86	19.96	9.48	1.84	4.37	2.32	3.97	20.49	4.88	6.15	4.04	19.11	4.29	7.44	24.3	7.44	7.44	4.88	12.25	2.77	11.47	0.09	9.43	5.24	0	14.14	14.5	5.89	4.56	15.96	20.01	4.88	18.45	5.81	0	4.02	16.97	4.88	4.07	7.84	0.31	11.79	6.41	5.66	1.23	3.45	0.36	14.63
X2	E3,F3	18.79	15.53	11.66	17.68	1.89	8.84	13.09	3.65	10.88	4.56	4.29	6.43	0	11.93	10.32	12.86	2.89	19.77	15.33	0	4.99	14.77	2.57	2.57	5.66	3.29	3.45	5.24	0	8.96	15.31	10.1	5.42	13.86	5.66	10.74	12.03	10.52	8.96	13.05	7.19	1.63	7.79	13.55	7.31	6.18	10.38	10.99
X3	G3,H3	25.21	17.73	24.77	0	13.62	6.15	0.92	23.65	2.48	18.77	4.29	9.43	10.1	3.01	16.01	13.47	4.71	1.81	9.03	2.89	0	10.18	6.53	20.2	24.38	6.73	19.77	4.88	17.93	10.81	20.35	4.04	34.73	6.73	0	4.5	7.16	9.43	11.7	11.47	1.29	5.98	11	1.49	2.32	10.37	5.41	14.43
X4	C4,D4	3.1	7.38	4.5	11.93	4.88	9.43	1.18	2.05	15.71	8.61	4.29	3.29	8.66	7.07	9.25	2.89	8.66	7.12	3.29	0	1.84	0.4	14.63	4.88	12.86	7.44	6.73	0	4.88	8.32	15.03	4.56	11.83	2.05	11.79	5.4	4.45	12.53	2.42	10.54	2.11	12.95	12.61	9.18	7.23	2.41	0.32	9.73
X5	E4,F4	3.01	5.54	9.62	3.45	5.98	4.29	0.49	1.25	15.23	9.43	17.93	6.73	5.24	0	16.87	9.18	2.48	7.44	4.12	6.15	6.79	5.16	6.53	10.1	2.48	18.13	4.04	17.18	0	3.69	8.83	13.69	13.47	3.34	8.32	5.34	9.05	5.66	0	7.58	0.72	0.91	5.93	0.24	3.57	0.18	1.78	2.89
X6	G4,H4	5.57	13.06	1.74	0	3.93	2.18	21.26	4.2	0	1.21	0	6.73	5.66	3.14	8.53	7.86	5.24	11.7	11.38	0	6.43	6.16	0	5.24	0	7.44	14.63	6.96	12.12	13.07	1.67	2.24	2.2	8.49	5.66	3.89	4.55	2.89	7.59	0.69	3.24	5.53	0	8.8	3.39	3.59	0.6	6.07
X7	A5,B5	4.88	4.01	1.56	0	1.3	4.56	2.16	7.89	5.66	0	8.32	6.15	5.24	3.63	7.52	9.18	5.89	5.81	11.59	14.43	6.53	5.47	4.29	0	0	6.73	13.47	12.65	0	8.81	5.87	0	6.73	2.64	8.32	7.03	7	0	0.98	3.01	0.82	6.73	5.26	3.75	3.75	6.14	8.66	6.64
X8	C5,D5	1.59	2.08	4.93	8.32	6.96	4.29	1.54	5.49	5.66	5.94	0	7.07	0	3.63	1.68	0	17.88	3.45	4.41	0	14.8	2.02	4.56	0	5.66	7.44	0	7.67	7.86	5.34	0.78	4.29	2.15	7.77	0	5.11	9.49	9.69	3.68	3.82	0.17	5.39	1.6	3.48	12.12	0.26	3.65	4.56
X9	E5,F5	5.24	27.31	28.34	12.12	14.14	17.68	0.75	34.14	8.32	11.22	4.56	9.69	7.44	0	20.61	0	3.14	3.82	12.25	6.15	2.18	17.86	12.86	4.88	2.77	7.44	6.15	8.32	4.88	21.68	39.93	0	17.48	7.6	10.88	19.48	32.79	19.28	5.72	33.79	18.36	28.28	22.34	17.11	20.95	15.44	10.98	11.14
X10	G5,H5	13.94	3.79	4.98	6.33	9.72	15.71	3.19	8	14.43	1.35	9.43	1.94	0	4.04	0.98	4.29	6.73	8.32	9.03	6.15	10.02	3.54	16.97	5.24	6.15	6.15	24.38	9.25	6.33	2.32	10.68	11.98	0.89	8.32	10.88	3.24	1.68	3.82	5.94	4.34	1.56	8.05	4.35	6.2	16.32	5.72	10.5	25.89
X11	A6,B6	13.47	5.06	3.75	10.88	3.93	6.33	2.37	0.9	0	14.71	14.78	3.82	0	10.88	8.88	0	2.67	11.71	9.16	0	3.86	8.54	4.29	5.24	12.86	7.44	17.09	3.01	0	4.04	2.46	4.29	2.95	10.16	6.15	0	3.18	3.82	1.47	2.59	0.34	6.04	9.5	0.94	3.51	2.23	1.25	13.26
X12	C6,D6	4.2	2.41	4.51	3.45	7.44	0	0.23	2.44	10.88	10.48	7.44	6.43	4.56	9.87	3.01	2.89	0	3.55	3.93	6.15	11.14	0.78	4.04	3.29	7.44	7.44	7.44	5.24	2.05	5.92	3.59	4.29	1.23	3.37	5.24	5.83	8.28	16.44	8.57	1.61	2.14	7.25	1.72	3.89	4.56	4.95	1.73	63.93
X13	E6,F6	6.9	5.93	11.19	4.04	3.69	12.12	0.79	5.65	4.88	14.5	7.44	8.32	9.12	1.66	4.26	7.44	3.29	2.05	6.82	5.66	12.22	8.75	10.1	4.88	8.95	7.44	0	1.15	4.29	8.45	12.58	9.43	4.75	8.55	8.84	4.19	8.91	9.43	3.14	3.06	1.78	0	5.17	7.2	2.32	2.44	13.48	0
X14	G6,H6	21.91	3.22	3.48	7.07	4.44	14.23	1.68	1.12	13.2	0.59	0	8.32	6.15	1.89	13.42	8.16	2.67	5.24	5.01	5.24	8.71	10.85	1.84	8.78	2.77	8.32	2.36	9	4.16	7.26	0.16	3.45	13.01	6.73	4.42	6.25	2.87	7.44	3.31	7.15	2.16	6.83	7.26	0	6.03	5.16	3.82	3.94
X15	A7,B7	5.09	6.83	14.56	15.33	15.15	16.19	3.82	4.52	0	0	12.12	14.89	9.75	4.04	7.35	4.99	3.82	0	2.89	6.15	12.68	9.36	4.88	3.82	10.1	11.47	14.5	7.86	4.71	0.41	7.4	10.88	13.81	1.72	5.66	2.9	8.32	12.22	4.43	2.52	1.52	14.14	0.24	10.21	3.14	5.45	1.37	2.77
X16	C7,D7	3.27	2.34	2.59	7.07	3.45	17.68	3.92	4.56	0	4.42	7.86	4.04	6.15	3.82	6.45	16.73	1.89	1.78	17.41	12.86	6.53	1.55	0	14.43	6.15	15.71	3.07	8.61	4.88	6.83	2.44	7.19	2.97	12.26	4.88	5.24	0.31	9.43	6.59	4.74	1.4	7.97	0.65	2.74	0	6.94	0.37	3.01
X17	E7,F7	8.95	7.35	5.91	15.71	4.29	9.43	3.78	7.07	16.97	4.12	2.18	14.14	14.63	3.63	33.28	6.73	0	10.55	2.32	6.73	0	4.68	4.56	0	9.43	3.82	14.43	6.15	4.29	0.49	10.22	2.11	21.08	1.53	9.03	4.54	12.11	7.44	6.96	2.91	5.21	10.58	4.82	4.72	2.57	6.86	2.53	6.4
X18	G7,H7	7.22	0	1.71	5.81	7.19	12.86	1.25	8.61	10.48	7.19	4.04	0	5.24	7.86	2.05	10.88	5.24	15.08	2.18	0	17.93	7.25	4.88	15.71	0	8.32	14.35	1.25	10.88	6.45	0	6.64	3.19	4.35	0	2.59	7.48	12.86	3.13	1.42	0.51	2.51	1.71	1.31	26.52	3.15	5.15	8.16
X19	A8,B8	13.2	4.79	14.54	1.79	2.77	4.29	5.86	4.39	14.63	10.88	4.56	0	2.67	11.47	13.5	7.07	12.6	6.15	0	12.86	5.44	4.24	4.88	5.24	5.66	0	23.57	6.15	4.56	9.72	8.42	31.93	19.35	8.66	2.77	5.88	16.64	23.57	4.32	1.24	3.16	17.93	10.47	4.43	9.43	0.86	4.02	4.71
X20	C8,D8	5.66	10.62	25.53	3.45	14.43	2.24	5.82	10.92	5.24	15.71	4.04	6.73	8	7.44	24.96	7.44	13.53	10.44	2.24	11.79	10.3	4.67	4.56	9.43	15.71	20.2	1.63	12.86	15.71	16.35	21.01	4.56	12.53	18.18	6.15	13.86	29.66	17.25	0.17	4.84	1.91	23.46	8.9	2.81	20.2	2.66	2.5	5.81
X21	E8,F8	22.55	14.53	33.07	20.2	6.43	5.24	0	22.43	18.45	25.5	4.88	3.82	6.15	4.29	31.11	3.63	11.93	19.58	4.04	9.43	3.97	2.79	5.66	5.24	15.04	0	23.57	7.71	13.69	19.93	32.67	4.88	22.5	13.69	0	8.54	14.05	20.2	15.83	6.03	2.3	18.02	18.18	0.35	9.25	8.23	1.12	15.71
X22	G8,H8	11.22	0.17	4.38	8.32	11.47	0	0.91	2.32	24.38	6.63	13.69	1.89	6.15	0	1.24	13.56	11.31	3.14	8.13	0	10.48	2.2	7.44	10.1	33.67	15.71	11.47	13.34	4.29	3.05	2.87	4.56	6.43	9.96	6.15	3.25	2.05	2.67	8.32	0.77	2.16	3.76	1.89	2.48	9.03	4.97	9.77	2.11
X23	A9,B9	9.43	5.87	1.9	16.44	1.63	0	2.45	10.16	4.88	3.82	4.04	3.63	5.24	15.71	21.78	0	0	1.25	8.06	6.15	15.71	5.67	4.56	5.66	5.24	3.63	15.71	14.63	10.88	15.45	6.23	8.84	22.72	13.73	0	6.09	12.23	18	1.35	8.9	0.19	9.53	13.81	4.57	1.94	9.74	0.31	8.32
X24	C9,D9	4.77	2.53	6.7	11.47	14.43	6.15	8.01	17.41	10.88	4.04	4.29	7.44	10.55	1.89	2.57	11.47	7.86	5.98	2.77	0	4.93	5.28	0	0	3.14	3.82	5.89	14.52	13.69	12.28	6.07	0	8.52	5.77	15.71	6.25	4.94	1.66	14.35	1.22	0.93	0	6.41	6.69	17.14	16.42	1.66	13.28
X25	E9,F9	10.53	8.96	9.98	0	2.11	11.47	1.63	12.42	15.71	11.05	14.89	3.63	12.12	3.45	13.69	0	0	6.47	8.32	14.43	1.13	5.35	4.56	2.11	10.1	15.71	6.53	10.15	18.86	13.06	9.4	7.44	21.24	9.87	5.24	12.63	14.59	13.56	9	12.25	4.41	15.91	7.65	6.95	5.66	3.36	0.74	1.11
X26	G9,H9	6.33	7.9	3.06	4.56	14.35	5.66	5.98	7.67	4.29	0	9.43	4.88	11.79	4.29	5.48	4.04	0	9.75	7.19	0	2.48	4.02	12.86	5.66	5.24	0	14.35	10.88	0	1.79	7.56	5.24	2.98	5.37	0	0.47	3.58	11.47	3.21	3.14	5.36	0.78	0.46	6.22	2.77	0.58	4.29	9.12
X27	A10,B10	4.42	5.28	0.48	5.66	8.32	5.24	11.09	5.44	8.84	15.71	4.88	0	11.79	10.25	13	0	1.75	2.67	4.56	5.66	4.16	13.54	0	5.66	4.56	3.45	11.22	0	7.19	9.71	5.06	19	13.07	4.56	12.86	0	5.42	2.4	3.09	14.56	0.86	11.59	6.22	0.21	2.48	5.71	14.3	4.56
X28	C10,D10	20.66	5.71	12.41	10.25	8	0	3.32	4.36	7.07	4.04	3.82	0	0	8.32	14.55	10.35	9.87	0	1.89	3.01	4.42	5.03	0	4.88	10.1	3.45	8.66	7.25	4.29	3.21	2.7	2.11	20.09	3.07	5.24	3.18	11.88	5.66	5.14	0	7.92	15.92	1.36	3.67	5.24	4.83	11.88	9.06
X29	E10,F10	9.87	2.97	4.25	1.89	0.98	20.2	4.56	7.62	0	3.57	10.35	3.45	5.66	10.25	0.48	12.12	1.52	8.66	4.66	20.2	8.66	6.94	4.88	2.4	5.24	3.82	10.88	10.88	4.04	6.03	1.19	0	9.1	1.4	0	2.33	0.1	0	6.29	2.24	4.07	0.42	1.56	3.54	5.24	2.7	10.7	5.24
X30	G10,H10	14.78	6.08	14.49	12.12	0	5.24	0.9	13.73	0	12.12	7.44	7.07	0	13.69	25.75	4.29	3.29	2.83	3.51	6.73	7.86	2.03	4.88	2.67	0	7.44	14.14	10.88	6.73	8.5	6.17	2.32	21.89	1.37	11.79	8.22	13.68	11.62	1.19	4.82	2.94	18.63	3.69	3.49	0	7.7	14.74	1.32
X31	A11,B11	8.97	14.21	11.08	32.64	6.15	6.15	19.49	16.64	10.88	9.69	12.12	26.94	10.88	25.38	14.99	18.45	3.29	32.86	22	6.73	9.22	5.64	2.57	10.88	11.79	15.71	13.94	10.88	4.56	12.93	7.65	4.88	2.2	20.11	7.19	11.4	9.29	11.22	7.2	18.19	1.51	16.76	12.47	7.72	5.32	6.13	3.06	26.82
X32	C11,D11	11.52	9.95	9.14	5.24	14.27	5.66	5.98	18.93	10.88	2.48	4.88	2.11	0	2.32	19.92	4.56	13.69	0	11.47	0	0	3.5	10.88	5.66	11.79	7.44	17.93	5.24	7.71	6.18	19.28	8.32	4.66	3.57	6.15	9.43	17.01	0	7.37	8.57	6.56	9	5.18	5.53	11.79	11.53	12.14	15.04
X33	E11,F11	6.29	1.98	2.41	4.56	0	9.43	1.43	8	10.88	7.16	0	1.59	5.24	0	1.6	5.24	3.63	3.75	8.49	20.2	2.89	1.55	4.56	5.24	7.71	17.25	2.48	2.2	0	1.97	0.16	5.37	1.35	5.77	9.43	3.18	4.16	3.82	3.6	0.36	2.42	2.54	2.7	1.57	4.71	7.18	2.29	1.49
X34	G11,H11	2.42	4.97	9.14	2.18	3.14	0	6.59	3.45	5.66	3.82	7.44	5.11	12.86	10.88	10.3	0	0	4.52	2.67	3.14	3.34	5.47	4.56	15.71	5.66	0	2.57	1.49	2.48	2.78	4.48	3.63	7.5	4.68	4.29	1.78	3.47	2.11	2.87	0.35	2.35	0.9	4.57	2.22	9.43	1.46	5.35	4.29
*** = Value not available; --- = Designated as an outlier
*Value = Value extrapolated beyond standard range
OOR = Out of Range; OOR> = Out of Range Above; OOR< = Out of Range Below
Exp Conc = Expected Concentration; Obs Conc = Observed Concentration

## Sheet: Conc in Range
File Name: C:\Cell Therapy\Hedvig\DART plate 4.rbx
Acquisition Date: 05-Jan-2022, 11:41 AM
Reader Serial Number: LX10017068422
Plate ID:
RP1 PMT (Volts): 580.95
RP1 Target: 3635
		Hu b-NGF (46)	Hu CTACK (72)	Hu Eotaxin (43)	Hu FGF basic (44)	Hu G-CSF (57)	Hu GM-CSF (34)	Hu GRO-a (61)	Hu HGF (62)	Hu IFN-a2 (20)	Hu IFN-g (21)	Hu IL-1a (63)	Hu IL-1b (39)	Hu IL-1ra (25)	Hu IL-2 (38)	Hu IL-2Ra (13)	Hu IL-3 (64)	Hu IL-4 (52)	Hu IL-5 (33)	Hu IL-6 (19)	Hu IL-7 (74)	Hu IL-8 (54)	Hu IL-9 (77)	Hu IL-10 (56)	Hu IL-12(p70) (75)	Hu IL-12(p40) (28)	Hu IL-13 (51)	Hu IL-15 (73)	Hu IL-16 (27)	Hu IL-17A (76)	Hu IL-18 (42)	Hu IP-10 (48)	Hu LIF (29)	Hu M-CSF (67)	Hu MCP-1(MCAF) (53)	Hu MCP-3 (26)	Hu MIF (35)	Hu MIG (14)	Hu MIP-1a (55)	Hu MIP-1b (18)	Hu PDGF-bb (47)	Hu RANTES (37)	Hu SCF (65)	Hu SCGF-b (78)	Hu SDF-1a (22)	Hu TNF-a (36)	Hu TNF-b (30)	Hu TRAIL (66)	Hu VEGF (45)
Type	Well	Conc in Range	Conc in Range	Conc in Range	Conc in Range	Conc in Range	Conc in Range	Conc in Range	Conc in Range	Conc in Range	Conc in Range	Conc in Range	Conc in Range	Conc in Range	Conc in Range	Conc in Range	Conc in Range	Conc in Range	Conc in Range	Conc in Range	Conc in Range	Conc in Range	Conc in Range	Conc in Range	Conc in Range	Conc in Range	Conc in Range	Conc in Range	Conc in Range	Conc in Range	Conc in Range	Conc in Range	Conc in Range	Conc in Range	Conc in Range	Conc in Range	Conc in Range	Conc in Range	Conc in Range	Conc in Range	Conc in Range	Conc in Range	Conc in Range	Conc in Range	Conc in Range	Conc in Range	Conc in Range	Conc in Range	Conc in Range
B	B3,B4
S1	A1,A2	5581.79		1659.46		88208.1	5627.2		193487		5149.4	55713.4	4382.72	147868	15770.1	8854.12	1366.68	3045.87	104410	5346.95		11999.3	21985.8	16533.6	27983.2	270166	3839.58		23551.8	44965.2	14881.5		69759.5	10740.7	7245.33	3484.52	42311.8	23594.4			54382	13624.7	30101.1	OOR >		78376.6	18271.1	OOR >	81517.6
S2	B1,B2	1400.95	5879.9	422.94	11571.1	24589.4	1608.62		54175.2	6037.16	1309.26	14282.1	1207.91	38229.8	3957.69	3415.96	355.08	1190.56	28779.1	1419.17	10161.9	3939.65	5129.83	4699.25	8398.71	63408.9	972.99	61959.6	5338.79	12060.2	4020.28	7652.58	16205.1	2978.54	2317.06	1005.73	9170.21	5792.92	302.69	2140.55	13897	3746.9	8887.33	816225	13782.4	19180.2	4813.61	4098.09	22360.3
S3	C1,C2	347.19	1481.8	102.98	4597.28	5700.04	372.97	22608.7	12251.9	1462.95	321.24	3423.64	279.72	9410.6	986.81	747.11	83.75	253.27	6940.56	330.37	2516.33	825.4	1335.62	1033.09	1746.88	16701	240.58	15751.1	1424.59	2821.77	911.85	1805.35	4144.93	684.65	557.72	234.02	2383.19	1462.48	75.36	536.28	3299.52	900.08	1894.52	183505	2962.05	4815.99	1122.33	756.73	5441.66
S4	D1,D2	87.12	360.55	26.39	959.31	1413.65	99.4	5615.05	3392.77	377.2	79.79	900.11	73.27	2369.56	246.9	198.1	21.7	67.45	1798.58	86.42	641.87	213.28	330.11	278.86	491.71	3953.75	59.27	3851.9	341.45	724.69	234.2	450.4	1044	182.03	142.72	62.04	667.43	362.01	18.98	133.03	948.17	238.23	512.9	46825.7	820.76	1225.88	297.95	268.17	1381.65
S5	E1,E2	23.13	96.57	6.61	272.29	370.65	23.35	1406	825.42	90.52	21.33	221.32	18.35	588.46	61.89	49.94	5.61	16.04	444.54	22.45	156.3	56.97	80.69	72.47	119.81	1017.74	16.12	994.57	86.5	186.41	64.05	122.91	250.51	46.13	35.69	14.69	147.57	92.99	4.69	34.17	235.59	58.63	131.01	11181.6	192.37	298.85	72.91	47.56	339.8
S6	F1,F2	4.28	22	1.57	57.68	94.54	6.03	350.92	188.59	23.32	4.72	52.91	4.32	148.49	15.35	11.09	1.25	3.94	101.52	4.97	38.51	13	21.09	15.86	28.49	256.15	3.46	232.82	21.21	43.8	14.15	27.76	65	10.6	8.39	3.77	38.07	21.54	1.19	7.95	38.81	12.91	30.8	3089.79	48.58	70.87	17.34	12.47	86.14
S7	G1,G2	1.71	5.84	0.45	18.17	19.71	1.53	92.76	50.7	6.02	1.35	14.29	1.19	36.43	3.89	3.29	0.37	1.2	31.36	1.38	11.57	3.31	5.56	4.15	7.29	63.36	1.07	OOR <	6.06	11.62	3.42	7.63	17.59	2.65	2.37	0.95	11.25	6.54	0.29	2.43	14.95	4.22	7.64	790.14	15.17	22.74	5.21	3.94
S8	H1,H2	OOR <	1.56	0.09	4.48	7.05	0.36	OOR <	14.35	1.29	0.32	3.35	0.27		0.96	0.76	0.09	0.19		0.36	2.55	0.9	0.91	1.29	2.04	17.07	0.21	OOR <	1.09	2.74	1.19		3.38	0.82		0.23	OOR <	1.14		OOR <	OOR <		2.1	OOR <	OOR <	3.85	0.89
S9	A3,A4		0.28		OOR <				2.48								0.02				OOR <				0.38	2.87	0.06			0.74			0.89										0.47
C1	A12,B12	30.41	219.43	9.23	707.34	718.27	38.06	2542.35	1686.71	132.28	55.23	369.3	38.46	1281.04	90.72	84.77	10.35	20.46	610.2	37.58	350.09	47.98	159.52	155.58	196.6	1627.86	18.72	1997	133.91	291.73	134.27	184.05	472.67	88.99	54.2	15.89	347.71	85.14	7.22	65.07	492.47	169.13	272.58	30351.5	218.08	667.75	198.94	75.74	477.59
X1	C3,D3	OOR <	736.04	50.87	34.16	29.5	OOR <	1044.92	988.84	OOR <	3.16	OOR <	OOR <	195.58	OOR <	99.5	OOR <	5.51	OOR <	9.68	OOR <	38.37	783.51	OOR <	OOR <	68.29	0.23	OOR <	47.87	6.41	72.97	182.35	OOR <	25.27	21.49	OOR <	666.53	153.81	1.29	352.72	2431.09	15773.5	75.87	113664	976.81	50.61	1259	34.23	OOR <
X2	E3,F3	OOR <	752.2	33.55	37.32	92.31	OOR <	779.07	572.58	OOR <	1.5	OOR <	1.44	294.5	OOR <	70.72	OOR <	4.34	OOR <	16.16	OOR <	9.76	667.73	OOR <	OOR <	35.21	0.55	OOR <	56.19	7.17	120.52	460.27	OOR <	27.03	23.41	OOR <	243.29	166.38	3.12	296.24	1410.53	10263	93.99	138864	817.5	51.54	959.62	42.74	OOR <
X3	G3,H3	OOR <	1432.51	64.84	37.32	75.41	OOR <	984.52	488.68	OOR <	OOR <	OOR <	1.61	OOR <	OOR <	48.63	OOR <	5.94	OOR <	OOR <	OOR <	3.59	698.58	OOR <	OOR <	78.96	0.44	OOR <	61.66	9.82	102.12	132.27	21.05	26.07	27.42	OOR <	241.27	253.94	1.87	343.21	2120.71	14760.9	74.65	107332	833.62	57.11	1078.15	39.21	OOR <
X4	C4,D4	OOR <	1335.76	45.34	40.34	53.19	OOR <	942.78	433.51	OOR <	OOR <	OOR <	1.26	OOR <	OOR <	49.34	OOR <	4.34	OOR <	OOR <	OOR <	7.43	742.69	OOR <	OOR <	OOR <	OOR <	OOR <	40.34	4.89	95.87	250.65	5.64	21.28	19.24	OOR <	188.76	454.27	2	319.47	939.06	14309.8	71.31	87486.5	768.96	70.92	995.16	44.11	OOR <
X5	E4,F4	OOR <	882.74	64.04	39.35	83.35	OOR <	888.29	338.64	OOR <	OOR <	OOR <	1.08	OOR <	OOR <	50.77	OOR <	5.51	OOR <	OOR <	OOR <	18.27	790.42	OOR <	OOR <	73.64	OOR <	OOR <	30.21	10.19	14.93	424.81	5.64	8.05	48.46	OOR <	137.98	1803.84	2.59	372.81	1758.47	11488.1	82.54	91392.4	654.33	54.33	1140	50.85	OOR <
X6	G4,H4	OOR <	963.82	53.3	37.32	85.6	OOR <	974.87	293.25	OOR <	OOR <	OOR <	1.08	OOR <	OOR <	55.76	OOR <	5.08	OOR <	OOR <	OOR <	10.63	820.99	OOR <	OOR <	23.63	OOR <	OOR <	37.48	9.44	16.61	217.85	7.66	12.03	80.13	OOR <	144.13	436.04	2.53	356.32	1008.07	12203.5	119.95	87564.6	701.68	59.88	1269.6	49.32	OOR <
X7	A5,B5	OOR <	1127.73	52.62	33.07	44.69	OOR <	1071.58	351.9	OOR <	OOR <	OOR <	OOR <	OOR <	OOR <	46.85	OOR <	4.18	OOR <	OOR <	OOR <	22.71	786.39	OOR <	OOR <	46.46	0.44	OOR <	37.96	7.17	81.72	191.21	17.31	14.74	25.57	OOR <	290.12	155.25	OOR <	358.71	896.49	14830.6	77.69	92486.1	754.74	48.75	1243.96	34.02	OOR <
X8	C5,D5	OOR <	1469.63	25.91	42.29	60.33	OOR <	809.38	545.86	OOR <	OOR <	OOR <	OOR <	171.83	OOR <	63.24	OOR <	3.48	OOR <	33.71	OOR <	34.68	647.78	OOR <	OOR <	35.21	OOR <	OOR <	40.82	10.19	182.13	231.58	13.51	44.15	31.05	OOR <	259.52	217.13	1.81	324.14	288.06	5818.32	91.88	82955.7	704.24	41.26	1081.43	25.22	OOR <
X9	E5,F5	OOR <	765.02	37.81	26.09	57.96	OOR <	847.02	737.1	OOR <	1.74	OOR <	OOR <	OOR <	OOR <	43.99	OOR <	3.72	OOR <	9.68	OOR <	22.71	666.59	OOR <	OOR <	40.87	OOR <	OOR <	44.12	4.89	24.18	277.24	OOR <	9.64	32.07	OOR <	381.63	504.7	2.26	311.12	1908.36	11138.8	64.28	116791	932.39	44.07	992.46	45.66	OOR <
X10	G5,H5	OOR <	796.79	34.31	22.2	70.82	OOR <	753.85	412.61	OOR <	OOR <	OOR <	OOR <	OOR <	OOR <	24.67	OOR <	3.24	OOR <	OOR <	OOR <	OOR <	660.32	OOR <	OOR <	11.5	0.84	OOR <	30.21	8.31	17.87	128.1	OOR <	6.62	23.41	OOR <	188.76	161.37	1.84	315.4	733.84	11129.9	63.05	68345.8	783.14	40.32	1222.28	36.43	OOR <
X11	A6,B6	OOR <	1361.9	46.32	35.23	85.6	OOR <	1078.14	505.82	OOR <	1.62	OOR <	OOR <	217.62	OOR <	46.85	OOR <	4.93	OOR <	OOR <	OOR <	11.65	866.72	OOR <	OOR <	OOR <	OOR <	OOR <	46.47	7.17	54.92	394.12	13.51	11.87	30.79	OOR <	333.43	454.27	1.84	385.25	2014.38	19230.3	59.36	127196	980.8	56.18	1328.45	45.85	OOR <
X12	C6,D6	OOR <	1495.36	54.82	39.35	94.53	OOR <	957.74	350.01	OOR <	OOR <	OOR <	1.44	145.73	OOR <	40.06	OOR <	3.56	OOR <	OOR <	OOR <	9.03	553.48	OOR <	2.31	OOR <	OOR <	OOR <	56.19	9.07	82.36	589.45	13.51	17.93	66.68	OOR <	316.86	290.44	2.2	306.41	1393.75	10980.7	83.14	105691	1057.47	58.96	797.85	53.14	OOR <
X13	E6,F6	OOR <	677.02	35.07	26.09	177.19	OOR <	1207.22	1882.28	OOR <	5.27	OOR <	1.17	1589.52	OOR <	173.91	OOR <	3.4	OOR <	26.39	OOR <	31.83	816.37	OOR <	OOR <	185.59	OOR <	OOR <	93.56	7.93	133.81	569.12	OOR <	28.78	39.25	OOR <	554.76	439.64	4.41	381.7	2120.71	16307.7	75.87	221874	931.39	57.11	1231.73	45.66	OOR <
X14	G6,H6	19.71	939.76	37.81	37.32	170	7.33	1423.46	629.89	6.81	14.92	67.37	1.17	419.08	5.31	119.37	2.72	4.93	OOR <	12.01	OOR <	15.69	906.23	OOR <	13.83	296.17	2.87	OOR <	102.62	33.78	106.65	342.15	112.14	33.26	27.42	5.55	432.92	347.76	2.95	414.41	1687.19	15062.7	119.95	181699	947.87	137.62	1281.34	65.32	OOR <
X15	A7,B7	17.77	828.03	30.8	40.34	48.36	4.22	925	742.85	OOR <	1.5	OOR <	OOR <	571.08	OOR <	82.81	OOR <	2.4	OOR <	13.01	OOR <	6.11	602.26	OOR <	OOR <	68.29	OOR <	OOR <	47.87	5.65	39.94	415.4	OOR <	28.62	26.37	OOR <	268.68	379.94	2.06	303.85	2476.12	12602.7	61.21	139178	921.9	27.03	949.42	38.41	OOR <
X16	C7,D7	25.85	727.13	34.92	37.32	61.5	6.61	977.3	263.05	OOR <	1.98	OOR <	OOR <	OOR <	OOR <	74.63	OOR <	2.49	OOR <	10.18	OOR <	3.89	607.37	OOR <	4.64	11.5	OOR <	OOR <	34.11	4.89	27.54	397.37	OOR <	26.87	28.73	OOR <	142.08	323.28	1.87	318.46	1531.64	11163.5	74.65	105769	955.86	40.32	996.24	32.21	OOR <
X17	E7,F7	OOR <	1059.14	71.18	28.52	71.97	OOR <	1114.52	365.17	OOR <	OOR <	OOR <	OOR <	OOR <	OOR <	45.78	OOR <	4.18	OOR <	OOR <	OOR <	16.4	810.02	OOR <	OOR <	OOR <	OOR <	OOR <	45.06	7.93	27.75	304.42	130.14	25.11	53.71	OOR <	645.16	253.28	1.9	404.66	3774.95	38708.8	77.69	157850	703.73	45.94	1280.78	45.08	OOR <
X18	G7,H7	OOR <	1291.52	79.14	29.69	55.58	OOR <	1122.9	346.22	OOR <	OOR <	OOR <	OOR <	OOR <	OOR <	71.43	OOR <	5.08	OOR <	OOR <	OOR <	5.67	799.06	OOR <	OOR <	23.63	OOR <	OOR <	33.14	7.55	35.73	291.38	154.41	23.67	49.84	OOR <	366.87	138.83	1.58	387.12	1966.46	16857.5	90.98	125631	721.12	62.65	1246.74	48.74	OOR <
X19	A8,B8	OOR <	1847.74	65.6	36.28	35.94	OOR <	1118.72	521.07	OOR <	2.21	OOR <	1.08	OOR <	OOR <	43.99	OOR <	4.56	OOR <	OOR <	OOR <	OOR <	902.74	OOR <	OOR <	35.21	0.65	OOR <	45.06	6.41	21.66	116.13	5.64	11.55	34.58	OOR <	389.05	131.78	OOR <	386.43	1160.16	18361.1	74.65	63500.2	842.68	55.25	1411.56	46.82	OOR <
X20	C8,D8	OOR <	2073.94	123.59	39.35	88.97	OOR <	1177.83	821.52	OOR <	1.74	OOR <	1.08	OOR <	OOR <	70.01	OOR <	5.58	OOR <	OOR <	OOR <	6.99	812.33	OOR <	OOR <	57.47	0.44	OOR <	42.24	10.19	28.38	197.41	5.64	19.04	54.38	OOR <	391.17	283.66	2.09	366.47	1491.21	21437.7	116.09	123049	1057.97	47.81	1269.05	67.35	OOR <
X21	E8,F8	OOR <	788.43	43.44	26.09	OOR <	OOR <	925	460.13	OOR <	1.26	OOR <	OOR <	OOR <	OOR <	44.35	OOR <	3.16	OOR <	OOR <	OOR <	OOR <	682.01	OOR <	OOR <	17.66	0.23	OOR <	31.68	6.41	29.22	148.86	OOR <	9.32	15.15	OOR <	225.09	56.43	1.22	375.58	1047.63	14405.6	50.08	181068	894.88	43.13	1243.41	31.4	OOR <
X22	G8,H8	OOR <	894.47	73.65	23.53	47.14	OOR <	994.07	372.75	OOR <	1.98	OOR <	OOR <	OOR <	OOR <	54.34	OOR <	4.49	OOR <	OOR <	OOR <	OOR <	809.45	OOR <	OOR <	OOR <	OOR <	OOR <	29.72	7.93	25.02	148.07	5.64	9.32	20.37	OOR <	458.97	80.07	OOR <	349.12	863.81	18429.3	68.26	162093	931.89	30.85	1303.74	33.82	OOR <
X23	A9,B9	OOR <	1580.23	25.91	43.25	208.6	OOR <	1155.78	597.4	OOR <	4.33	OOR <	OOR <	OOR <	OOR <	164.71	OOR <	2.74	OOR <	4.58	OOR <	17.7	899.83	OOR <	OOR <	57.47	OOR <	OOR <	61.66	7.55	41.62	408.26	9.64	42.87	82.59	OOR <	603.01	281.39	5.18	394.68	1070.74	23807.3	105.37	151725	1036.58	79.15	1391.12	45.27	OOR <
X24	C9,D9	OOR <	1297.18	24.83	30.84	141.94	OOR <	1280.4	403.11	OOR <	3.39	OOR <	OOR <	206.79	OOR <	168.61	OOR <	2.22	OOR <	OOR <	OOR <	10.05	831.97	OOR <	OOR <	OOR <	OOR <	OOR <	66.63	6.41	51.33	1126	OOR <	20.96	34.58	OOR <	408.21	2067.16	4.2	380.52	1578.89	19306	90.38	168857	964.84	66.33	1347.03	40.98	OOR <
X25	E9,F9	OOR <	1525.14	23.37	41.32	215.61	OOR <	1323.37	798.48	OOR <	1.98	OOR <	OOR <	238.3	OOR <	83.52	OOR <	2.91	OOR <	11.18	OOR <	21.28	928.96	OOR <	OOR <	68.29	OOR <	OOR <	77.34	5.65	71.48	1399.48	32.01	31.18	68.39	OOR <	628.68	1692.52	6.46	426.74	2196.36	16249.8	85.56	191885	1033.59	82.8	1347.59	32	OOR <
X26	G9,H9	OOR <	555.13	22.07	OOR <	78.83	OOR <	861.01	399.31	OOR <	OOR <	OOR <	OOR <	OOR <	OOR <	65.02	OOR <	2.22	OOR <	OOR <	OOR <	OOR <	733.52	OOR <	OOR <	57.47	OOR <	OOR <	22.24	7.17	33	435.02	OOR <	19.04	24.76	OOR <	228.12	122.78	1.84	378.64	1592.4	12839.4	42.9	120467	757.79	38.43	1196.79	28.12	OOR <
X27	A10,B10	OOR <	613.56	31.22	31.97	150.32	OOR <	974.87	502.01	OOR <	2.8	OOR <	OOR <	OOR <	OOR <	104.83	OOR <	2.99	OOR <	OOR <	OOR <	4.78	873.1	OOR <	OOR <	99.95	0.34	OOR <	30.7	5.27	140.16	1256.9	15.42	39.98	47.07	OOR <	308.61	1398.67	3.04	400.46	1649.91	15414.2	62.44	161307	748.64	49.68	1504.73	61.42	OOR <
X28	C10,D10	OOR <	924.66	56.91	24.83	158.64	OOR <	818.24	773.54	9.32	3.39	OOR <	OOR <	OOR <	OOR <	156.22	OOR <	3.4	OOR <	OOR <	OOR <	3.59	732.37	OOR <	OOR <	68.29	0.34	OOR <	53.43	7.93	116.18	2934.13	15.42	37.42	110.26	OOR <	676.08	1261.06	3.78	356.02	2548.96	6239.68	82.84	171927	1000.73	44.07	1183.52	50.47	OOR <
X29	E10,F10	OOR <	1181.27	77.27	31.97	86.73	OOR <	994.07	543.95	OOR <	OOR <	OOR <	OOR <	OOR <	OOR <	77.48	OOR <	3.95	OOR <	OOR <	OOR <	6.4	826.19	OOR <	OOR <	57.47	OOR <	OOR <	28.74	9.44	50.48	405.5	OOR <	35.82	36.07	OOR <	230.14	488.87	1.78	378.84	698.32	18293.5	89.48	93189.1	796.3	44.07	1272.96	50.47	OOR <
X30	G10,H10	OOR <	1167.73	60.24	26.09	141.94	OOR <	1022.14	693.04	OOR <	3.39	OOR <	OOR <	OOR <	OOR <	195.5	OOR <	3.4	OOR <	OOR <	OOR <	5.96	765.1	OOR <	OOR <	46.46	OOR <	OOR <	41.29	6.79	121.82	1214.69	3.56	57.62	37.05	OOR <	271.73	2918.71	3.69	360.6	818.19	18244.8	112.52	104362	806.4	47.81	1256.77	63.84	OOR <
X31	A11,B11	OOR <	1293.22	63.05	35.23	129.24	OOR <	1131.21	685.38	OOR <	4.1	OOR <	1.08	OOR <	OOR <	157.63	OOR <	3.4	OOR <	3.49	OOR <	11.79	645.5	OOR <	OOR <	23.63	OOR <	OOR <	53.43	6.41	112.49	1351.85	OOR <	42.87	91.68	OOR <	485.31	2320.05	3.24	310.3	462.29	3801.22	116.09	108426	1038.07	67.25	918.88	47.78	OOR <
X32	C11,D11	OOR <	587.96	22.22	OOR <	44.69	OOR <	861.01	391.72	OOR <	OOR <	OOR <	OOR <	OOR <	OOR <	74.28	OOR <	1.28	OOR <	OOR <	OOR <	OOR <	782.36	OOR <	OOR <	23.63	OOR <	OOR <	30.7	3.73	38.67	215.9	17.31	10.28	13.63	OOR <	196.84	103.61	OOR <	386.53	746.78	12590.4	69.48	96626.6	727.76	32.76	1164.21	41.76	OOR <
X33	E11,F11	OOR <	743.28	42.15	OOR <	107.72	OOR <	1149.69	817.68	OOR <	5.5	OOR <	1.52	OOR <	OOR <	193.02	OOR <	2.74	OOR <	OOR <	OOR <	6.4	814.64	OOR <	OOR <	62.9	0.34	OOR <	70.22	4.12	149.82	6246.14	37.38	14.74	34.58	OOR <	423.22	3738.53	2.87	404.76	945.62	OOR >	89.78	119529	1065.43	55.25	1338.58	76.85	OOR <
X34	G11,H11	OOR <	810.73	37.02	19.39	124.98	OOR <	1095.42	689.21	OOR <	4.33	OOR <	OOR <	OOR <	OOR <	265.52	OOR <	2.57	OOR <	OOR <	OOR <	OOR <	816.37	OOR <	OOR <	35.21	0.65	OOR <	68.88	4.5	173.01	2863.17	35.6	26.39	22.87	OOR <	411.42	2864.68	3.42	394.09	971.89	33343.2	83.75	128135	1033.59	55.25	1299.81	70.29	OOR <
*** = Value not available; --- = Designated as an outlier
*Value = Value extrapolated beyond standard range
OOR = Out of Range; OOR> = Out of Range Above; OOR< = Out of Range Below
Exp Conc = Expected Concentration; Obs Conc = Observed Concentration

## Sheet: Obs Conc
File Name: C:\Cell Therapy\Hedvig\DART plate 4.rbx
Acquisition Date: 05-Jan-2022, 11:41 AM
Reader Serial Number: LX10017068422
Plate ID:
RP1 PMT (Volts): 580.95
RP1 Target: 3635
		Hu b-NGF (46)	Hu CTACK (72)	Hu Eotaxin (43)	Hu FGF basic (44)	Hu G-CSF (57)	Hu GM-CSF (34)	Hu GRO-a (61)	Hu HGF (62)	Hu IFN-a2 (20)	Hu IFN-g (21)	Hu IL-1a (63)	Hu IL-1b (39)	Hu IL-1ra (25)	Hu IL-2 (38)	Hu IL-2Ra (13)	Hu IL-3 (64)	Hu IL-4 (52)	Hu IL-5 (33)	Hu IL-6 (19)	Hu IL-7 (74)	Hu IL-8 (54)	Hu IL-9 (77)	Hu IL-10 (56)	Hu IL-12(p70) (75)	Hu IL-12(p40) (28)	Hu IL-13 (51)	Hu IL-15 (73)	Hu IL-16 (27)	Hu IL-17A (76)	Hu IL-18 (42)	Hu IP-10 (48)	Hu LIF (29)	Hu M-CSF (67)	Hu MCP-1(MCAF) (53)	Hu MCP-3 (26)	Hu MIF (35)	Hu MIG (14)	Hu MIP-1a (55)	Hu MIP-1b (18)	Hu PDGF-bb (47)	Hu RANTES (37)	Hu SCF (65)	Hu SCGF-b (78)	Hu SDF-1a (22)	Hu TNF-a (36)	Hu TNF-b (30)	Hu TRAIL (66)	Hu VEGF (45)
Type	Well	Obs Conc	Obs Conc	Obs Conc	Obs Conc	Obs Conc	Obs Conc	Obs Conc	Obs Conc	Obs Conc	Obs Conc	Obs Conc	Obs Conc	Obs Conc	Obs Conc	Obs Conc	Obs Conc	Obs Conc	Obs Conc	Obs Conc	Obs Conc	Obs Conc	Obs Conc	Obs Conc	Obs Conc	Obs Conc	Obs Conc	Obs Conc	Obs Conc	Obs Conc	Obs Conc	Obs Conc	Obs Conc	Obs Conc	Obs Conc	Obs Conc	Obs Conc	Obs Conc	Obs Conc	Obs Conc	Obs Conc	Obs Conc	Obs Conc	Obs Conc	Obs Conc	Obs Conc	Obs Conc	Obs Conc	Obs Conc
B	B3,B4
S1	A1,A2	5581.79		1659.46		88208.1	5627.2		193487		5149.4	55713.4	4382.72	147868	15770.1	8854.12	1366.68	3045.87	104410	5346.95		11999.3	21985.8	16533.6	27983.2	270166	3839.58		23551.8	44965.2	14881.5		69759.5	10740.7	7245.33	3484.52	42311.8	23594.4			54382	13624.7	30101.1	1511400		78376.6	18271.1	9082.19	81517.6
S2	B1,B2	1400.95	5879.9	422.94	11571.1	24589.4	1608.62		54175.2	6037.16	1309.26	14282.1	1207.91	38229.8	3957.69	3415.96	355.08	1190.56	28779.1	1419.17	10161.9	3939.65	5129.83	4699.25	8398.71	63408.9	972.99	61959.6	5338.79	12060.2	4020.28	7652.58	16205.1	2978.54	2317.06	1005.73	9170.21	5792.92	302.69	2140.55	13897	3746.9	8887.33	816225	13782.4	19180.2	4813.61	4098.09	22360.3
S3	C1,C2	347.19	1481.8	102.98	4597.28	5700.04	372.97	22608.7	12251.9	1462.95	321.24	3423.64	279.72	9410.6	986.81	747.11	83.75	253.27	6940.56	330.37	2516.33	825.4	1335.62	1033.09	1746.88	16701	240.58	15751.1	1424.59	2821.77	911.85	1805.35	4144.93	684.65	557.72	234.02	2383.19	1462.48	75.36	536.28	3299.52	900.08	1894.52	183505	2962.05	4815.99	1122.33	756.73	5441.66
S4	D1,D2	87.12	360.55	26.39	959.31	1413.65	99.4	5615.05	3392.77	377.2	79.79	900.11	73.27	2369.56	246.9	198.1	21.7	67.45	1798.58	86.42	641.87	213.28	330.11	278.86	491.71	3953.75	59.27	3851.9	341.45	724.69	234.2	450.4	1044	182.03	142.72	62.04	667.43	362.01	18.98	133.03	948.17	238.23	512.9	46825.7	820.76	1225.88	297.95	268.17	1381.65
S5	E1,E2	23.13	96.57	6.61	272.29	370.65	23.35	1406	825.42	90.52	21.33	221.32	18.35	588.46	61.89	49.94	5.61	16.04	444.54	22.45	156.3	56.97	80.69	72.47	119.81	1017.74	16.12	994.57	86.5	186.41	64.05	122.91	250.51	46.13	35.69	14.69	147.57	92.99	4.69	34.17	235.59	58.63	131.01	11181.6	192.37	298.85	72.91	47.56	339.8
S6	F1,F2	4.28	22	1.57	57.68	94.54	6.03	350.92	188.59	23.32	4.72	52.91	4.32	148.49	15.35	11.09	1.25	3.94	101.52	4.97	38.51	13	21.09	15.86	28.49	256.15	3.46	232.82	21.21	43.8	14.15	27.76	65	10.6	8.39	3.77	38.07	21.54	1.19	7.95	38.81	12.91	30.8	3089.79	48.58	70.87	17.34	12.47	86.14
S7	G1,G2	1.71	5.84	0.45	18.17	19.71	1.53	92.76	50.7	6.02	1.35	14.29	1.19	36.43	3.89	3.29	0.37	1.2	31.36	1.38	11.57	3.31	5.56	4.15	7.29	63.36	1.07	82.22	6.06	11.62	3.42	7.63	17.59	2.65	2.37	0.95	11.25	6.54	0.29	2.43	14.95	4.22	7.64	790.14	15.17	22.74	5.21	3.94
S8	H1,H2	0.58	1.56	0.09	4.48	7.05	0.36	OOR <	14.35	1.29	0.32	3.35	0.27		0.96	0.76	0.09	0.19		0.36	2.55	0.9	0.91	1.29	2.04	17.07	0.21	OOR <	1.09	2.74	1.19		3.38	0.82		0.23	OOR <	1.14		0.37	7.37		2.1	68.04	OOR <	3.85	0.89
S9	A3,A4		0.28		OOR <				2.48								0.02				OOR <				0.38	2.87	0.06			0.74			0.89										0.47
C1	A12,B12	30.41	219.43	9.23	707.34	718.27	38.06	2542.35	1686.71	132.28	55.23	369.3	38.46	1281.04	90.72	84.77	10.35	20.46	610.2	37.58	350.09	47.98	159.52	155.58	196.6	1627.86	18.72	1997	133.91	291.73	134.27	184.05	472.67	88.99	54.2	15.89	347.71	85.14	7.22	65.07	492.47	169.13	272.58	30351.5	218.08	667.75	198.94	75.74	477.59
X1	C3,D3	OOR <	736.04	50.87	34.16	29.5	OOR <	1044.92	988.84	OOR <	3.16	OOR <	*0.11	195.58	OOR <	99.5	OOR <	5.51	OOR <	9.68	OOR <	38.37	783.51	OOR <	OOR <	68.29	0.23	OOR <	47.87	6.41	72.97	182.35	OOR <	25.27	21.49	OOR <	666.53	153.81	1.29	352.72	2431.09	15773.5	75.87	113664	976.81	50.61	1259	34.23	OOR <
X2	E3,F3	OOR <	752.2	33.55	37.32	92.31	OOR <	779.07	572.58	OOR <	1.5	OOR <	1.44	294.5	OOR <	70.72	OOR <	4.34	OOR <	16.16	OOR <	9.76	667.73	OOR <	OOR <	35.21	0.55	OOR <	56.19	7.17	120.52	460.27	OOR <	27.03	23.41	OOR <	243.29	166.38	3.12	296.24	1410.53	10263	93.99	138864	817.5	51.54	959.62	42.74	OOR <
X3	G3,H3	OOR <	1432.51	64.84	37.32	75.41	OOR <	984.52	488.68	OOR <	*0.18	OOR <	1.61	*27.98	OOR <	48.63	OOR <	5.94	OOR <	OOR <	OOR <	3.59	698.58	OOR <	OOR <	78.96	0.44	OOR <	61.66	9.82	102.12	132.27	21.05	26.07	27.42	OOR <	241.27	253.94	1.87	343.21	2120.71	14760.9	74.65	107332	833.62	57.11	1078.15	39.21	OOR <
X4	C4,D4	OOR <	1335.76	45.34	40.34	53.19	OOR <	942.78	433.51	OOR <	*0.42	OOR <	1.26	OOR <	OOR <	49.34	OOR <	4.34	OOR <	OOR <	OOR <	7.43	742.69	OOR <	OOR <	OOR <	OOR <	OOR <	40.34	4.89	95.87	250.65	5.64	21.28	19.24	OOR <	188.76	454.27	2	319.47	939.06	14309.8	71.31	87486.5	768.96	70.92	995.16	44.11	OOR <
X5	E4,F4	OOR <	882.74	64.04	39.35	83.35	OOR <	888.29	338.64	OOR <	*1.03	OOR <	1.08	OOR <	OOR <	50.77	OOR <	5.51	OOR <	OOR <	OOR <	18.27	790.42	OOR <	OOR <	73.64	*0.12	OOR <	30.21	10.19	14.93	424.81	5.64	8.05	48.46	OOR <	137.98	1803.84	2.59	372.81	1758.47	11488.1	82.54	91392.4	654.33	54.33	1140	50.85	OOR <
X6	G4,H4	OOR <	963.82	53.3	37.32	85.6	OOR <	974.87	293.25	OOR <	*0.67	OOR <	1.08	OOR <	OOR <	55.76	OOR <	5.08	OOR <	OOR <	OOR <	10.63	820.99	OOR <	OOR <	23.63	OOR <	OOR <	37.48	9.44	16.61	217.85	7.66	12.03	80.13	OOR <	144.13	436.04	2.53	356.32	1008.07	12203.5	119.95	87564.6	701.68	59.88	1269.6	49.32	OOR <
X7	A5,B5	OOR <	1127.73	52.62	33.07	44.69	OOR <	1071.58	351.9	OOR <	*0.55	OOR <	OOR <	OOR <	OOR <	46.85	OOR <	4.18	OOR <	OOR <	OOR <	22.71	786.39	OOR <	OOR <	46.46	0.44	OOR <	37.96	7.17	81.72	191.21	17.31	14.74	25.57	OOR <	290.12	155.25	*1.05	358.71	896.49	14830.6	77.69	92486.1	754.74	48.75	1243.96	34.02	OOR <
X8	C5,D5	OOR <	1469.63	25.91	42.29	60.33	OOR <	809.38	545.86	OOR <	*0.91	OOR <	*0.71	171.83	OOR <	63.24	OOR <	3.48	OOR <	33.71	OOR <	34.68	647.78	OOR <	OOR <	35.21	OOR <	OOR <	40.82	10.19	182.13	231.58	13.51	44.15	31.05	OOR <	259.52	217.13	1.81	324.14	288.06	5818.32	91.88	82955.7	704.24	41.26	1081.43	25.22	OOR <
X9	E5,F5	OOR <	765.02	37.81	26.09	57.96	OOR <	847.02	737.1	OOR <	1.74	OOR <	OOR <	*58.38	OOR <	43.99	OOR <	3.72	OOR <	9.68	OOR <	22.71	666.59	OOR <	OOR <	40.87	OOR <	OOR <	44.12	4.89	24.18	277.24	OOR <	9.64	32.07	OOR <	381.63	504.7	2.26	311.12	1908.36	11138.8	64.28	116791	932.39	44.07	992.46	45.66	OOR <
X10	G5,H5	OOR <	796.79	34.31	22.2	70.82	OOR <	753.85	412.61	OOR <	OOR <	OOR <	OOR <	OOR <	OOR <	24.67	OOR <	3.24	OOR <	OOR <	OOR <	*3.44	660.32	OOR <	OOR <	11.5	0.84	OOR <	30.21	8.31	17.87	128.1	OOR <	6.62	23.41	OOR <	188.76	161.37	1.84	315.4	733.84	11129.9	63.05	68345.8	783.14	40.32	1222.28	36.43	OOR <
X11	A6,B6	OOR <	1361.9	46.32	35.23	85.6	OOR <	1078.14	505.82	OOR <	1.62	OOR <	*0.11	217.62	OOR <	46.85	OOR <	4.93	OOR <	OOR <	OOR <	11.65	866.72	OOR <	OOR <	OOR <	OOR <	OOR <	46.47	7.17	54.92	394.12	13.51	11.87	30.79	OOR <	333.43	454.27	1.84	385.25	2014.38	19230.3	59.36	127196	980.8	56.18	1328.45	45.85	OOR <
X12	C6,D6	OOR <	1495.36	54.82	39.35	94.53	OOR <	957.74	350.01	OOR <	OOR <	OOR <	1.44	145.73	OOR <	40.06	OOR <	3.56	OOR <	*0.41	OOR <	9.03	553.48	OOR <	2.31	OOR <	OOR <	OOR <	56.19	9.07	82.36	589.45	13.51	17.93	66.68	OOR <	316.86	290.44	2.2	306.41	1393.75	10980.7	83.14	105691	1057.47	58.96	797.85	53.14	OOR <
X13	E6,F6	OOR <	677.02	35.07	26.09	177.19	OOR <	1207.22	1882.28	OOR <	5.27	OOR <	1.17	1589.52	OOR <	173.91	OOR <	3.4	OOR <	26.39	OOR <	31.83	816.37	OOR <	OOR <	185.59	OOR <	OOR <	93.56	7.93	133.81	569.12	*1.39	28.78	39.25	OOR <	554.76	439.64	4.41	381.7	2120.71	16307.7	75.87	221874	931.39	57.11	1231.73	45.66	OOR <
X14	G6,H6	19.71	939.76	37.81	37.32	170	7.33	1423.46	629.89	6.81	14.92	67.37	1.17	419.08	5.31	119.37	2.72	4.93	OOR <	12.01	OOR <	15.69	906.23	*0.22	13.83	296.17	2.87	362.69	102.62	33.78	106.65	342.15	112.14	33.26	27.42	5.55	432.92	347.76	2.95	414.41	1687.19	15062.7	119.95	181699	947.87	137.62	1281.34	65.32	*160.33
X15	A7,B7	17.77	828.03	30.8	40.34	48.36	4.22	925	742.85	OOR <	1.5	OOR <	*0.32	571.08	OOR <	82.81	OOR <	2.4	OOR <	13.01	OOR <	6.11	602.26	OOR <	OOR <	68.29	OOR <	OOR <	47.87	5.65	39.94	415.4	OOR <	28.62	26.37	OOR <	268.68	379.94	2.06	303.85	2476.12	12602.7	61.21	139178	921.9	27.03	949.42	38.41	OOR <
X16	C7,D7	25.85	727.13	34.92	37.32	61.5	6.61	977.3	263.05	OOR <	1.98	OOR <	OOR <	OOR <	OOR <	74.63	OOR <	2.49	OOR <	10.18	OOR <	3.89	607.37	OOR <	4.64	11.5	OOR <	OOR <	34.11	4.89	27.54	397.37	OOR <	26.87	28.73	OOR <	142.08	323.28	1.87	318.46	1531.64	11163.5	74.65	105769	955.86	40.32	996.24	32.21	OOR <
X17	E7,F7	OOR <	1059.14	71.18	28.52	71.97	OOR <	1114.52	365.17	OOR <	OOR <	OOR <	*0.71	*80.63	OOR <	45.78	OOR <	4.18	OOR <	OOR <	OOR <	16.4	810.02	OOR <	OOR <	*5.00	OOR <	OOR <	45.06	7.93	27.75	304.42	130.14	25.11	53.71	OOR <	645.16	253.28	1.9	404.66	3774.95	38708.8	77.69	157850	703.73	45.94	1280.78	45.08	OOR <
X18	G7,H7	OOR <	1291.52	79.14	29.69	55.58	OOR <	1122.9	346.22	OOR <	*0.79	OOR <	*0.32	OOR <	OOR <	71.43	OOR <	5.08	OOR <	OOR <	OOR <	5.67	799.06	OOR <	OOR <	23.63	OOR <	OOR <	33.14	7.55	35.73	291.38	154.41	23.67	49.84	OOR <	366.87	138.83	1.58	387.12	1966.46	16857.5	90.98	125631	721.12	62.65	1246.74	48.74	OOR <
X19	A8,B8	OOR <	1847.74	65.6	36.28	35.94	OOR <	1118.72	521.07	OOR <	2.21	OOR <	1.08	OOR <	OOR <	43.99	OOR <	4.56	OOR <	OOR <	OOR <	OOR <	902.74	OOR <	OOR <	35.21	0.65	OOR <	45.06	6.41	21.66	116.13	5.64	11.55	34.58	OOR <	389.05	131.78	*0.88	386.43	1160.16	18361.1	74.65	63500.2	842.68	55.25	1411.56	46.82	OOR <
X20	C8,D8	OOR <	2073.94	123.59	39.35	88.97	OOR <	1177.83	821.52	OOR <	1.74	OOR <	1.08	OOR <	OOR <	70.01	OOR <	5.58	OOR <	OOR <	OOR <	6.99	812.33	OOR <	OOR <	57.47	0.44	OOR <	42.24	10.19	28.38	197.41	5.64	19.04	54.38	OOR <	391.17	283.66	2.09	366.47	1491.21	21437.7	116.09	123049	1057.97	47.81	1269.05	67.35	OOR <
X21	E8,F8	OOR <	788.43	43.44	26.09	*17.31	OOR <	925	460.13	OOR <	1.26	OOR <	*0.11	OOR <	OOR <	44.35	OOR <	3.16	OOR <	OOR <	OOR <	*0.40	682.01	OOR <	OOR <	17.66	0.23	OOR <	31.68	6.41	29.22	148.86	OOR <	9.32	15.15	OOR <	225.09	56.43	1.22	375.58	1047.63	14405.6	50.08	181068	894.88	43.13	1243.41	31.4	OOR <
X22	G8,H8	OOR <	894.47	73.65	23.53	47.14	OOR <	994.07	372.75	OOR <	1.98	OOR <	*0.22	OOR <	OOR <	54.34	OOR <	4.49	OOR <	OOR <	OOR <	*0.56	809.45	OOR <	OOR <	OOR <	OOR <	OOR <	29.72	7.93	25.02	148.07	5.64	9.32	20.37	OOR <	458.97	80.07	*1.10	349.12	863.81	18429.3	68.26	162093	931.89	30.85	1303.74	33.82	OOR <
X23	A9,B9	OOR <	1580.23	25.91	43.25	208.6	OOR <	1155.78	597.4	OOR <	4.33	OOR <	*0.52	OOR <	OOR <	164.71	OOR <	2.74	OOR <	4.58	OOR <	17.7	899.83	OOR <	OOR <	57.47	*0.12	OOR <	61.66	7.55	41.62	408.26	9.64	42.87	82.59	OOR <	603.01	281.39	5.18	394.68	1070.74	23807.3	105.37	151725	1036.58	79.15	1391.12	45.27	OOR <
X24	C9,D9	OOR <	1297.18	24.83	30.84	141.94	OOR <	1280.4	403.11	OOR <	3.39	OOR <	*0.32	206.79	OOR <	168.61	OOR <	2.22	OOR <	*1.19	OOR <	10.05	831.97	OOR <	OOR <	*5.00	OOR <	OOR <	66.63	6.41	51.33	1126	*1.39	20.96	34.58	OOR <	408.21	2067.16	4.2	380.52	1578.89	19306	90.38	168857	964.84	66.33	1347.03	40.98	OOR <
X25	E9,F9	OOR <	1525.14	23.37	41.32	215.61	OOR <	1323.37	798.48	OOR <	1.98	OOR <	*0.52	238.3	OOR <	83.52	OOR <	2.91	OOR <	11.18	OOR <	21.28	928.96	OOR <	OOR <	68.29	OOR <	OOR <	77.34	5.65	71.48	1399.48	32.01	31.18	68.39	OOR <	628.68	1692.52	6.46	426.74	2196.36	16249.8	85.56	191885	1033.59	82.8	1347.59	32	OOR <
X26	G9,H9	OOR <	555.13	22.07	14.71	78.83	OOR <	861.01	399.31	*0.89	*0.55	OOR <	OOR <	OOR <	OOR <	65.02	OOR <	2.22	OOR <	OOR <	OOR <	*1.49	733.52	OOR <	OOR <	57.47	OOR <	OOR <	22.24	7.17	33	435.02	OOR <	19.04	24.76	OOR <	228.12	122.78	1.84	378.64	1592.4	12839.4	42.9	120467	757.79	38.43	1196.79	28.12	OOR <
X27	A10,B10	OOR <	613.56	31.22	31.97	150.32	OOR <	974.87	502.01	OOR <	2.8	OOR <	OOR <	OOR <	OOR <	104.83	OOR <	2.99	OOR <	OOR <	OOR <	4.78	873.1	OOR <	OOR <	99.95	0.34	OOR <	30.7	5.27	140.16	1256.9	15.42	39.98	47.07	OOR <	308.61	1398.67	3.04	400.46	1649.91	15414.2	62.44	161307	748.64	49.68	1504.73	61.42	OOR <
X28	C10,D10	OOR <	924.66	56.91	24.83	158.64	OOR <	818.24	773.54	9.32	3.39	OOR <	OOR <	OOR <	OOR <	156.22	OOR <	3.4	OOR <	*0.93	OOR <	3.59	732.37	OOR <	OOR <	68.29	0.34	OOR <	53.43	7.93	116.18	2934.13	15.42	37.42	110.26	OOR <	676.08	1261.06	3.78	356.02	2548.96	6239.68	82.84	171927	1000.73	44.07	1183.52	50.47	OOR <
X29	E10,F10	OOR <	1181.27	77.27	31.97	86.73	OOR <	994.07	543.95	OOR <	*0.91	*3.59	*0.90	OOR <	OOR <	77.48	OOR <	3.95	OOR <	OOR <	OOR <	6.4	826.19	OOR <	OOR <	57.47	OOR <	OOR <	28.74	9.44	50.48	405.5	OOR <	35.82	36.07	OOR <	230.14	488.87	1.78	378.84	698.32	18293.5	89.48	93189.1	796.3	44.07	1272.96	50.47	OOR <
X30	G10,H10	OOR <	1167.73	60.24	26.09	141.94	OOR <	1022.14	693.04	OOR <	3.39	OOR <	*0.71	*27.98	OOR <	195.5	OOR <	3.4	OOR <	OOR <	OOR <	5.96	765.1	OOR <	OOR <	46.46	OOR <	OOR <	41.29	6.79	121.82	1214.69	3.56	57.62	37.05	OOR <	271.73	2918.71	3.69	360.6	818.19	18244.8	112.52	104362	806.4	47.81	1256.77	63.84	OOR <
X31	A11,B11	OOR <	1293.22	63.05	35.23	129.24	OOR <	1131.21	685.38	OOR <	4.1	OOR <	1.08	OOR <	OOR <	157.63	OOR <	3.4	OOR <	3.49	OOR <	11.79	645.5	OOR <	OOR <	23.63	OOR <	OOR <	53.43	6.41	112.49	1351.85	OOR <	42.87	91.68	OOR <	485.31	2320.05	3.24	310.3	462.29	3801.22	116.09	108426	1038.07	67.25	918.88	47.78	OOR <
X32	C11,D11	OOR <	587.96	22.22	OOR <	44.69	OOR <	861.01	391.72	OOR <	*0.30	OOR <	OOR <	OOR <	OOR <	74.28	OOR <	1.28	OOR <	OOR <	OOR <	*1.18	782.36	OOR <	OOR <	23.63	OOR <	OOR <	30.7	3.73	38.67	215.9	17.31	10.28	13.63	OOR <	196.84	103.61	*0.88	386.53	746.78	12590.4	69.48	96626.6	727.76	32.76	1164.21	41.76	OOR <
X33	E11,F11	OOR <	743.28	42.15	14.71	107.72	OOR <	1149.69	817.68	OOR <	5.5	OOR <	1.52	OOR <	OOR <	193.02	OOR <	2.74	OOR <	OOR <	OOR <	6.4	814.64	OOR <	OOR <	62.9	0.34	OOR <	70.22	4.12	149.82	6246.14	37.38	14.74	34.58	OOR <	423.22	3738.53	2.87	404.76	945.62	OOR >	89.78	119529	1065.43	55.25	1338.58	76.85	OOR <
X34	G11,H11	OOR <	810.73	37.02	19.39	124.98	OOR <	1095.42	689.21	OOR <	4.33	OOR <	*0.99	OOR <	OOR <	265.52	OOR <	2.57	OOR <	OOR <	OOR <	*3.44	816.37	OOR <	OOR <	35.21	0.65	OOR <	68.88	4.5	173.01	2863.17	35.6	26.39	22.87	*0.24	411.42	2864.68	3.42	394.09	971.89	33343.2	83.75	128135	1033.59	55.25	1299.81	70.29	OOR <
*** = Value not available; --- = Designated as an outlier
*Value = Value extrapolated beyond standard range
OOR = Out of Range; OOR> = Out of Range Above; OOR< = Out of Range Below
Exp Conc = Expected Concentration; Obs Conc = Observed Concentration

## Sheet: Exp Conc
File Name: C:\Cell Therapy\Hedvig\DART plate 4.rbx
Acquisition Date: 05-Jan-2022, 11:41 AM
Reader Serial Number: LX10017068422
Plate ID:
RP1 PMT (Volts): 580.95
RP1 Target: 3635
		Hu b-NGF (46)	Hu CTACK (72)	Hu Eotaxin (43)	Hu FGF basic (44)	Hu G-CSF (57)	Hu GM-CSF (34)	Hu GRO-a (61)	Hu HGF (62)	Hu IFN-a2 (20)	Hu IFN-g (21)	Hu IL-1a (63)	Hu IL-1b (39)	Hu IL-1ra (25)	Hu IL-2 (38)	Hu IL-2Ra (13)	Hu IL-3 (64)	Hu IL-4 (52)	Hu IL-5 (33)	Hu IL-6 (19)	Hu IL-7 (74)	Hu IL-8 (54)	Hu IL-9 (77)	Hu IL-10 (56)	Hu IL-12(p70) (75)	Hu IL-12(p40) (28)	Hu IL-13 (51)	Hu IL-15 (73)	Hu IL-16 (27)	Hu IL-17A (76)	Hu IL-18 (42)	Hu IP-10 (48)	Hu LIF (29)	Hu M-CSF (67)	Hu MCP-1(MCAF) (53)	Hu MCP-3 (26)	Hu MIF (35)	Hu MIG (14)	Hu MIP-1a (55)	Hu MIP-1b (18)	Hu PDGF-bb (47)	Hu RANTES (37)	Hu SCF (65)	Hu SCGF-b (78)	Hu SDF-1a (22)	Hu TNF-a (36)	Hu TNF-b (30)	Hu TRAIL (66)	Hu VEGF (45)
Type	Well	Exp Conc	Exp Conc	Exp Conc	Exp Conc	Exp Conc	Exp Conc	Exp Conc	Exp Conc	Exp Conc	Exp Conc	Exp Conc	Exp Conc	Exp Conc	Exp Conc	Exp Conc	Exp Conc	Exp Conc	Exp Conc	Exp Conc	Exp Conc	Exp Conc	Exp Conc	Exp Conc	Exp Conc	Exp Conc	Exp Conc	Exp Conc	Exp Conc	Exp Conc	Exp Conc	Exp Conc	Exp Conc	Exp Conc	Exp Conc	Exp Conc	Exp Conc	Exp Conc	Exp Conc	Exp Conc	Exp Conc	Exp Conc	Exp Conc	Exp Conc	Exp Conc	Exp Conc	Exp Conc	Exp Conc	Exp Conc
B	B3,B4
S1	A1,A2	5588	23568	1672	64265	92708	6139	359793	206199	23703	5180	56205	4615	151187	15804	12372	1381	4182	112840	5475	40502	13811	21087	17492	30151	259773	3862	249528	22169	46344	15221	29652	66013	11388	9025	3844	39312	23305	1209	8569	55369	14739	32275	2957700	50373	77167	18601	13476	87702
S2	B1,B2	1397	5892	418	16066.2	23177	1534.75	89948.2	51549.8	5925.75	1295	14051.2	1153.75	37796.8	3951	3093	345.25	1045.5	28210	1368.75	10125.5	3452.75	5271.75	4373	7537.75	64943.2	965.5	62382	5542.25	11586	3805.25	7413	16503.2	2847	2256.25	961	9828	5826.25	302.25	2142.25	13842.2	3684.75	8068.75	739422	12593.2	19291.8	4650.25	3369	21925.5
S3	C1,C2	349.25	1473	104.5	4016.56	5794.25	383.69	22487.1	12887.4	1481.44	323.75	3512.81	288.44	9449.19	987.75	773.25	86.31	261.38	7052.5	342.19	2531.38	863.19	1317.94	1093.25	1884.44	16235.8	241.38	15595.5	1385.56	2896.5	951.31	1853.25	4125.81	711.75	564.06	240.25	2457	1456.56	75.56	535.56	3460.56	921.19	2017.19	184856	3148.31	4822.94	1162.56	842.25	5481.38
S4	D1,D2	87.31	368.25	26.13	1004.14	1448.56	95.92	5621.77	3221.86	370.36	80.94	878.2	72.11	2362.3	246.94	193.31	21.58	65.34	1763.13	85.55	632.84	215.8	329.48	273.31	471.11	4058.95	60.34	3898.88	346.39	724.13	237.83	463.31	1031.45	177.94	141.02	60.06	614.25	364.14	18.89	133.89	865.14	230.3	504.3	46213.9	787.08	1205.73	290.64	210.56	1370.34
S5	E1,E2	21.83	92.06	6.53	251.04	362.14	23.98	1405.44	805.46	92.59	20.23	219.55	18.03	590.57	61.73	48.33	5.39	16.34	440.78	21.39	158.21	53.95	82.37	68.33	117.78	1014.74	15.09	974.72	86.6	181.03	59.46	115.83	257.86	44.48	35.25	15.02	153.56	91.04	4.72	33.47	216.29	57.57	126.07	11553.5	196.77	301.43	72.66	52.64	342.59
S6	F1,F2	5.46	23.02	1.63	62.76	90.54	6	351.36	201.37	23.15	5.06	54.89	4.51	147.64	15.43	12.08	1.35	4.08	110.2	5.35	39.55	13.49	20.59	17.08	29.44	253.68	3.77	243.68	21.65	45.26	14.86	28.96	64.47	11.12	8.81	3.75	38.39	22.76	1.18	8.37	54.07	14.39	31.52	2888.37	49.19	75.36	18.17	13.16	85.65
S7	G1,G2	1.36	5.75	0.41	15.69	22.63	1.5	87.84	50.34	5.79	1.26	13.72	1.13	36.91	3.86	3.02	0.34	1.02	27.55	1.34	9.89	3.37	5.15	4.27	7.36	63.42	0.94	60.92	5.41	11.31	3.72	7.24	16.12	2.78	2.2	0.94	9.6	5.69	0.3	2.09	13.52	3.6	7.88	722.09	12.3	18.84	4.54	3.29	21.41
S8	H1,H2	0.34	1.44	0.1	3.92	5.66	0.37	21.96	12.59	1.45	0.32	3.43	0.28	9.23	0.96	0.76	0.08	0.26	6.89	0.33	2.47	0.84	1.29	1.07	1.84	15.86	0.24	15.23	1.35	2.83	0.93	1.81	4.03	0.7	0.55	0.23	2.4	1.42	0.07	0.52	3.38	0.9	1.97	180.52	3.07	4.71	1.14	0.82	5.35
S9	A3,A4	0.09	0.36	0.03	0.98	1.41	0.09	5.49	3.15	0.36	0.08	0.86	0.07	2.31	0.24	0.19	0.02	0.06	1.72	0.08	0.62	0.21	0.32	0.27	0.46	3.96	0.06	3.81	0.34	0.71	0.23	0.45	1.01	0.17	0.14	0.06	0.6	0.36	0.02	0.13	0.84	0.22	0.49	45.13	0.77	1.18	0.28	0.21	1.34
C1	A12,B12	0	0	0	0	0	0	0	0	0	0	0	0	0	0	0	0	0	0	0	0	0	0	0	0	0	0	0	0	0	0	0	0	0	0	0	0	0	0	0	0	0	0	0	0	0	0	0	0
X1	C3,D3
X2	E3,F3
X3	G3,H3
X4	C4,D4
X5	E4,F4
X6	G4,H4
X7	A5,B5
X8	C5,D5
X9	E5,F5
X10	G5,H5
X11	A6,B6
X12	C6,D6
X13	E6,F6
X14	G6,H6
X15	A7,B7
X16	C7,D7
X17	E7,F7
X18	G7,H7
X19	A8,B8
X20	C8,D8
X21	E8,F8
X22	G8,H8
X23	A9,B9
X24	C9,D9
X25	E9,F9
X26	G9,H9
X27	A10,B10
X28	C10,D10
X29	E10,F10
X30	G10,H10
X31	A11,B11
X32	C11,D11
X33	E11,F11
X34	G11,H11
*** = Value not available; --- = Designated as an outlier
*Value = Value extrapolated beyond standard range
OOR = Out of Range; OOR> = Out of Range Above; OOR< = Out of Range Below
Exp Conc = Expected Concentration; Obs Conc = Observed Concentration

## Sheet: (Obs Exp) X 100
File Name: C:\Cell Therapy\Hedvig\DART plate 4.rbx
Acquisition Date: 05-Jan-2022, 11:41 AM
Reader Serial Number: LX10017068422
Plate ID:
RP1 PMT (Volts): 580.95
RP1 Target: 3635
		Hu b-NGF (46)	Hu CTACK (72)	Hu Eotaxin (43)	Hu FGF basic (44)	Hu G-CSF (57)	Hu GM-CSF (34)	Hu GRO-a (61)	Hu HGF (62)	Hu IFN-a2 (20)	Hu IFN-g (21)	Hu IL-1a (63)	Hu IL-1b (39)	Hu IL-1ra (25)	Hu IL-2 (38)	Hu IL-2Ra (13)	Hu IL-3 (64)	Hu IL-4 (52)	Hu IL-5 (33)	Hu IL-6 (19)	Hu IL-7 (74)	Hu IL-8 (54)	Hu IL-9 (77)	Hu IL-10 (56)	Hu IL-12(p70) (75)	Hu IL-12(p40) (28)	Hu IL-13 (51)	Hu IL-15 (73)	Hu IL-16 (27)	Hu IL-17A (76)	Hu IL-18 (42)	Hu IP-10 (48)	Hu LIF (29)	Hu M-CSF (67)	Hu MCP-1(MCAF) (53)	Hu MCP-3 (26)	Hu MIF (35)	Hu MIG (14)	Hu MIP-1a (55)	Hu MIP-1b (18)	Hu PDGF-bb (47)	Hu RANTES (37)	Hu SCF (65)	Hu SCGF-b (78)	Hu SDF-1a (22)	Hu TNF-a (36)	Hu TNF-b (30)	Hu TRAIL (66)	Hu VEGF (45)
Type	Well	(Obs/Exp) * 100	(Obs/Exp) * 100	(Obs/Exp) * 100	(Obs/Exp) * 100	(Obs/Exp) * 100	(Obs/Exp) * 100	(Obs/Exp) * 100	(Obs/Exp) * 100	(Obs/Exp) * 100	(Obs/Exp) * 100	(Obs/Exp) * 100	(Obs/Exp) * 100	(Obs/Exp) * 100	(Obs/Exp) * 100	(Obs/Exp) * 100	(Obs/Exp) * 100	(Obs/Exp) * 100	(Obs/Exp) * 100	(Obs/Exp) * 100	(Obs/Exp) * 100	(Obs/Exp) * 100	(Obs/Exp) * 100	(Obs/Exp) * 100	(Obs/Exp) * 100	(Obs/Exp) * 100	(Obs/Exp) * 100	(Obs/Exp) * 100	(Obs/Exp) * 100	(Obs/Exp) * 100	(Obs/Exp) * 100	(Obs/Exp) * 100	(Obs/Exp) * 100	(Obs/Exp) * 100	(Obs/Exp) * 100	(Obs/Exp) * 100	(Obs/Exp) * 100	(Obs/Exp) * 100	(Obs/Exp) * 100	(Obs/Exp) * 100	(Obs/Exp) * 100	(Obs/Exp) * 100	(Obs/Exp) * 100	(Obs/Exp) * 100	(Obs/Exp) * 100	(Obs/Exp) * 100	(Obs/Exp) * 100	(Obs/Exp) * 100	(Obs/Exp) * 100
B	B3,B4
S1	A1,A2	100		99		95	92		94		99	99	95	98	100	72	99	73	93	98		87	104	95	93	104	99		106	97	98		106	94	80	91	108	101			98	92	93	51		102	98	67	93
S2	B1,B2	100	100	101	72	106	105		105	102	101	102	105	101	100	110	103	114	102	104	100	114	97	107	111	98	101	99	96	104	106	103	98	105	103	105	93	99	100	100	100	102	110	110	109	99	104	122	102
S3	C1,C2	99	101	99	114	98	97	101	95	99	99	97	97	100	100	97	97	97	98	97	99	96	101	94	93	103	100	101	103	97	96	97	100	96	99	97	97	100	100	100	95	98	94	99	94	100	97	90	99
S4	D1,D2	100	98	101	96	98	104	100	105	102	99	102	102	100	100	102	101	103	102	101	101	99	100	102	104	97	98	99	99	100	98	97	101	102	101	103	109	99	100	99	110	103	102	101	104	102	103	127	101
S5	E1,E2	106	105	101	108	102	97	100	102	98	105	101	102	100	100	103	104	98	101	105	99	106	98	106	102	100	107	102	100	103	108	106	97	104	101	98	96	102	99	102	109	102	104	97	98	99	100	90	99
S6	F1,F2	78	96	96	92	104	101	100	94	101	93	96	96	101	99	92	92	97	92	93	97	96	102	93	97	101	92	96	98	97	95	96	101	95	95	100	99	95	101	95	72	90	98	107	99	94	95	95	101
S7	G1,G2	125	102	109	116	87	102	106	101	104	106	104	105	99	101	109	109	117	114	103	117	98	108	97	99	100	113	135	112	103	92	105	109	95	107	101	117	115	100	116	111	117	97	109	123	121	115	120
S8	H1,H2	171	109	89	114	125	95	***	114	89	100	98	96		99	100	111	73		108	103	107	71	121	111	108	90	***	81	97	128		84	118		98	***	80		70	218		106	38	***	82	79
S9	A3,A4		79		***				79								83				***				83	73	98			104			88										96
C1	A12,B12	***	***	***	***	***	***	***	***	***	***	***	***	***	***	***	***	***	***	***	***	***	***	***	***	***	***	***	***	***	***	***	***	***	***	***	***	***	***	***	***	***	***	***	***	***	***	***	***
X1	C3,D3
X2	E3,F3
X3	G3,H3
X4	C4,D4
X5	E4,F4
X6	G4,H4
X7	A5,B5
X8	C5,D5
X9	E5,F5
X10	G5,H5
X11	A6,B6
X12	C6,D6
X13	E6,F6
X14	G6,H6
X15	A7,B7
X16	C7,D7
X17	E7,F7
X18	G7,H7
X19	A8,B8
X20	C8,D8
X21	E8,F8
X22	G8,H8
X23	A9,B9
X24	C9,D9
X25	E9,F9
X26	G9,H9
X27	A10,B10
X28	C10,D10
X29	E10,F10
X30	G10,H10
X31	A11,B11
X32	C11,D11
X33	E11,F11
X34	G11,H11
*** = Value not available; --- = Designated as an outlier
*Value = Value extrapolated beyond standard range
OOR = Out of Range; OOR> = Out of Range Above; OOR< = Out of Range Below
Exp Conc = Expected Concentration; Obs Conc = Observed Concentration

## Sheet: Dilution
File Name: C:\Cell Therapy\Hedvig\DART plate 4.rbx
Acquisition Date: 05-Jan-2022, 11:41 AM
Reader Serial Number: LX10017068422
Plate ID:
RP1 PMT (Volts): 580.95
RP1 Target: 3635
		Hu b-NGF (46)	Hu CTACK (72)	Hu Eotaxin (43)	Hu FGF basic (44)	Hu G-CSF (57)	Hu GM-CSF (34)	Hu GRO-a (61)	Hu HGF (62)	Hu IFN-a2 (20)	Hu IFN-g (21)	Hu IL-1a (63)	Hu IL-1b (39)	Hu IL-1ra (25)	Hu IL-2 (38)	Hu IL-2Ra (13)	Hu IL-3 (64)	Hu IL-4 (52)	Hu IL-5 (33)	Hu IL-6 (19)	Hu IL-7 (74)	Hu IL-8 (54)	Hu IL-9 (77)	Hu IL-10 (56)	Hu IL-12(p70) (75)	Hu IL-12(p40) (28)	Hu IL-13 (51)	Hu IL-15 (73)	Hu IL-16 (27)	Hu IL-17A (76)	Hu IL-18 (42)	Hu IP-10 (48)	Hu LIF (29)	Hu M-CSF (67)	Hu MCP-1(MCAF) (53)	Hu MCP-3 (26)	Hu MIF (35)	Hu MIG (14)	Hu MIP-1a (55)	Hu MIP-1b (18)	Hu PDGF-bb (47)	Hu RANTES (37)	Hu SCF (65)	Hu SCGF-b (78)	Hu SDF-1a (22)	Hu TNF-a (36)	Hu TNF-b (30)	Hu TRAIL (66)	Hu VEGF (45)
Type	Well	Dilution	Dilution	Dilution	Dilution	Dilution	Dilution	Dilution	Dilution	Dilution	Dilution	Dilution	Dilution	Dilution	Dilution	Dilution	Dilution	Dilution	Dilution	Dilution	Dilution	Dilution	Dilution	Dilution	Dilution	Dilution	Dilution	Dilution	Dilution	Dilution	Dilution	Dilution	Dilution	Dilution	Dilution	Dilution	Dilution	Dilution	Dilution	Dilution	Dilution	Dilution	Dilution	Dilution	Dilution	Dilution	Dilution	Dilution	Dilution
B	B3,B4	1	1	1	1	1	1	1	1	1	1	1	1	1	1	1	1	1	1	1	1	1	1	1	1	1	1	1	1	1	1	1	1	1	1	1	1	1	1	1	1	1	1	1	1	1	1	1	1
S1	A1,A2	1	1	1	1	1	1	1	1	1	1	1	1	1	1	1	1	1	1	1	1	1	1	1	1	1	1	1	1	1	1	1	1	1	1	1	1	1	1	1	1	1	1	1	1	1	1	1	1
S2	B1,B2	1	1	1	1	1	1	1	1	1	1	1	1	1	1	1	1	1	1	1	1	1	1	1	1	1	1	1	1	1	1	1	1	1	1	1	1	1	1	1	1	1	1	1	1	1	1	1	1
S3	C1,C2	1	1	1	1	1	1	1	1	1	1	1	1	1	1	1	1	1	1	1	1	1	1	1	1	1	1	1	1	1	1	1	1	1	1	1	1	1	1	1	1	1	1	1	1	1	1	1	1
S4	D1,D2	1	1	1	1	1	1	1	1	1	1	1	1	1	1	1	1	1	1	1	1	1	1	1	1	1	1	1	1	1	1	1	1	1	1	1	1	1	1	1	1	1	1	1	1	1	1	1	1
S5	E1,E2	1	1	1	1	1	1	1	1	1	1	1	1	1	1	1	1	1	1	1	1	1	1	1	1	1	1	1	1	1	1	1	1	1	1	1	1	1	1	1	1	1	1	1	1	1	1	1	1
S6	F1,F2	1	1	1	1	1	1	1	1	1	1	1	1	1	1	1	1	1	1	1	1	1	1	1	1	1	1	1	1	1	1	1	1	1	1	1	1	1	1	1	1	1	1	1	1	1	1	1	1
S7	G1,G2	1	1	1	1	1	1	1	1	1	1	1	1	1	1	1	1	1	1	1	1	1	1	1	1	1	1	1	1	1	1	1	1	1	1	1	1	1	1	1	1	1	1	1	1	1	1	1	1
S8	H1,H2	1	1	1	1	1	1	1	1	1	1	1	1	1	1	1	1	1	1	1	1	1	1	1	1	1	1	1	1	1	1	1	1	1	1	1	1	1	1	1	1	1	1	1	1	1	1	1	1
S9	A3,A4	1	1	1	1	1	1	1	1	1	1	1	1	1	1	1	1	1	1	1	1	1	1	1	1	1	1	1	1	1	1	1	1	1	1	1	1	1	1	1	1	1	1	1	1	1	1	1	1
C1	A12,B12	1	1	1	1	1	1	1	1	1	1	1	1	1	1	1	1	1	1	1	1	1	1	1	1	1	1	1	1	1	1	1	1	1	1	1	1	1	1	1	1	1	1	1	1	1	1	1	1
X1	C3,D3	4	4	4	4	4	4	4	4	4	4	4	4	4	4	4	4	4	4	4	4	4	4	4	4	4	4	4	4	4	4	4	4	4	4	4	4	4	4	4	4	4	4	4	4	4	4	4	4
X2	E3,F3	4	4	4	4	4	4	4	4	4	4	4	4	4	4	4	4	4	4	4	4	4	4	4	4	4	4	4	4	4	4	4	4	4	4	4	4	4	4	4	4	4	4	4	4	4	4	4	4
X3	G3,H3	4	4	4	4	4	4	4	4	4	4	4	4	4	4	4	4	4	4	4	4	4	4	4	4	4	4	4	4	4	4	4	4	4	4	4	4	4	4	4	4	4	4	4	4	4	4	4	4
X4	C4,D4	4	4	4	4	4	4	4	4	4	4	4	4	4	4	4	4	4	4	4	4	4	4	4	4	4	4	4	4	4	4	4	4	4	4	4	4	4	4	4	4	4	4	4	4	4	4	4	4
X5	E4,F4	4	4	4	4	4	4	4	4	4	4	4	4	4	4	4	4	4	4	4	4	4	4	4	4	4	4	4	4	4	4	4	4	4	4	4	4	4	4	4	4	4	4	4	4	4	4	4	4
X6	G4,H4	4	4	4	4	4	4	4	4	4	4	4	4	4	4	4	4	4	4	4	4	4	4	4	4	4	4	4	4	4	4	4	4	4	4	4	4	4	4	4	4	4	4	4	4	4	4	4	4
X7	A5,B5	4	4	4	4	4	4	4	4	4	4	4	4	4	4	4	4	4	4	4	4	4	4	4	4	4	4	4	4	4	4	4	4	4	4	4	4	4	4	4	4	4	4	4	4	4	4	4	4
X8	C5,D5	4	4	4	4	4	4	4	4	4	4	4	4	4	4	4	4	4	4	4	4	4	4	4	4	4	4	4	4	4	4	4	4	4	4	4	4	4	4	4	4	4	4	4	4	4	4	4	4
X9	E5,F5	4	4	4	4	4	4	4	4	4	4	4	4	4	4	4	4	4	4	4	4	4	4	4	4	4	4	4	4	4	4	4	4	4	4	4	4	4	4	4	4	4	4	4	4	4	4	4	4
X10	G5,H5	4	4	4	4	4	4	4	4	4	4	4	4	4	4	4	4	4	4	4	4	4	4	4	4	4	4	4	4	4	4	4	4	4	4	4	4	4	4	4	4	4	4	4	4	4	4	4	4
X11	A6,B6	4	4	4	4	4	4	4	4	4	4	4	4	4	4	4	4	4	4	4	4	4	4	4	4	4	4	4	4	4	4	4	4	4	4	4	4	4	4	4	4	4	4	4	4	4	4	4	4
X12	C6,D6	4	4	4	4	4	4	4	4	4	4	4	4	4	4	4	4	4	4	4	4	4	4	4	4	4	4	4	4	4	4	4	4	4	4	4	4	4	4	4	4	4	4	4	4	4	4	4	4
X13	E6,F6	4	4	4	4	4	4	4	4	4	4	4	4	4	4	4	4	4	4	4	4	4	4	4	4	4	4	4	4	4	4	4	4	4	4	4	4	4	4	4	4	4	4	4	4	4	4	4	4
X14	G6,H6	4	4	4	4	4	4	4	4	4	4	4	4	4	4	4	4	4	4	4	4	4	4	4	4	4	4	4	4	4	4	4	4	4	4	4	4	4	4	4	4	4	4	4	4	4	4	4	4
X15	A7,B7	4	4	4	4	4	4	4	4	4	4	4	4	4	4	4	4	4	4	4	4	4	4	4	4	4	4	4	4	4	4	4	4	4	4	4	4	4	4	4	4	4	4	4	4	4	4	4	4
X16	C7,D7	4	4	4	4	4	4	4	4	4	4	4	4	4	4	4	4	4	4	4	4	4	4	4	4	4	4	4	4	4	4	4	4	4	4	4	4	4	4	4	4	4	4	4	4	4	4	4	4
X17	E7,F7	4	4	4	4	4	4	4	4	4	4	4	4	4	4	4	4	4	4	4	4	4	4	4	4	4	4	4	4	4	4	4	4	4	4	4	4	4	4	4	4	4	4	4	4	4	4	4	4
X18	G7,H7	4	4	4	4	4	4	4	4	4	4	4	4	4	4	4	4	4	4	4	4	4	4	4	4	4	4	4	4	4	4	4	4	4	4	4	4	4	4	4	4	4	4	4	4	4	4	4	4
X19	A8,B8	4	4	4	4	4	4	4	4	4	4	4	4	4	4	4	4	4	4	4	4	4	4	4	4	4	4	4	4	4	4	4	4	4	4	4	4	4	4	4	4	4	4	4	4	4	4	4	4
X20	C8,D8	4	4	4	4	4	4	4	4	4	4	4	4	4	4	4	4	4	4	4	4	4	4	4	4	4	4	4	4	4	4	4	4	4	4	4	4	4	4	4	4	4	4	4	4	4	4	4	4
X21	E8,F8	4	4	4	4	4	4	4	4	4	4	4	4	4	4	4	4	4	4	4	4	4	4	4	4	4	4	4	4	4	4	4	4	4	4	4	4	4	4	4	4	4	4	4	4	4	4	4	4
X22	G8,H8	4	4	4	4	4	4	4	4	4	4	4	4	4	4	4	4	4	4	4	4	4	4	4	4	4	4	4	4	4	4	4	4	4	4	4	4	4	4	4	4	4	4	4	4	4	4	4	4
X23	A9,B9	4	4	4	4	4	4	4	4	4	4	4	4	4	4	4	4	4	4	4	4	4	4	4	4	4	4	4	4	4	4	4	4	4	4	4	4	4	4	4	4	4	4	4	4	4	4	4	4
X24	C9,D9	4	4	4	4	4	4	4	4	4	4	4	4	4	4	4	4	4	4	4	4	4	4	4	4	4	4	4	4	4	4	4	4	4	4	4	4	4	4	4	4	4	4	4	4	4	4	4	4
X25	E9,F9	4	4	4	4	4	4	4	4	4	4	4	4	4	4	4	4	4	4	4	4	4	4	4	4	4	4	4	4	4	4	4	4	4	4	4	4	4	4	4	4	4	4	4	4	4	4	4	4
X26	G9,H9	4	4	4	4	4	4	4	4	4	4	4	4	4	4	4	4	4	4	4	4	4	4	4	4	4	4	4	4	4	4	4	4	4	4	4	4	4	4	4	4	4	4	4	4	4	4	4	4
X27	A10,B10	4	4	4	4	4	4	4	4	4	4	4	4	4	4	4	4	4	4	4	4	4	4	4	4	4	4	4	4	4	4	4	4	4	4	4	4	4	4	4	4	4	4	4	4	4	4	4	4
X28	C10,D10	4	4	4	4	4	4	4	4	4	4	4	4	4	4	4	4	4	4	4	4	4	4	4	4	4	4	4	4	4	4	4	4	4	4	4	4	4	4	4	4	4	4	4	4	4	4	4	4
X29	E10,F10	4	4	4	4	4	4	4	4	4	4	4	4	4	4	4	4	4	4	4	4	4	4	4	4	4	4	4	4	4	4	4	4	4	4	4	4	4	4	4	4	4	4	4	4	4	4	4	4
X30	G10,H10	4	4	4	4	4	4	4	4	4	4	4	4	4	4	4	4	4	4	4	4	4	4	4	4	4	4	4	4	4	4	4	4	4	4	4	4	4	4	4	4	4	4	4	4	4	4	4	4
X31	A11,B11	4	4	4	4	4	4	4	4	4	4	4	4	4	4	4	4	4	4	4	4	4	4	4	4	4	4	4	4	4	4	4	4	4	4	4	4	4	4	4	4	4	4	4	4	4	4	4	4
X32	C11,D11	4	4	4	4	4	4	4	4	4	4	4	4	4	4	4	4	4	4	4	4	4	4	4	4	4	4	4	4	4	4	4	4	4	4	4	4	4	4	4	4	4	4	4	4	4	4	4	4
X33	E11,F11	4	4	4	4	4	4	4	4	4	4	4	4	4	4	4	4	4	4	4	4	4	4	4	4	4	4	4	4	4	4	4	4	4	4	4	4	4	4	4	4	4	4	4	4	4	4	4	4
X34	G11,H11	4	4	4	4	4	4	4	4	4	4	4	4	4	4	4	4	4	4	4	4	4	4	4	4	4	4	4	4	4	4	4	4	4	4	4	4	4	4	4	4	4	4	4	4	4	4	4	4
*** = Value not available; --- = Designated as an outlier
*Value = Value extrapolated beyond standard range
OOR = Out of Range; OOR> = Out of Range Above; OOR< = Out of Range Below
Exp Conc = Expected Concentration; Obs Conc = Observed Concentration

[truncated: 1 more sheets: Standard Curve]
