# Supplementary material for: Serum cytokines as a biomarker for immune checkpoint inhibitor toxicity in patients with pleural mesothelioma
Source: Front Immunol. 2024 Dec 2;15:1480183. doi: 10.3389/fimmu.2024.1480183 (PMC11647018; doi:10.3389/fimmu.2024.1480183)
Supplement: Supplementary file 8 [file Table7.xlsx]

## Sheet: Outlier
File Name: C:\Cell Therapy\Hedvig\221222 NIPU plate 3 v3.rbx
Acquisition Date: 22-Dec-2022, 02:31 PM
Reader Serial Number: LX10017068422
Plate ID:
RP1 PMT (Volts): 580.22
RP1 Target: 3635
		Hu b-NGF (46)	Hu CTACK (72)	Hu Eotaxin (43)	Hu FGF basic (44)	Hu G-CSF (57)	Hu GM-CSF (34)	Hu GRO-a (61)	Hu HGF (62)	Hu IFN-a2 (20)	Hu IFN-g (21)	Hu IL-1a (63)	Hu IL-1b (39)	Hu IL-1ra (25)	Hu IL-2 (38)	Hu IL-2Ra (13)	Hu IL-3 (64)	Hu IL-4 (52)	Hu IL-5 (33)	Hu IL-6 (19)	Hu IL-7 (74)	Hu IL-8 (54)	Hu IL-9 (77)	Hu IL-10 (56)	Hu IL-12(p70) (75)	Hu IL-12(p40) (28)	Hu IL-13 (51)	Hu IL-15 (73)	Hu IL-16 (27)	Hu IL-17A (76)	Hu IL-18 (42)	Hu IP-10 (48)	Hu LIF (29)	Hu M-CSF (67)	Hu MCP-1(MCAF) (53)	Hu MCP-3 (26)	Hu MIF (35)	Hu MIG (14)	Hu MIP-1a (55)	Hu MIP-1b (18)	Hu PDGF-bb (47)	Hu RANTES (37)	Hu SCF (65)	Hu SCGF-b (78)	Hu SDF-1a (22)	Hu TNF-a (36)	Hu TNF-b (30)	Hu TRAIL (66)	Hu VEGF (45)
Type	Well	Outlier	Outlier	Outlier	Outlier	Outlier	Outlier	Outlier	Outlier	Outlier	Outlier	Outlier	Outlier	Outlier	Outlier	Outlier	Outlier	Outlier	Outlier	Outlier	Outlier	Outlier	Outlier	Outlier	Outlier	Outlier	Outlier	Outlier	Outlier	Outlier	Outlier	Outlier	Outlier	Outlier	Outlier	Outlier	Outlier	Outlier	Outlier	Outlier	Outlier	Outlier	Outlier	Outlier	Outlier	Outlier	Outlier	Outlier	Outlier
B	A3,A4	0	0	0	0	0	0	0	0	0	0	0	0	0	0	0	0	0	0	0	0	0	0	0	0	0	0	0	0	0	0	0	0	0	0	0	0	0	0	0	0	0	0	0	0	0	0	0	0
S1	A1,A2	0	1	0	0	0	0	1	0	1	1	0	0	0	0	0	0	0	0	0	0	2	0	0	0	0	0	0	0	0	0	0	0	0	0	0	0	1	0	0	0	0	0	0	0	0	0	0	0
S2	B1,B2	0	0	0	0	0	0	0	0	0	0	0	0	0	0	0	0	0	0	0	0	0	0	0	0	0	0	0	0	0	0	0	0	0	0	0	0	0	0	0	0	0	0	0	0	0	0	0	0
S3	C1,C2	0	0	0	0	0	0	0	0	0	0	0	0	0	0	0	0	0	0	0	0	0	0	0	0	0	0	0	0	0	0	0	0	0	0	0	0	0	0	0	0	0	0	0	0	0	0	0	0
S4	D1,D2	0	0	0	0	0	0	0	0	0	0	0	0	0	0	0	0	0	0	0	0	0	0	0	0	0	0	0	0	0	0	0	0	0	0	0	0	0	0	0	0	0	0	0	0	0	0	0	0
S5	E1,E2	0	0	0	0	0	0	0	0	0	0	0	0	0	0	0	0	0	0	2	0	0	0	0	0	0	0	0	0	0	0	0	0	0	0	0	0	0	0	0	0	0	0	0	0	0	0	0	0
S6	F1,F2	0	0	0	0	0	0	0	0	0	0	0	0	0	0	0	0	0	0	0	0	0	0	0	0	0	0	0	0	0	0	0	0	0	0	0	0	0	0	0	0	0	0	0	0	0	0	0	0
S7	G1,G2	0	0	0	0	0	0	0	0	0	0	0	0	0	0	0	0	0	0	0	0	0	0	0	0	0	0	0	0	0	0	0	0	0	0	0	0	0	0	0	0	0	0	0	0	0	0	0	0
S8	H1,H2	0	0	1	0	0	0	0	0	1	0	0	0	1	1	0	0	0	1	1	1	0	0	0	0	0	0	0	0	0	1	1	0	0	1	0	0	0	1	0	1	1	0	1	1	0	1	0	1
C1	G12,H12	0	0	0	0	0	0	0	0	0	0	0	0	0	0	0	0	0	0	0	0	0	0	0	0	0	0	0	0	0	0	0	0	0	0	0	0	0	0	0	0	0	0	0	0	0	0	0	0
X1	C3,D3	0	0	0	0	0	0	0	0	0	0	0	0	0	0	0	0	0	0	0	0	0	0	0	0	0	0	0	0	0	0	0	0	0	0	0	0	0	0	0	0	0	0	0	0	0	0	0	0
X2	E3,F3	0	0	0	0	0	0	0	0	0	0	0	0	0	0	0	0	0	0	0	0	0	0	0	0	0	0	0	0	0	0	0	0	0	0	0	0	0	0	0	0	0	0	0	0	0	0	0	0
X3	G3,H3	0	0	0	0	0	0	0	0	0	0	0	0	0	0	0	0	0	0	0	0	0	0	0	0	0	0	0	0	0	0	0	0	0	0	0	0	0	0	0	0	0	0	0	0	0	0	0	0
X4	C4,D4	0	0	0	0	0	0	0	0	0	0	0	0	0	0	0	0	0	0	0	0	0	0	0	0	0	0	0	0	0	0	0	0	0	0	0	0	0	0	0	0	0	0	0	0	0	0	0	0
X5	E4,F4	0	0	0	0	0	0	0	0	0	0	0	0	0	0	0	0	0	0	0	0	0	0	0	0	0	0	0	0	0	0	0	0	0	0	0	0	0	0	0	0	0	0	0	0	0	0	0	0
X6	G4,H4	0	0	0	0	0	0	0	0	0	0	0	0	0	0	0	0	0	0	0	0	0	0	0	0	0	0	0	0	0	0	0	0	0	0	0	0	0	0	0	0	0	0	0	0	0	0	0	0
X7	A5,B5	0	0	0	0	0	0	0	0	0	0	0	0	0	0	0	0	0	0	0	0	0	0	0	0	0	0	0	0	0	0	0	0	0	0	0	0	0	0	0	0	0	0	0	0	0	0	0	0
X8	C5,D5	0	0	0	0	0	0	0	0	0	0	0	0	0	0	0	0	0	0	0	0	0	0	0	0	0	0	0	0	0	0	0	0	0	0	0	0	0	0	0	0	0	0	0	0	0	0	0	0
X9	E5,F5	0	0	0	0	0	0	0	0	0	0	0	0	0	0	0	0	0	0	0	0	0	0	0	0	0	0	0	0	0	0	0	0	0	0	0	0	0	0	0	0	0	0	0	0	0	0	0	0
X10	G5,H5	0	0	0	0	0	0	0	0	0	0	0	0	0	0	0	0	0	0	0	0	0	0	0	0	0	0	0	0	0	0	0	0	0	0	0	0	0	0	0	0	0	0	0	0	0	0	0	0
X11	A6,B6	0	0	0	0	0	0	0	0	0	0	0	0	0	0	0	0	0	0	0	0	0	0	0	0	0	0	0	0	0	0	0	0	0	0	0	0	0	0	0	0	0	0	0	0	0	0	0	0
X12	C6,D6	0	0	0	0	0	0	0	0	0	0	0	0	0	0	0	0	0	0	0	0	0	0	0	0	0	0	0	0	0	0	0	0	0	0	0	0	0	0	0	0	0	0	0	0	0	0	0	0
X13	E6,F6	0	0	0	0	0	0	0	0	0	0	0	0	0	0	0	0	0	0	0	0	0	0	0	0	0	0	0	0	0	0	0	0	0	0	0	0	0	0	0	0	0	0	0	0	0	0	0	0
X14	G6,H6	0	0	0	0	0	0	0	0	0	0	0	0	0	0	0	0	0	0	0	0	0	0	0	0	0	0	0	0	0	0	0	0	0	0	0	0	0	0	0	0	0	0	0	0	0	0	0	0
X15	A7,B7	0	0	0	0	0	0	0	0	0	0	0	0	0	0	0	0	0	0	0	0	0	0	0	0	0	0	0	0	0	0	0	0	0	0	0	0	0	0	0	0	0	0	0	0	0	0	0	0
X16	C7,D7	0	0	0	0	0	0	0	0	0	0	0	0	0	0	0	0	0	0	0	0	0	0	0	0	0	0	0	0	0	0	0	0	0	0	0	0	0	0	0	0	0	0	0	0	0	0	0	0
X17	E7,F7	0	0	0	0	0	0	0	0	0	0	0	0	0	0	0	0	0	0	0	0	0	0	0	0	0	0	0	0	0	0	0	0	0	0	0	0	0	0	0	0	0	0	0	0	0	0	0	0
X18	G7,H7	0	0	0	0	0	0	0	0	0	0	0	0	0	0	0	0	0	0	0	0	0	0	0	0	0	0	0	0	0	0	0	0	0	0	0	0	0	0	0	0	0	0	0	0	0	0	0	0
X19	A8,B8	0	0	0	0	0	0	0	0	0	0	0	0	0	0	0	0	0	0	0	0	0	0	0	0	0	0	0	0	0	0	0	0	0	0	0	0	0	0	0	0	0	0	0	0	0	0	0	0
X20	C8,D8	0	0	0	0	0	0	0	0	0	0	0	0	0	0	0	0	0	0	0	0	0	0	0	0	0	0	0	0	0	0	0	0	0	0	0	0	0	0	0	0	0	0	0	0	0	0	0	0
X21	E8,F8	0	0	0	0	0	0	0	0	0	0	0	0	0	0	0	0	0	0	0	0	0	0	0	0	0	0	0	0	0	0	0	0	0	0	0	0	0	0	0	0	0	0	0	0	0	0	0	0
X22	G8,H8	0	0	0	0	0	0	0	0	0	0	0	0	0	0	0	0	0	0	0	0	0	0	0	0	0	0	0	0	0	0	0	0	0	0	0	0	0	0	0	0	0	0	0	0	0	0	0	0
X23	A9,B9	0	0	0	0	0	0	0	0	0	0	0	0	0	0	0	0	0	0	0	0	0	0	0	0	0	0	0	0	0	0	0	0	0	0	0	0	0	0	0	0	0	0	0	0	0	0	0	0
X24	C9,D9	0	0	0	0	0	0	0	0	0	0	0	0	0	0	0	0	0	0	0	0	0	0	0	0	0	0	0	0	0	0	0	0	0	0	0	0	0	0	0	0	0	0	0	0	0	0	0	0
X25	E9,F9	0	0	0	0	0	0	0	0	0	0	0	0	0	0	0	0	0	0	0	0	0	0	0	0	0	0	0	0	0	0	0	0	0	0	0	0	0	0	0	0	0	0	0	0	0	0	0	0
X26	G9,H9	0	0	0	0	0	0	0	0	0	0	0	0	0	0	0	0	0	0	0	0	0	0	0	0	0	0	0	0	0	0	0	0	0	0	0	0	0	0	0	0	0	0	0	0	0	0	0	0
X27	A10,B10	0	0	0	0	0	0	0	0	0	0	0	0	0	0	0	0	0	0	0	0	0	0	0	0	0	0	0	0	0	0	0	0	0	0	0	0	0	0	0	0	0	0	0	0	0	0	0	0
X28	C10,D10	0	0	0	0	0	0	0	0	0	0	0	0	0	0	0	0	0	0	0	0	0	0	0	0	0	0	0	0	0	0	0	0	0	0	0	0	0	0	0	0	0	0	0	0	0	0	0	0
X29	E10,F10	0	0	0	0	0	0	0	0	0	0	0	0	0	0	0	0	0	0	0	0	0	0	0	0	0	0	0	0	0	0	0	0	0	0	0	0	0	0	0	0	0	0	0	0	0	0	0	0
X30	G10,H10	0	0	0	0	0	0	0	0	0	0	0	0	0	0	0	0	0	0	0	0	0	0	0	0	0	0	0	0	0	0	0	0	0	0	0	0	0	0	0	0	0	0	0	0	0	0	0	0
X31	A11,B11	0	0	0	0	0	0	0	0	0	0	0	0	0	0	0	0	0	0	0	0	0	0	0	0	0	0	0	0	0	0	0	0	0	0	0	0	0	0	0	0	0	0	0	0	0	0	0	0
X32	C11,D11	0	0	0	0	0	0	0	0	0	0	0	0	0	0	0	0	0	0	0	0	0	0	0	0	0	0	0	0	0	0	0	0	0	0	0	0	0	0	0	0	0	0	0	0	0	0	0	0
X33	E11,F11	0	0	0	0	0	0	0	0	0	0	0	0	0	0	0	0	0	0	0	0	0	0	0	0	0	0	0	0	0	0	0	0	0	0	0	0	0	0	0	0	0	0	0	0	0	0	0	0
X34	G11,H11	0	0	0	0	0	0	0	0	0	0	0	0	0	0	0	0	0	0	0	0	0	0	0	0	0	0	0	0	0	0	0	0	0	0	0	0	0	0	0	0	0	0	0	0	0	0	0	0
X35	A12,B12	0	0	0	0	0	0	0	0	0	0	0	0	0	0	0	0	0	0	0	0	0	0	0	0	0	0	0	0	0	0	0	0	0	0	0	0	0	0	0	0	0	0	0	0	0	0	0	0
X36	C12,D12	0	0	0	0	0	0	0	0	0	0	0	0	0	0	0	0	0	0	0	0	0	0	0	0	0	0	0	0	0	0	0	0	0	0	0	0	0	0	0	0	0	0	0	0	0	0	0	0
X37	E12,F12	0	0	0	0	0	0	0	0	0	0	0	0	0	0	0	0	0	0	0	0	0	0	0	0	0	0	0	0	0	0	0	0	0	0	0	0	0	0	0	0	0	0	0	0	0	0	0	0
X38	B3,B4	0	0	0	0	0	0	0	0	0	0	0	0	0	0	0	0	0	0	0	0	0	0	0	0	0	0	0	0	0	0	0	0	0	0	0	0	0	0	0	0	0	0	0	0	0	0	0	0
*** = Value not available; --- = Designated as an outlier
*Value = Value extrapolated beyond standard range
OOR = Out of Range; OOR> = Out of Range Above; OOR< = Out of Range Below
Exp Conc = Expected Concentration; Obs Conc = Observed Concentration

## Sheet: FI
File Name: C:\Cell Therapy\Hedvig\221222 NIPU plate 3 v3.rbx
Acquisition Date: 22-Dec-2022, 02:31 PM
Reader Serial Number: LX10017068422
Plate ID:
RP1 PMT (Volts): 580.22
RP1 Target: 3635
		Hu b-NGF (46)	Hu CTACK (72)	Hu Eotaxin (43)	Hu FGF basic (44)	Hu G-CSF (57)	Hu GM-CSF (34)	Hu GRO-a (61)	Hu HGF (62)	Hu IFN-a2 (20)	Hu IFN-g (21)	Hu IL-1a (63)	Hu IL-1b (39)	Hu IL-1ra (25)	Hu IL-2 (38)	Hu IL-2Ra (13)	Hu IL-3 (64)	Hu IL-4 (52)	Hu IL-5 (33)	Hu IL-6 (19)	Hu IL-7 (74)	Hu IL-8 (54)	Hu IL-9 (77)	Hu IL-10 (56)	Hu IL-12(p70) (75)	Hu IL-12(p40) (28)	Hu IL-13 (51)	Hu IL-15 (73)	Hu IL-16 (27)	Hu IL-17A (76)	Hu IL-18 (42)	Hu IP-10 (48)	Hu LIF (29)	Hu M-CSF (67)	Hu MCP-1(MCAF) (53)	Hu MCP-3 (26)	Hu MIF (35)	Hu MIG (14)	Hu MIP-1a (55)	Hu MIP-1b (18)	Hu PDGF-bb (47)	Hu RANTES (37)	Hu SCF (65)	Hu SCGF-b (78)	Hu SDF-1a (22)	Hu TNF-a (36)	Hu TNF-b (30)	Hu TRAIL (66)	Hu VEGF (45)
Type	Well	FI	FI	FI	FI	FI	FI	FI	FI	FI	FI	FI	FI	FI	FI	FI	FI	FI	FI	FI	FI	FI	FI	FI	FI	FI	FI	FI	FI	FI	FI	FI	FI	FI	FI	FI	FI	FI	FI	FI	FI	FI	FI	FI	FI	FI	FI	FI	FI
B	A3,A4	40.5	11.5	31	13.5	19	27.5	128.5	9.5	14.5	35.5	16.5	15.5	8	26.3	36	34	9.5	95.5	62.8	38.3	22	23.5	16	34.5	15.5	11.3	89	15.3	12.5	63.5	21.8	15	44	15.5	16.5	18.5	17	10.5	49.5	41.5	36.5	16.5	74.8	25.8	14	31.8	25.5	74
S1	A1,A2	18103.5	---	9262.5	16547.5	17190.8	20543.3	---	18637	---	---	11748	17808.5	13133.3	13215.8	5969	11592.3	14529.5	8095.5	13924.3	10859.5	12726	6950	8229	17664	17326	13985.3	14772	8102.5	18709	14887	15096	7019.8	14671.5	17204.5	19184.8	4014.3	---	24638.5	15332.8	8880.8	14145.5	19078.5	6276.3	5678.5	19185.5	8415.5	20547.5	13976.3
S2	B1,B2	10918.8	4451.3	4119	16062	9486	13060.5	4463.8	12705.8	14524	14807	6535.5	11041.8	11185.5	10093.8	4654.8	5800.3	10551	5721	7068.5	9222.3	5206.5	5193.3	4666.5	9660.5	9764.5	6947.3	12845.5	6334.8	11665.8	7314	11204	5565.5	9967	12170.3	10614.8	2707.5	17944.5	16623.5	10699.5	6365.5	11909	12156.8	4714	4457.8	14785.3	4327.5	11879.3	10543
S3	C1,C2	3642.3	1963	1257	15282.3	3324.5	4923.5	3872.8	4193.5	7897	6967.3	2304	4002.3	6398.3	4952	2141.5	1833.5	4635.8	2209	2128	3519.5	2645	2862	1628.3	3829.8	2960	2139.8	7782.5	3155.3	4822.8	2585.5	4484	2503.5	3806.5	3511	3225.3	1507.3	7852	5520	4791.3	1948.8	4310.3	4639.8	1669.5	2595.3	6287.8	1489.5	3961.8	3915.5
S4	D1,D2	1156.3	628.8	398.3	6351	1113.8	1361.3	2759	1194.8	2032.3	2562.5	664	1188.5	1919.5	1720.5	687.8	591	1142	712.3	745.5	970.5	891.5	1036.8	492	1309.3	724.5	613.8	2952.8	953.5	1684.5	885.3	1489	746	1179.5	686.5	775	732.8	2450.8	1204.3	1272.5	663	1279.3	1407.5	543.5	914.5	1859.5	540	1093.3	1035.5
S5	E1,E2	315	150.5	124.5	1171.8	304.5	297	726.5	294.3	338	775.5	183.8	258	286	501	191	179.5	221	256.3	258.5	183.8	298.5	262	126.5	386.3	176	148.3	623.5	235	476.8	292	302.8	174	312	137.5	165	246	466	172	311.3	166	297.3	376.3	195.8	196.5	457.3	153	278.3	239
S6	F1,F2	106.5	43.3	55	186.8	89.8	85.3	171.5	79	76	207.3	58.5	73	45.5	143	71.8	70.3	55.8	136.3	97.8	69.5	80.8	78.8	42	124.5	54	42.3	161.3	64	123.5	115.5	60	50.5	108.8	41.8	48.3	77.5	92.3	34.5	95.8	67	80.5	105	102.8	60.3	116.3	57.3	85	103.5
S7	G1,G2	51.8	18.5	41.5	37	31.8	42.5	117.5	25.5	27.5	76.3	26	28	14.8	56.5	44.3	47.8	20.5	108	63	45.5	35	35	20.5	62.5	24.5	17	90.8	25	40	70	24.5	21	57	23.5	25	29.3	30.5	15	58	33.8	41.5	36.5	86	32.5	36	35.5	41	80
S8	H1,H2	39.3	12.5	---	18.5	21.8	34.5	115	13.5	---	46.5	18	19.5	---	---	37	39	11.8	---	---	---	24.3	27.3	16.3	45.8	17.8	13	81	17.5	20	---	---	15.5	47.3	---	20.5	20	21	---	51.5	---	---	21	---	---	20.5	---	29	---
C1	G12,H12	452.8	313.5	116	4341	606	436.3	1465.5	758.8	499	1260.8	357.3	576	839.8	624	336	233.5	307.3	311.8	299	605	287.8	455.3	242.8	478.5	256.8	157.8	1446	445.5	708.8	489.3	484.5	312.5	525	194.5	200	492.8	1912	261.5	603.3	347.3	692.5	653.8	345.8	237.3	888.3	307.5	518	386.8
X1	C3,D3	28	377.5	1077	22.3	78	22	179.5	67.8	13.5	46.5	17.3	16.5	16.8	13.3	102.5	20	30	39.5	39.5	23	54	170.5	13.5	15	17.8	11.8	25.8	22	20	81.3	424.8	18.5	61.3	91.5	16.5	138	261	38	737	349.5	7851.3	53.3	363.3	457	41.5	302.8	44	36.3
X2	E3,F3	26	281.5	685.8	22.5	130	22	164.8	81	16	62.5	17	16	19.5	16.5	301	19	24.5	46.5	64.5	20.8	68	162.8	14	15.8	16.5	12.5	25.5	21.8	18	177.5	1937.5	20	69	222.5	26.5	150.3	1817.8	78.5	686	370.5	8216.8	49	354.3	462	42.3	294.5	49	39
X3	G3,H3	26	278	966	30.3	127.3	23	131	67	16.5	64.3	16.5	18	19.5	16.8	273.3	20.3	26.5	40.3	32.5	24	41.8	145.5	14.5	15	17.5	14.5	29.5	26.5	19.8	159	2331.5	20	67.8	362	27.8	227.8	1483	80.5	565.3	280.8	5330.3	58.5	337	476	39	248.3	49.3	41.3
X4	C4,D4	29.5	329.5	766	29.5	174.5	25	175.5	65.5	16.5	87.5	16.5	17	25.3	16.5	414.8	20.5	25	41.3	40.5	22	51.5	180	15	14.5	17	13	30	23.5	21.5	217.8	2967.8	20.3	68.5	461.8	38	175.8	2622.5	116.3	742.5	400.3	8526.5	53	387.3	470.8	45.8	305.5	58.3	42.8
X5	E4,F4	32.5	682.5	730.5	16.5	42.3	27.5	159.3	84.5	15.5	43	19	48.3	16.5	21.5	115.8	21.5	24.5	50	73	28.8	36.5	150.5	15.3	26.3	15.8	16	55.5	53.8	20	121	396.8	15.5	96	32.3	16.8	309	320.3	21.3	680.8	291	5203.8	95.5	338.8	764	37	256.3	42.5	55.3
X6	G4,H4	26.3	595.3	557	15.5	33	22	132.5	75.5	15.5	38.5	17	16.3	13.8	16.5	131.8	20.5	18.5	38.8	60.3	26	34	142	13	19.3	17	14	34	31.5	16	103.3	731.8	15.8	80	24.3	14	148	580	15.3	569	208	5848	79	323.5	570.8	32.5	246	34.3	43.3
X7	A5,B5	27.8	616.5	601	17	39.5	20.8	187.3	80.5	15.5	39.5	16.5	16	15	14	148.3	18.8	20.8	42	66.3	23	35.3	185	13.8	17	16.8	11.8	36	32.5	18.8	114	963	16.5	79	29.5	14	159.5	505	18.5	810.8	312.5	9431.8	80.3	419.8	525.8	43.5	318.3	44.3	41
X8	C5,D5	33.5	688.3	747.5	17.3	44	26.5	172.5	99.8	16	48.5	17.3	24.8	21	19	159.8	22	23.8	48.8	90	28.3	42.5	163.3	16	22.3	17	14.5	50.5	58.5	19.3	132.5	1184.5	15.5	106.5	43.5	16.3	328	416.5	19.3	661.8	343.8	5424.8	105.5	453	749.3	39	268.3	48	52.5
X9	E5,F5	30.3	551	802.3	20	48	25	158	108.8	14.8	53	17	16.5	12.5	14	138.5	21	22.5	41.8	46.8	26.3	39.8	180.5	14.5	17.5	16.5	13.8	41.5	30.5	17.5	116	514	18.5	90.8	47.5	13.5	148.5	189.5	21	617.5	201	5278.5	57	363.5	591.5	46.8	253.5	56.5	368
X10	G5,H5	23.3	394	521.3	17	77.5	21.8	165	95.3	15	48	15	13.5	10.8	14	254.3	20	19.5	43.8	36	23	46	162	12.8	15.5	17.5	11.5	30	26	20.3	148.8	1191.8	15.8	73.8	32.8	15.5	87.3	1164	37	645	247.5	8608.3	45.5	363.3	501.3	38.5	284.5	40.5	113
X11	A6,B6	26.5	413.5	565	18.5	110.3	21.5	179	116	14	67.3	15.3	13	12.5	14.5	257.3	18.8	18.5	43	55.5	22	44.5	169	14	15.5	16.5	11	32	25.8	18.5	155.5	1606.5	18.5	76.8	37.5	19	92.3	848	50.8	756.5	213.5	8843.8	50	398.5	490.5	42	296.5	43	44.5
X12	C6,D6	25.8	349.5	750.5	18	74.5	19.3	160.8	94.8	13.5	46.8	15.5	14.8	12.8	13.5	215	18.5	22	41	34	23.5	115.5	151.8	14.5	13.5	16	11.8	28	21	25	106	587.8	17.5	67.3	28.8	15	81.8	281.8	29.5	673.3	208.8	7856.5	47	338	423.3	35.5	276.8	47.5	33
X13	E6,F6	28.8	263	1330.3	15.5	54	20	187	71	15.3	43	16	16.5	19	13	99	19.8	30	47.5	36.5	23.8	35	176	13	15	16	12.3	31	33	27.5	124.5	1584	22	54.8	45	17.5	183	1065	21	790.3	399.8	8944	44.3	232.5	463.3	44	312.5	49.5	40
X14	G6,H6	23.5	296.5	245.5	17	54.5	18	162	50.5	14.5	36	14.5	14	10.5	13	66.3	18.3	14	37.8	47	21.5	49.3	163.3	12.5	14.5	15.8	10.3	24.8	19	13	101	784.5	15	51	21	11.8	91	405.5	21.8	648.5	412.3	7903.8	31	257.5	408.3	34.5	268.5	32	33
X15	A7,B7	27.8	421.3	531.8	17.8	74	21	175	46.8	14.8	42.5	16	15.8	15.5	13	114	19	18	39.5	31.8	21	37	163.3	14	15	15	12	27.5	29.8	18	156	2090.5	17	58	26.5	17.8	127.8	2903.8	33.8	717.5	371.3	8451.3	38	325.8	439.3	41.8	300.5	54.3	36
X16	C7,D7	27	283.5	519.3	14.5	40.8	18.5	166.5	49.8	13.8	39	14.5	14	11.5	12.5	110	18	17.8	36	24	21.3	31.5	175.8	12	14.5	16.5	10.5	24.5	25.5	16	159.5	1155.8	15.8	52.3	22	13.5	190.5	995.8	16.8	723.5	549.5	8195.8	31.5	359.8	367.5	38.5	299	31	31.3
X17	E7,F7	29	479	930.8	15.8	36	21.8	172.8	49.5	14.3	44	16	15	12	14	59.5	19.5	22.5	38.5	38	23	30	179.5	13	15.5	16	11.5	34	24.3	19.5	125	270.8	16	63.5	45.8	14.3	130	109.8	14.3	691.8	228	9610.3	49	327.3	603.3	37.5	269.8	47	59
X18	G7,H7	27.5	492.8	840	15.5	44	20.3	171.8	40	14.5	39.8	15	16.5	12	13.5	70.5	18.5	22.5	36.5	30.3	22	34.5	156.3	12.8	14.5	15.5	12.3	32.5	25.3	17.5	125.5	923.5	16	60.5	64.5	13.5	124	1100.5	18.3	696.5	214	9821	49.8	293.5	575.5	39	267.5	42.3	24
X19	A8,B8	27.5	472.8	923.5	16.5	46.8	22.5	181.5	44.5	14.5	42.3	15	15	11.8	16.3	75.5	21	20.3	38.5	32	24	31	169.8	13	15.5	15	11	36.5	30	18	122.5	435.3	17	60.3	62	14	132.5	500	18	705.8	253.5	9953.8	51.8	338.3	566.5	45	274.5	52	61.3
X20	C8,D8	27	446.3	734.5	14.8	38	21.5	163	39	16	38	14.8	15	10.5	12.8	69.3	18	19	32	35	22.5	37	159	12.8	14.5	14.5	10.8	33.5	23.8	17.3	124.8	359	16.3	52.5	38	13	110	411.5	17.3	672.8	186.3	9763	45	305.5	507.8	34	273	45.8	20.5
X21	E8,F8	28	749.5	545.5	15	32.5	22.5	179.5	67.8	14.5	38.5	16.5	16.5	11.5	15	95.5	21	18.5	36	36	23.5	32	180.8	13	16	15.5	11.5	34.3	30	15.5	86.5	684.8	16.5	62	27.3	13	149.5	443.3	15.5	699.3	433.5	9164.5	50.3	360	612.3	45.5	310.3	47	36.8
X22	G8,H8	26.3	612	509.5	16	39.5	21.5	170.8	77	14.3	40.5	15	16	14.8	14	106.3	19.5	17	38	34.5	24	26	176.5	13.5	15	17	10.5	32.5	35.5	16	88.8	2865	16.3	58	21.3	20.5	173.3	3648.3	18	740.3	583	9574.8	50	407.5	527	41.5	287	34	33.3
X23	A9,B9	28	558	656	15.5	43	20.5	177.5	55.5	14.5	41.5	14.3	15.5	13	14	87.3	19.5	17.5	37.5	42.5	24	32	167.3	12.5	16.5	15	11	36	33.5	14.5	105	1749.5	16	72	28.5	17	153.5	2515.5	19	729.5	414.8	9594.5	50	388.5	550	37.8	283.3	54.5	68
X24	C9,D9	27.8	609.3	689.5	16	47	20	162.5	69.8	14.5	42.8	15.5	18.5	14	14.5	107	18.8	16.5	33.8	66	25	30	148.8	14	15	15.5	11.3	36.5	39	14.8	122.3	2441.3	16	68.3	29	16.3	186.8	2368.3	20.8	657.5	359	6611.3	51	373.5	599.3	32.5	260.5	54	42
X25	E9,F9	28.8	818.8	261	16.5	53.8	24	184.3	51.5	15	37.5	15	14.8	15	13.3	106.3	19	16	30.5	43.3	23.5	36.5	172.3	13	14	15.5	10.3	32	33	17.5	126.3	1679.3	18	60	25	14	112.5	272	20.3	728	748	9132	50	430	526	38	312.5	41	27
X26	G9,H9	26	919.3	264.8	19	65	26	173	44.5	14.5	36.5	17	15.5	12.5	13.5	131.5	19.5	16	30.8	34.8	22.5	28.5	162.5	12	13	15	10.5	28.5	31.5	16.5	141.3	1922.8	20	63.5	26	12.5	103	946.8	26	706.5	617.8	8691.8	54.8	401.5	503.8	36	302	50.5	13.5
X27	A10,B10	27.3	1218.8	282	19	72.8	30	156	51	14.5	39.3	16.5	15.5	16	14	151.5	20	19	33	48	22.5	33.8	152.8	12	12.5	15.5	10.5	34	42.3	16.5	170	2144.5	21.5	75	29.8	13	162.3	979.5	35.5	653	268.3	4792	67.8	379	552.8	35.8	274.3	46.5	50.3
X28	C10,D10	28	668	611.8	17	63.3	24.5	177.3	45	14.5	40.8	15.8	15.5	13.5	13.5	108.8	20.5	20.8	31	31.5	22.8	33	183.3	13.5	12	15	10.5	29	29	17	115.3	1115.5	18.8	65.5	35.5	14	121	182	23.5	796.3	392.8	9166.5	57.5	367	446.5	42.8	319.5	46.5	57.3
X29	E10,F10	28.5	550.5	803.5	14.5	51	23	202.8	75.3	14.5	39.5	15.5	14.8	12	13	70	19.3	19.8	34.5	61	22.5	34	212	11.5	15.5	16.5	11	33	27	18.5	97.5	681.5	16	71.5	36.8	13.8	104.8	204	17.5	931.3	444.5	8660	43.3	406	488.3	49.8	341.8	45.5	30.5
X30	G10,H10	27.5	474.8	805	14.3	53.5	22.5	193.8	81	13.5	33	13	16.3	9.5	12	66	15.5	15	31	48.5	21.3	34.5	199.5	11	14	17	13	29.8	23	16.5	110.5	561.5	16.8	61	36	12	132	488.5	21	792.8	585.5	8692.8	32.8	428.8	470.5	39.5	313	43	12.5
X31	A11,B11	23.3	459.8	733.5	13.8	52.3	18.5	171	71	14	24.5	14	18	8.8	11	86	17.5	14.8	30.8	44.5	22	30.5	178.5	11.5	12.5	14	11.5	21.8	23.5	17.5	105.8	722.5	15	54	39	11	134.3	490.3	19.5	703.5	467.3	9239	34.3	410.5	448.5	32.3	299	40.3	16.5
X32	C11,D11	27	416	746.3	15.5	80.3	21.3	190.8	64.8	14.5	32	13.8	14	10.8	11.5	104	16.5	15.8	33.3	65	22.5	49.8	195.8	12	13.8	14.5	16.3	39.3	21.3	15.8	116.3	1008	15.5	67.5	40.5	14	204.5	848.8	28.5	816.5	620.3	8682.5	36.5	431	453	36.3	324.8	43.8	24.5
X33	E11,F11	22	341.8	1059	13.5	31	16	158	48.5	14.5	34	13.3	14.8	12.5	10.5	47.8	19.3	19.3	38	27.5	24	26	161.5	10	13.5	14.8	10	20.5	21.8	16.5	81.3	141.3	22.8	43.5	27.5	13	83.8	58.5	9.5	790.3	136.3	8726.8	32.8	254.5	372	29	341	35.3	13.3
X34	G11,H11	21.5	440.5	719.5	14.5	50.5	18	158.3	51.8	13.5	41.8	15.5	16	19.5	12.8	163.5	19	16	46.5	30.5	20.3	32	169.3	12	12.5	14	10.5	22	26	15.5	107.5	552	23.5	56.5	23.8	15.5	180.8	1309	17.3	685	241.5	7833.8	36	278.5	372.8	34.3	298.5	28.5	55
X35	A12,B12	24.5	543.8	611.5	14.8	43.3	18.3	164.5	48.3	14	39.5	14	13	10.3	11.5	106.3	17	15	30	27	22.5	26.5	186	9.5	13.5	14.5	10.5	26.5	23.3	15	90.5	246	14.5	51.3	29.5	11	97.5	163	15	745.8	500	8621	31.8	367.8	503.3	37	329	45	46.5
X36	C12,D12	22.5	712.3	640	15	65.5	17.5	149.8	47.5	13.5	37.5	15	14.3	10.3	13.5	201.8	18	15	37.5	27.5	23.3	32.5	157.8	12.8	14	14.3	11	28.8	27.5	16	175	1414.5	16	62	27	12	129.5	1944.5	27.5	613.5	190.5	3384	34.5	295.8	477.8	30.5	253.5	58.5	34.3
X37	E12,F12	23.8	512	527.8	14.5	55.5	18.5	144.3	44.3	14	33.5	13.5	14.5	9.8	12	142	18.5	14	32.3	29	23.5	35	145.3	11.8	13.3	15.5	10	27.5	24.5	15.5	121.5	1081	16	51.5	28.3	14.5	147.8	1130	20	644	199.5	4130.5	31.5	310	449.3	27	251.5	45.3	33.3
X38	B3,B4	27.8	409.5	744	16	33.5	21	172.8	48	15	34.5	16	16.5	12.5	14	73.8	20.5	24.3	71	32.5	24	26.3	171.3	13	16	15	11	31.3	25.5	17.5	105.3	156	17	51.5	35	14	106	97.8	15.5	740.8	212	8357	48.3	420	440	39.5	299	56.3	110.3
*** = Value not available; --- = Designated as an outlier
*Value = Value extrapolated beyond standard range
OOR = Out of Range; OOR> = Out of Range Above; OOR< = Out of Range Below
Exp Conc = Expected Concentration; Obs Conc = Observed Concentration

## Sheet: FI - Bkgd
File Name: C:\Cell Therapy\Hedvig\221222 NIPU plate 3 v3.rbx
Acquisition Date: 22-Dec-2022, 02:31 PM
Reader Serial Number: LX10017068422
Plate ID:
RP1 PMT (Volts): 580.22
RP1 Target: 3635
		Hu b-NGF (46)	Hu CTACK (72)	Hu Eotaxin (43)	Hu FGF basic (44)	Hu G-CSF (57)	Hu GM-CSF (34)	Hu GRO-a (61)	Hu HGF (62)	Hu IFN-a2 (20)	Hu IFN-g (21)	Hu IL-1a (63)	Hu IL-1b (39)	Hu IL-1ra (25)	Hu IL-2 (38)	Hu IL-2Ra (13)	Hu IL-3 (64)	Hu IL-4 (52)	Hu IL-5 (33)	Hu IL-6 (19)	Hu IL-7 (74)	Hu IL-8 (54)	Hu IL-9 (77)	Hu IL-10 (56)	Hu IL-12(p70) (75)	Hu IL-12(p40) (28)	Hu IL-13 (51)	Hu IL-15 (73)	Hu IL-16 (27)	Hu IL-17A (76)	Hu IL-18 (42)	Hu IP-10 (48)	Hu LIF (29)	Hu M-CSF (67)	Hu MCP-1(MCAF) (53)	Hu MCP-3 (26)	Hu MIF (35)	Hu MIG (14)	Hu MIP-1a (55)	Hu MIP-1b (18)	Hu PDGF-bb (47)	Hu RANTES (37)	Hu SCF (65)	Hu SCGF-b (78)	Hu SDF-1a (22)	Hu TNF-a (36)	Hu TNF-b (30)	Hu TRAIL (66)	Hu VEGF (45)
Type	Well	FI - Bkgd	FI - Bkgd	FI - Bkgd	FI - Bkgd	FI - Bkgd	FI - Bkgd	FI - Bkgd	FI - Bkgd	FI - Bkgd	FI - Bkgd	FI - Bkgd	FI - Bkgd	FI - Bkgd	FI - Bkgd	FI - Bkgd	FI - Bkgd	FI - Bkgd	FI - Bkgd	FI - Bkgd	FI - Bkgd	FI - Bkgd	FI - Bkgd	FI - Bkgd	FI - Bkgd	FI - Bkgd	FI - Bkgd	FI - Bkgd	FI - Bkgd	FI - Bkgd	FI - Bkgd	FI - Bkgd	FI - Bkgd	FI - Bkgd	FI - Bkgd	FI - Bkgd	FI - Bkgd	FI - Bkgd	FI - Bkgd	FI - Bkgd	FI - Bkgd	FI - Bkgd	FI - Bkgd	FI - Bkgd	FI - Bkgd	FI - Bkgd	FI - Bkgd	FI - Bkgd	FI - Bkgd
B	A3,A4	40.5	11.5	31	13.5	19	27.5	128.5	9.5	14.5	35.5	16.5	15.5	8	26.3	36	34	9.5	95.5	62.8	38.3	22	23.5	16	34.5	15.5	11.3	89	15.3	12.5	63.5	21.8	15	44	15.5	16.5	18.5	17	10.5	49.5	41.5	36.5	16.5	74.8	25.8	14	31.8	25.5	74
S1	A1,A2	18063	---	9231.5	16534	17171.8	20515.8	---	18627.5	---	---	11731.5	17793	13125.3	13189.5	5933	11558.3	14520	8000	13861.5	10821.3	12704	6926.5	8213	17629.5	17310.5	13974	14683	8087.3	18696.5	14823.5	15074.3	7004.8	14627.5	17189	19168.3	3995.8	---	24628	15283.3	8839.3	14109	19062	6201.5	5652.8	19171.5	8383.8	20522	13902.3
S2	B1,B2	10878.3	4439.8	4088	16048.5	9467	13033	4335.3	12696.3	14509.5	14771.5	6519	11026.3	11177.5	10067.5	4618.8	5766.3	10541.5	5625.5	7005.8	9184	5184.5	5169.8	4650.5	9626	9749	6936	12756.5	6319.5	11653.3	7250.5	11182.3	5550.5	9923	12154.8	10598.3	2689	17927.5	16613	10650	6324	11872.5	12140.3	4639.3	4432	14771.3	4295.8	11853.8	10469
S3	C1,C2	3601.8	1951.5	1226	15268.8	3305.5	4896	3744.3	4184	7882.5	6931.8	2287.5	3986.8	6390.3	4925.8	2105.5	1799.5	4626.3	2113.5	2065.3	3481.3	2623	2838.5	1612.3	3795.3	2944.5	2128.5	7693.5	3140	4810.3	2522	4462.3	2488.5	3762.5	3495.5	3208.8	1488.8	7835	5509.5	4741.8	1907.3	4273.8	4623.3	1594.8	2569.5	6273.8	1457.8	3936.3	3841.5
S4	D1,D2	1115.8	617.3	367.3	6337.5	1094.8	1333.8	2630.5	1185.3	2017.8	2527	647.5	1173	1911.5	1694.3	651.8	557	1132.5	616.8	682.8	932.3	869.5	1013.3	476	1274.8	709	602.5	2863.8	938.3	1672	821.8	1467.3	731	1135.5	671	758.5	714.3	2433.8	1193.8	1223	621.5	1242.8	1391	468.8	888.8	1845.5	508.3	1067.8	961.5
S5	E1,E2	274.5	139	93.5	1158.3	285.5	269.5	598	284.8	323.5	740	167.3	242.5	278	474.8	155	145.5	211.5	160.8	195.8	145.5	276.5	238.5	110.5	351.8	160.5	137	534.5	219.8	464.3	228.5	281	159	268	122	148.5	227.5	449	161.5	261.8	124.5	260.8	359.8	121	170.8	443.3	121.3	252.8	165
S6	F1,F2	66	31.8	24	173.3	70.8	57.8	43	69.5	61.5	171.8	42	57.5	37.5	116.8	35.8	36.3	46.3	40.8	35	31.3	58.8	55.3	26	90	38.5	31	72.3	48.8	111	52	38.3	35.5	64.8	26.3	31.8	59	75.3	24	46.3	25.5	44	88.5	28	34.5	102.3	25.5	59.5	29.5
S7	G1,G2	11.3	7	10.5	23.5	12.8	15	-11	16	13	40.8	9.5	12.5	6.8	30.3	8.3	13.8	11	12.5	0.3	7.3	13	11.5	4.5	28	9	5.8	1.8	9.8	27.5	6.5	2.8	6	13	8	8.5	10.8	13.5	4.5	8.5	-7.8	5	20	11.3	6.8	22	3.8	15.5	6
S8	H1,H2	-1.3	1	---	5	2.8	7	-13.5	4	---	11	1.5	4	---	---	1	5	2.3	---	---	---	2.3	3.8	0.3	11.3	2.3	1.8	-8	2.3	7.5	---	---	0.5	3.3	---	4	1.5	4	---	2	---	---	4.5	---	---	6.5	---	3.5	---
C1	G12,H12	412.3	302	85	4327.5	587	408.8	1337	749.3	484.5	1225.3	340.8	560.5	831.8	597.8	300	199.5	297.8	216.3	236.3	566.8	265.8	431.8	226.8	444	241.3	146.5	1357	430.3	696.3	425.8	462.8	297.5	481	179	183.5	474.3	1895	251	553.8	305.8	656	637.3	271	211.5	874.3	275.8	492.5	312.8
X1	C3,D3	-12.5	366	1046	8.8	59	-5.5	51	58.3	-1	11	0.8	1	8.8	-13	66.5	-14	20.5	-56	-23.3	-15.3	32	147	-2.5	-19.5	2.3	0.5	-63.3	6.8	7.5	17.8	403	3.5	17.3	76	0	119.5	244	27.5	687.5	308	7814.8	36.8	288.5	431.3	27.5	271	18.5	-37.8
X2	E3,F3	-14.5	270	654.8	9	111	-5.5	36.3	71.5	1.5	27	0.5	0.5	11.5	-9.8	265	-15	15	-49	1.8	-17.5	46	139.3	-2	-18.8	1	1.3	-63.5	6.5	5.5	114	1915.8	5	25	207	10	131.8	1800.8	68	636.5	329	8180.3	32.5	279.5	436.3	28.3	262.8	23.5	-35
X3	G3,H3	-14.5	266.5	935	16.8	108.3	-4.5	2.5	57.5	2	28.8	0	2.5	11.5	-9.5	237.3	-13.8	17	-55.3	-30.3	-14.3	19.8	122	-1.5	-19.5	2	3.3	-59.5	11.3	7.3	95.5	2309.8	5	23.8	346.5	11.3	209.3	1466	70	515.8	239.3	5293.8	42	262.3	450.3	25	216.5	23.8	-32.8
X4	C4,D4	-11	318	735	16	155.5	-2.5	47	56	2	52	0	1.5	17.3	-9.8	378.8	-13.5	15.5	-54.3	-22.3	-16.3	29.5	156.5	-1	-20	1.5	1.8	-59	8.3	9	154.3	2946	5.3	24.5	446.3	21.5	157.3	2605.5	105.8	693	358.8	8490	36.5	312.5	445	31.8	273.8	32.8	-31.3
X5	E4,F4	-8	671	699.5	3	23.3	0	30.8	75	1	7.5	2.5	32.8	8.5	-4.8	79.8	-12.5	15	-45.5	10.3	-9.5	14.5	127	-0.8	-8.3	0.3	4.8	-33.5	38.5	7.5	57.5	375	0.5	52	16.8	0.3	290.5	303.3	10.8	631.3	249.5	5167.3	79	264	738.3	23	224.5	17	-18.8
X6	G4,H4	-14.3	583.8	526	2	14	-5.5	4	66	1	3	0.5	0.8	5.8	-9.8	95.8	-13.5	9	-56.8	-2.5	-12.3	12	118.5	-3	-15.3	1.5	2.8	-55	16.3	3.5	39.8	710	0.8	36	8.8	-2.5	129.5	563	4.8	519.5	166.5	5811.5	62.5	248.8	545	18.5	214.3	8.8	-30.8
X7	A5,B5	-12.8	605	570	3.5	20.5	-6.8	58.8	71	1	4	0	0.5	7	-12.3	112.3	-15.3	11.3	-53.5	3.5	-15.3	13.3	161.5	-2.3	-17.5	1.3	0.5	-53	17.3	6.3	50.5	941.3	1.5	35	14	-2.5	141	488	8	761.3	271	9395.3	63.8	345	500	29.5	286.5	18.8	-33
X8	C5,D5	-7	676.8	716.5	3.8	25	-1	44	90.3	1.5	13	0.8	9.3	13	-7.3	123.8	-12	14.3	-46.8	27.3	-10	20.5	139.8	0	-12.3	1.5	3.3	-38.5	43.3	6.8	69	1162.8	0.5	62.5	28	-0.3	309.5	399.5	8.8	612.3	302.3	5388.3	89	378.3	723.5	25	236.5	22.5	-21.5
X9	E5,F5	-10.3	539.5	771.3	6.5	29	-2.5	29.5	99.3	0.3	17.5	0.5	1	4.5	-12.3	102.5	-13	13	-53.8	-16	-12	17.8	157	-1.5	-17	1	2.5	-47.5	15.3	5	52.5	492.3	3.5	46.8	32	-3	130	172.5	10.5	568	159.5	5242	40.5	288.8	565.8	32.8	221.8	31	294
X10	G5,H5	-17.3	382.5	490.3	3.5	58.5	-5.8	36.5	85.8	0.5	12.5	-1.5	-2	2.8	-12.3	218.3	-14	10	-51.8	-26.8	-15.3	24	138.5	-3.3	-19	2	0.3	-59	10.8	7.8	85.3	1170	0.8	29.8	17.3	-1	68.8	1147	26.5	595.5	206	8571.8	29	288.5	475.5	24.5	252.8	15	39
X11	A6,B6	-14	402	534	5	91.3	-6	50.5	106.5	-0.5	31.8	-1.3	-2.5	4.5	-11.8	221.3	-15.3	9	-52.5	-7.3	-16.3	22.5	145.5	-2	-19	1	-0.3	-57	10.5	6	92	1584.8	3.5	32.8	22	2.5	73.8	831	40.3	707	172	8807.3	33.5	323.8	464.8	28	264.8	17.5	-29.5
X12	C6,D6	-14.8	338	719.5	4.5	55.5	-8.3	32.3	85.3	-1	11.3	-1	-0.8	4.8	-12.8	179	-15.5	12.5	-54.5	-28.8	-14.8	93.5	128.3	-1.5	-21	0.5	0.5	-61	5.8	12.5	42.5	566	2.5	23.3	13.3	-1.5	63.3	264.8	19	623.8	167.3	7820	30.5	263.3	397.5	21.5	245	22	-41
X13	E6,F6	-11.8	251.5	1299.3	2	35	-7.5	58.5	61.5	0.8	7.5	-0.5	1	11	-13.3	63	-14.3	20.5	-48	-26.3	-14.5	13	152.5	-3	-19.5	0.5	1	-58	17.8	15	61	1562.3	7	10.8	29.5	1	164.5	1048	10.5	740.8	358.3	8907.5	27.8	157.8	437.5	30	280.8	24	-34
X14	G6,H6	-17	285	214.5	3.5	35.5	-9.5	33.5	41	0	0.5	-2	-1.5	2.5	-13.3	30.3	-15.8	4.5	-57.8	-15.8	-16.8	27.3	139.8	-3.5	-20	0.3	-1	-64.3	3.8	0.5	37.5	762.8	0	7	5.5	-4.8	72.5	388.5	11.3	599	370.8	7867.3	14.5	182.8	382.5	20.5	236.8	6.5	-41
X15	A7,B7	-12.8	409.8	500.8	4.3	55	-6.5	46.5	37.3	0.3	7	-0.5	0.3	7.5	-13.3	78	-15	8.5	-56	-31	-17.3	15	139.8	-2	-19.5	-0.5	0.8	-61.5	14.5	5.5	92.5	2068.8	2	14	11	1.3	109.3	2886.8	23.3	668	329.8	8414.8	21.5	251	413.5	27.8	268.8	28.8	-38
X16	C7,D7	-13.5	272	488.3	1	21.8	-9	38	40.3	-0.8	3.5	-2	-1.5	3.5	-13.8	74	-16	8.3	-59.5	-38.8	-17	9.5	152.3	-4	-20	1	-0.8	-64.5	10.3	3.5	96	1134	0.8	8.3	6.5	-3	172	978.8	6.3	674	508	8159.3	15	285	341.8	24.5	267.3	5.5	-42.8
X17	E7,F7	-11.5	467.5	899.8	2.3	17	-5.8	44.3	40	-0.3	8.5	-0.5	-0.5	4	-12.3	23.5	-14.5	13	-57	-24.8	-15.3	8	156	-3	-19	0.5	0.3	-55	9	7	61.5	249	1	19.5	30.3	-2.3	111.5	92.8	3.8	642.3	186.5	9573.8	32.5	252.5	577.5	23.5	238	21.5	-15
X18	G7,H7	-13	481.3	809	2	25	-7.3	43.3	30.5	0	4.3	-1.5	1	4	-12.8	34.5	-15.5	13	-59	-32.5	-16.3	12.5	132.8	-3.3	-20	0	1	-56.5	10	5	62	901.8	1	16.5	49	-3	105.5	1083.5	7.8	647	172.5	9784.5	33.3	218.8	549.8	25	235.8	16.8	-50
X19	A8,B8	-13	461.3	892.5	3	27.8	-5	53	35	0	6.8	-1.5	-0.5	3.8	-10	39.5	-13	10.8	-57	-30.8	-14.3	9	146.3	-3	-19	-0.5	-0.3	-52.5	14.8	5.5	59	413.5	2	16.3	46.5	-2.5	114	483	7.5	656.3	212	9917.3	35.3	263.5	540.8	31	242.8	26.5	-12.8
X20	C8,D8	-13.5	434.8	703.5	1.3	19	-6	34.5	29.5	1.5	2.5	-1.8	-0.5	2.5	-13.5	33.3	-16	9.5	-63.5	-27.8	-15.8	15	135.5	-3.3	-20	-1	-0.5	-55.5	8.5	4.8	61.3	337.3	1.3	8.5	22.5	-3.5	91.5	394.5	6.8	623.3	144.8	9726.5	28.5	230.8	482	20	241.3	20.3	-53.5
X21	E8,F8	-12.5	738	514.5	1.5	13.5	-5	51	58.3	0	3	0	1	3.5	-11.3	59.5	-13	9	-59.5	-26.8	-14.8	10	157.3	-3	-18.5	0	0.3	-54.8	14.8	3	23	663	1.5	18	11.8	-3.5	131	426.3	5	649.8	392	9128	33.8	285.3	586.5	31.5	278.5	21.5	-37.3
X22	G8,H8	-14.3	600.5	478.5	2.5	20.5	-6	42.3	67.5	-0.3	5	-1.5	0.5	6.8	-12.3	70.3	-14.5	7.5	-57.5	-28.3	-14.3	4	153	-2.5	-19.5	1.5	-0.8	-56.5	20.3	3.5	25.3	2843.3	1.3	14	5.8	4	154.8	3631.3	7.5	690.8	541.5	9538.3	33.5	332.8	501.3	27.5	255.3	8.5	-40.8
X23	A9,B9	-12.5	546.5	625	2	24	-7	49	46	0	6	-2.3	0	5	-12.3	51.3	-14.5	8	-58	-20.3	-14.3	10	143.8	-3.5	-18	-0.5	-0.3	-53	18.3	2	41.5	1727.8	1	28	13	0.5	135	2498.5	8.5	680	373.3	9558	33.5	313.8	524.3	23.8	251.5	29	-6
X24	C9,D9	-12.8	597.8	658.5	2.5	28	-7.5	34	60.3	0	7.3	-1	3	6	-11.8	71	-15.3	7	-61.8	3.3	-13.3	8	125.3	-2	-19.5	0	0	-52.5	23.8	2.3	58.8	2419.5	1	24.3	13.5	-0.3	168.3	2351.3	10.3	608	317.5	6574.8	34.5	298.8	573.5	18.5	228.8	28.5	-32
X25	E9,F9	-11.8	807.3	230	3	34.8	-3.5	55.8	42	0.5	2	-1.5	-0.8	7	-13	70.3	-15	6.5	-65	-19.5	-14.8	14.5	148.8	-3	-20.5	0	-1	-57	17.8	5	62.8	1657.5	3	16	9.5	-2.5	94	255	9.8	678.5	706.5	9095.5	33.5	355.3	500.3	24	280.8	15.5	-47
X26	G9,H9	-14.5	907.8	233.8	5.5	46	-1.5	44.5	35	0	1	0.5	0	4.5	-12.8	95.5	-14.5	6.5	-64.8	-28	-15.8	6.5	139	-4	-21.5	-0.5	-0.8	-60.5	16.3	4	77.8	1901	5	19.5	10.5	-4	84.5	929.8	15.5	657	576.3	8655.3	38.3	326.8	478	22	270.3	25	-60.5
X27	A10,B10	-13.3	1207.3	251	5.5	53.8	2.5	27.5	41.5	0	3.8	0	0	8	-12.3	115.5	-14	9.5	-62.5	-14.8	-15.8	11.8	129.3	-4	-22	0	-0.8	-55	27	4	106.5	2122.8	6.5	31	14.3	-3.5	143.8	962.5	25	603.5	226.8	4755.5	51.3	304.3	527	21.8	242.5	21	-23.8
X28	C10,D10	-12.5	656.5	580.8	3.5	44.3	-3	48.8	35.5	0	5.3	-0.8	0	5.5	-12.8	72.8	-13.5	11.3	-64.5	-31.3	-15.5	11	159.8	-2.5	-22.5	-0.5	-0.8	-60	13.8	4.5	51.8	1093.8	3.8	21.5	20	-2.5	102.5	165	13	746.8	351.3	9130	41	292.3	420.8	28.8	287.8	21	-16.8
X29	E10,F10	-12	539	772.5	1	32	-4.5	74.3	65.8	0	4	-1	-0.8	4	-13.3	34	-14.8	10.3	-61	-1.8	-15.8	12	188.5	-4.5	-19	1	-0.3	-56	11.8	6	34	659.8	1	27.5	21.3	-2.8	86.3	187	7	881.8	403	8623.5	26.8	331.3	462.5	35.8	310	20	-43.5
X30	G10,H10	-13	463.3	774	0.8	34.5	-5	65.3	71.5	-1	-2.5	-3.5	0.8	1.5	-14.3	30	-18.5	5.5	-64.5	-14.3	-17	12.5	176	-5	-20.5	1.5	1.8	-59.3	7.8	4	47	539.8	1.8	17	20.5	-4.5	113.5	471.5	10.5	743.3	544	8656.3	16.3	354	444.8	25.5	281.3	17.5	-61.5
X31	A11,B11	-17.3	448.3	702.5	0.3	33.3	-9	42.5	61.5	-0.5	-11	-2.5	2.5	0.8	-15.3	50	-16.5	5.3	-64.8	-18.3	-16.3	8.5	155	-4.5	-22	-1.5	0.3	-67.3	8.3	5	42.3	700.8	0	10	23.5	-5.5	115.8	473.3	9	654	425.8	9202.5	17.8	335.8	422.8	18.3	267.3	14.8	-57.5
X32	C11,D11	-13.5	404.5	715.3	2	61.3	-6.3	62.3	55.3	0	-3.5	-2.8	-1.5	2.8	-14.8	68	-17.5	6.3	-62.3	2.3	-15.8	27.8	172.3	-4	-20.8	-1	5	-49.8	6	3.3	52.8	986.3	0.5	23.5	25	-2.5	186	831.8	18	767	578.8	8646	20	356.3	427.3	22.3	293	18.3	-49.5
X33	E11,F11	-18.5	330.3	1028	0	12	-11.5	29.5	39	0	-1.5	-3.3	-0.8	4.5	-15.8	11.8	-14.8	9.8	-57.5	-35.3	-14.3	4	138	-6	-21	-0.8	-1.3	-68.5	6.5	4	17.8	119.5	7.8	-0.5	12	-3.5	65.3	41.5	-1	740.8	94.8	8690.3	16.3	179.8	346.3	15	309.3	9.8	-60.8
X34	G11,H11	-19	429	688.5	1	31.5	-9.5	29.8	42.3	-1	6.3	-1	0.5	11.5	-13.5	127.5	-15	6.5	-49	-32.3	-18	10	145.8	-4	-22	-1.5	-0.8	-67	10.8	3	44	530.3	8.5	12.5	8.3	-1	162.3	1292	6.8	635.5	200	7797.3	19.5	203.8	347	20.3	266.8	3	-19
X35	A12,B12	-16	532.3	580.5	1.3	24.3	-9.3	36	38.8	-0.5	4	-2.5	-2.5	2.3	-14.8	70.3	-17	5.5	-65.5	-35.8	-15.8	4.5	162.5	-6.5	-21	-1	-0.8	-62.5	8	2.5	27	224.3	-0.5	7.3	14	-5.5	79	146	4.5	696.3	458.5	8584.5	15.3	293	477.5	23	297.3	19.5	-27.5
X36	C12,D12	-18	700.8	609	1.5	46.5	-10	21.3	38	-1	2	-1.5	-1.3	2.3	-12.8	165.8	-16	5.5	-58	-35.3	-15	10.5	134.3	-3.3	-20.5	-1.3	-0.3	-60.3	12.3	3.5	111.5	1392.8	1	18	11.5	-4.5	111	1927.5	17	564	149	3347.5	18	221	452	16.5	221.8	33	-39.8
X37	E12,F12	-16.8	500.5	496.8	1	36.5	-9	15.8	34.8	-0.5	-2	-3	-1	1.8	-14.3	106	-15.5	4.5	-63.3	-33.8	-14.8	13	121.8	-4.3	-21.3	0	-1.3	-61.5	9.3	3	58	1059.3	1	7.5	12.8	-2	129.3	1113	9.5	594.5	158	4094	15	235.3	423.5	13	219.8	19.8	-40.8
X38	B3,B4	-12.8	398	713	2.5	14.5	-6.5	44.3	38.5	0.5	-1	-0.5	1	4.5	-12.3	37.8	-13.5	14.8	-24.5	-30.3	-14.3	4.3	147.8	-3	-18.5	-0.5	-0.3	-57.8	10.3	5	41.8	134.3	2	7.5	19.5	-2.5	87.5	80.8	5	691.3	170.5	8320.5	31.8	345.3	414.3	25.5	267.3	30.8	36.3
*** = Value not available; --- = Designated as an outlier
*Value = Value extrapolated beyond standard range
OOR = Out of Range; OOR> = Out of Range Above; OOR< = Out of Range Below
Exp Conc = Expected Concentration; Obs Conc = Observed Concentration

## Sheet: Std Dev
File Name: C:\Cell Therapy\Hedvig\221222 NIPU plate 3 v3.rbx
Acquisition Date: 22-Dec-2022, 02:31 PM
Reader Serial Number: LX10017068422
Plate ID:
RP1 PMT (Volts): 580.22
RP1 Target: 3635
		Hu b-NGF (46)	Hu CTACK (72)	Hu Eotaxin (43)	Hu FGF basic (44)	Hu G-CSF (57)	Hu GM-CSF (34)	Hu GRO-a (61)	Hu HGF (62)	Hu IFN-a2 (20)	Hu IFN-g (21)	Hu IL-1a (63)	Hu IL-1b (39)	Hu IL-1ra (25)	Hu IL-2 (38)	Hu IL-2Ra (13)	Hu IL-3 (64)	Hu IL-4 (52)	Hu IL-5 (33)	Hu IL-6 (19)	Hu IL-7 (74)	Hu IL-8 (54)	Hu IL-9 (77)	Hu IL-10 (56)	Hu IL-12(p70) (75)	Hu IL-12(p40) (28)	Hu IL-13 (51)	Hu IL-15 (73)	Hu IL-16 (27)	Hu IL-17A (76)	Hu IL-18 (42)	Hu IP-10 (48)	Hu LIF (29)	Hu M-CSF (67)	Hu MCP-1(MCAF) (53)	Hu MCP-3 (26)	Hu MIF (35)	Hu MIG (14)	Hu MIP-1a (55)	Hu MIP-1b (18)	Hu PDGF-bb (47)	Hu RANTES (37)	Hu SCF (65)	Hu SCGF-b (78)	Hu SDF-1a (22)	Hu TNF-a (36)	Hu TNF-b (30)	Hu TRAIL (66)	Hu VEGF (45)
Type	Well	Std Dev	Std Dev	Std Dev	Std Dev	Std Dev	Std Dev	Std Dev	Std Dev	Std Dev	Std Dev	Std Dev	Std Dev	Std Dev	Std Dev	Std Dev	Std Dev	Std Dev	Std Dev	Std Dev	Std Dev	Std Dev	Std Dev	Std Dev	Std Dev	Std Dev	Std Dev	Std Dev	Std Dev	Std Dev	Std Dev	Std Dev	Std Dev	Std Dev	Std Dev	Std Dev	Std Dev	Std Dev	Std Dev	Std Dev	Std Dev	Std Dev	Std Dev	Std Dev	Std Dev	Std Dev	Std Dev	Std Dev	Std Dev
B	A3,A4	0.71	0.71	0	0.71	0	0.71	3.54	0.71	0.71	2.12	0.71	0.71	1.41	1.77	1.41	1.41	0.71	0.71	2.47	1.06	2.83	0.71	0	0.71	0.71	0.35	5.66	0.35	2.12	2.12	0.35	1.41	0	2.12	0.71	0.71	0	0.71	0.71	0.71	2.12	0.71	4.6	0.35	2.83	2.47	2.12	2.83
S1	A1,A2	203.65		519.72	458.91	363.81	461.39		288.5			739.63	297.69	886.36	352.49	243.95	300.87	290.62	205.77	213.19	219.91	0	255.97	338.7	539.52	98.99	454.32	599.63	130.81	100.41	304.06	94.75	127.63	309.01	166.17	572.4	16.62		130.11	223.09	300.17	781.35	460.33	627.56	50.2	480.13	102.53	642.76	45.61
S2	B1,B2	136.12	20.86	113.14	463.15	125.87	189.5	81.67	302.29	206.48	175.36	161.22	472.7	52.33	65.41	47.02	18.74	562.86	210.72	583.36	300.87	870.45	82.38	34.65	54.45	125.87	133.29	126.57	78.84	53.39	56.57	36.77	38.89	183.85	344.01	29.34	13.44	119.5	444.77	15.56	91.22	42.43	27.22	26.87	111.37	85.91	53.03	317.84	35.36
S3	C1,C2	11.67	45.25	1.41	382.9	77.07	276.48	5.3	106.07	319.61	166.52	171.12	261.28	257.74	104.65	38.89	43.84	336.23	67.88	52.33	296.28	364.87	27.58	100.76	73.89	31.82	172.18	163.34	30.76	132.58	112.43	199.4	82.73	176.07	8.49	105.71	14.5	492.85	117.38	115.61	112.78	216.73	162.28	44.55	37.12	190.57	33.23	282.49	255.97
S4	D1,D2	78.14	32.17	14.5	420.73	64.7	39.24	48.08	37.12	184.2	132.23	50.91	14.85	14.85	72.83	21.57	16.97	103.94	12.37	43.13	122.33	111.02	71.06	5.66	46.32	47.38	45.61	47.02	28.99	3.54	23.69	55.86	38.18	0	57.28	19.8	2.47	89.45	71.06	40.31	35.36	75.31	7.78	38.89	74.25	33.23	35.36	60.46	48.08
S5	E1,E2	12.73	14.85	2.12	183.49	12.02	8.49	95.46	16.62	15.56	23.33	7.42	41.01	12.73	30.41	5.66	9.19	2.83	15.2	0	32.88	13.44	9.19	9.19	10.96	9.9	6.01	20.51	11.31	1.77	19.8	12.37	19.8	7.07	2.12	7.07	18.38	19.8	19.8	20.86	26.87	27.22	4.6	2.47	14.85	1.77	2.83	1.06	6.36
S6	F1,F2	3.54	4.6	4.24	27.22	0.35	1.06	16.26	7.07	1.41	1.77	2.12	9.9	3.54	8.49	6.72	3.89	3.89	1.06	8.13	12.02	6.01	10.96	5.66	6.36	1.41	5.3	5.3	8.49	6.36	6.36	1.41	3.54	7.42	3.18	1.77	4.95	8.84	3.54	1.77	22.63	3.54	5.66	3.89	3.18	3.18	0.35	3.54	6.36
S7	G1,G2	1.77	0.71	3.54	4.24	3.89	0.71	2.12	0.71	0.71	3.18	0	2.83	1.06	0.71	3.18	1.06	0.71	5.66	0	4.24	1.41	1.41	0.71	3.54	0.71	1.41	5.3	1.41	1.41	7.07	0.71	0	2.83	0	0	0.35	2.12	1.41	0	1.77	2.12	0.71	1.41	0.71	4.24	0.71	4.24	4.95
S8	H1,H2	1.77	0.71		2.12	1.06	0.71	2.83	0.71		3.54	0	2.12			4.24	0	1.06				1.06	1.77	1.06	3.18	0.35	1.41	4.95	0.71	0			2.12	6.01		0.71	0	2.83		4.95			0			3.54		5.66
C1	G12,H12	2.47	0.71	5.66	48.08	5.66	17.32	7.78	8.13	5.66	1.77	9.55	1.41	3.18	7.07	7.07	7.78	18.03	1.06	15.56	11.31	27.22	1.77	7.42	19.09	4.6	3.18	9.9	0.71	14.5	18.74	0	3.54	29.7	7.78	1.41	2.47	26.87	14.85	29.34	14.5	9.19	15.2	0.35	12.37	10.96	6.36	24.04	41.37
X1	C3,D3	2.83	48.79	105.36	1.77	5.66	1.41	0.71	1.77	0.71	0.71	1.77	0.71	0.35	1.06	14.85	0	2.83	0.71	0.71	0	1.41	12.02	0.71	0	1.06	0.35	2.47	0	1.41	10.25	47.73	0.71	3.89	9.19	2.12	7.07	32.53	4.24	9.9	37.48	241.48	6.01	46.32	19.8	2.12	15.91	7.07	0.35
X2	E3,F3	1.41	14.85	32.17	0.71	12.73	0	1.77	0	0	4.95	0	0	2.12	0.71	18.38	1.41	0.71	0.71	3.54	0.35	8.49	3.89	0	0.35	3.54	0.71	2.12	1.06	0	5.66	60.1	0	1.41	9.9	0.71	0.35	52.68	10.61	52.33	4.95	351.79	0	13.79	11.31	2.47	20.51	2.83	1.41
X3	G3,H3	0	55.86	90.51	0.35	6.01	0	19.8	9.9	0.71	9.55	0.71	1.41	0.71	0.35	35	1.77	0.71	1.77	6.36	1.41	1.06	24.75	0.71	0	0.71	0.71	4.24	4.95	1.06	22.63	334.46	1.41	7.42	55.15	1.06	34.29	144.25	0.71	39.24	76.72	612	4.95	62.23	36.77	4.24	21.57	10.96	1.06
X4	C4,D4	0.71	13.44	5.66	2.12	0.71	1.41	3.54	2.12	0.71	0.71	0.71	1.41	1.77	0.71	5.3	0.71	1.41	7.42	0.71	1.41	2.12	2.12	0	0.71	0	1.41	1.41	0.71	0.71	13.79	39.24	1.06	4.95	8.84	4.24	0.35	0.71	2.47	2.12	0.35	207.18	1.41	8.13	6.01	3.18	2.83	7.42	0.35
X5	E4,F4	0.71	17.68	0.71	0.71	0.35	2.12	0.35	3.54	2.12	3.54	0	0.35	0.71	0.71	2.47	0.71	0	0	4.24	0.35	0	0.71	1.77	1.06	0.35	0	0.71	2.47	1.41	1.41	7.42	2.12	1.41	3.89	0.35	2.83	10.25	0.35	39.24	18.38	64.7	4.95	20.86	33.94	1.41	1.06	0.71	1.06
X6	G4,H4	1.06	14.5	2.83	0.71	1.41	0	17.68	0	0.71	2.12	1.41	1.77	1.06	0.71	10.96	0.71	0.71	0.35	0.35	0	4.24	4.24	0	1.77	1.41	1.41	2.83	2.12	2.83	8.13	17.32	0.35	5.66	0.35	1.41	8.49	14.14	1.06	14.14	9.9	120.21	2.83	19.09	43.49	2.12	2.83	1.06	0.35
X7	A5,B5	0.35	0.71	16.26	0	0.71	1.06	1.77	2.12	0.71	2.12	0.71	0	0.71	1.41	1.06	0.35	1.77	0	3.18	0	4.6	2.83	1.06	1.41	0.35	1.06	2.83	2.12	3.18	4.24	0	0.71	2.83	0.71	0	2.12	12.73	2.12	8.13	0.71	45.61	1.06	17.32	8.84	3.54	12.37	3.89	2.83
X8	C5,D5	2.12	14.5	23.33	2.47	2.83	1.41	4.95	5.3	1.41	0.71	1.06	0.35	2.83	1.41	8.84	1.41	0.35	1.06	4.95	1.06	2.12	2.47	0	0.35	1.41	0.71	0.71	2.12	0.35	4.95	98.29	0.71	4.95	0.71	2.47	24.04	27.58	1.06	6.72	5.3	211.07	10.61	36.77	29.34	1.41	20.15	1.41	0.71
X9	E5,F5	1.77	69.3	160.87	2.83	9.9	0	0	11.67	1.06	4.24	1.41	0.71	0.71	0	19.09	1.41	0.71	4.6	1.06	1.06	1.77	17.68	0.71	0.71	0.71	0.35	6.36	3.54	2.12	9.9	82.02	2.12	14.5	3.54	0.71	14.85	41.72	2.83	7.78	8.49	719.13	4.24	54.45	2.12	8.84	6.36	10.61	0
X10	G5,H5	1.06	16.97	3.18	2.83	0.71	0.35	1.41	1.06	1.41	1.41	0	0.71	0.35	2.83	20.15	0	2.12	4.6	1.41	1.41	2.83	24.75	0.35	0.71	0.71	0.71	0	0	1.77	6.01	61.87	0.35	2.47	1.06	0.71	4.6	2.83	1.41	39.6	6.36	366.63	0.71	11.67	23.69	2.12	26.16	3.54	0
X11	A6,B6	0.71	9.19	1.41	2.12	1.77	0.71	9.9	1.41	1.41	3.18	1.06	1.41	0.71	0	13.08	3.18	0.71	0	4.95	0	0.71	4.24	0	2.12	0.71	0	1.41	1.06	0.71	0.71	30.41	0.71	4.6	0.71	0	0.35	17.68	2.47	36.06	2.12	171.47	2.83	16.26	26.16	1.41	20.51	2.83	0.71
X12	C6,D6	1.77	13.44	33.23	0	0.71	0.35	3.18	3.18	0.71	1.06	2.12	0.35	1.06	0.71	4.24	0.71	1.41	2.83	2.83	0.71	26.16	6.01	0.71	0.71	1.41	0.35	0	0	1.41	1.41	0.35	0.71	1.06	0.35	0	0.35	0.35	2.12	37.12	12.37	340.12	1.41	14.14	3.89	0.71	5.3	0.71	0.71
X13	E6,F6	1.06	7.07	25.1	0.71	1.41	0	12.73	4.95	0.35	1.41	1.41	0.71	1.41	1.41	4.24	1.77	1.41	0.71	0.71	0.35	1.41	4.24	1.41	1.41	2.83	2.47	1.41	0	2.12	3.54	36.77	1.41	5.3	0	0.71	4.24	12.73	2.83	13.08	11.67	12.73	0.35	9.19	6.01	2.83	3.54	2.83	2.83
X14	G6,H6	0.71	14.14	4.95	0	6.36	0	2.83	0	0.71	2.83	0.71	0	0.71	0	3.89	1.06	1.41	0.35	0	0.71	1.77	23.69	0.71	2.12	0.35	0.35	1.77	1.41	1.41	1.41	20.51	1.41	1.41	1.41	1.06	4.24	28.99	0.35	17.68	3.18	15.2	0	19.09	3.89	4.95	21.92	0	2.83
X15	A7,B7	1.06	17.32	2.47	0.35	9.19	1.41	1.41	8.84	1.06	2.12	0	1.06	2.12	0	7.07	0	1.41	0.71	1.77	1.41	1.41	7.42	1.41	1.41	0	1.41	0.71	1.77	1.41	0	65.05	1.41	4.24	0.71	1.06	0.35	33.59	1.77	30.41	8.13	140.36	1.41	8.84	0.35	2.47	4.95	0.35	4.24
X16	C7,D7	0	0.71	18.03	0.71	1.06	2.12	10.61	2.47	0.35	1.41	0.71	1.41	0.71	0.71	2.83	0	1.06	2.12	1.41	1.06	0.71	2.47	0	0.71	0.71	0.71	0.71	0.71	1.41	3.54	52.68	1.77	2.47	0	0.71	3.54	32.88	0.35	7.07	23.33	114.2	0.71	3.18	0.71	2.12	9.9	1.41	3.18
X17	E7,F7	1.41	1.41	1.06	0.35	2.83	0.35	3.18	3.54	1.06	7.07	0	0	1.41	1.41	0.71	0.71	0.71	2.12	1.41	2.83	0	20.51	1.41	0.71	0	0.71	2.83	1.06	0.71	4.24	3.89	0	7.78	1.06	1.06	0	1.06	1.77	47.73	8.49	367.34	1.41	0.35	8.13	7.78	1.77	0	46.67
X18	G7,H7	0.71	15.2	18.38	0.71	1.41	1.06	8.84	2.83	0.71	3.89	0	0.71	1.41	0.71	3.54	0.71	0.71	0.71	2.47	0	3.54	1.77	0.35	0.71	2.12	1.06	2.12	1.06	0.71	2.12	10.61	0	4.95	2.12	0.71	8.49	2.12	1.77	19.09	2.83	282.84	2.47	26.16	10.61	4.24	12.02	6.72	1.41
X19	A8,B8	0.71	8.84	12.02	0.71	1.06	0.71	3.54	0.71	0.71	7.42	0	1.41	1.06	0.35	0.71	1.41	1.06	2.12	4.24	2.83	0	20.15	0	0.71	1.41	0	3.54	0	1.41	0.71	3.18	0	10.25	1.41	0	2.12	1.41	0	3.18	12.02	180.67	2.47	10.25	19.09	2.83	23.33	4.24	31.47
X20	C8,D8	1.41	10.96	7.78	0.35	1.41	0.71	4.95	2.83	2.83	1.41	0.35	1.41	0.71	1.06	1.06	1.41	0	0	1.41	0.71	1.41	5.66	1.06	0.71	0.71	0.35	0.71	0.35	1.06	3.18	7.07	0.35	0	2.83	0	11.31	6.36	1.77	60.46	0.35	63.64	2.83	13.44	3.18	1.41	8.49	1.77	0.71
X21	E8,F8	2.83	57.28	13.44	1.41	0.71	0.71	2.12	2.47	0.71	0.71	1.41	0.71	0.71	1.41	9.19	0	2.12	4.24	1.41	0.71	1.41	23.69	1.41	0	0.71	0.71	0.35	1.41	0.71	0.71	14.5	0.71	0	0.35	0	10.61	22.27	0.71	30.05	16.26	803.98	1.06	5.66	2.47	3.54	21.57	2.83	6.01
X22	G8,H8	1.77	24.04	2.12	1.41	0.71	0.71	6.01	2.83	0.35	3.54	0	1.41	1.06	0	1.77	0.71	1.41	1.41	2.12	1.41	0	4.95	0.71	1.41	0	0.71	0.71	0.71	0	1.77	55.15	1.77	2.83	1.06	0.71	4.6	45.61	1.41	37.83	26.87	319.97	1.41	10.61	4.24	0.71	12.02	1.41	0.35
X23	A9,B9	1.41	26.87	21.21	0.71	1.41	0.71	3.54	0.71	0	2.12	0.35	0.71	1.41	1.41	1.77	0.71	0.71	2.12	2.12	1.41	1.41	3.89	0.71	0.71	0	0	1.41	0.71	0.71	1.41	12.02	1.41	2.83	0.71	0	4.95	4.95	0	57.28	4.6	417.9	2.83	14.14	15.56	0.35	8.84	4.95	21.21
X24	C9,D9	1.77	5.3	41.72	0	0	0	9.19	6.72	0.71	1.06	0.71	0.71	1.41	0.71	8.49	0.35	0.71	1.06	1.41	0	4.24	0.35	0	0	0.71	0.35	2.12	4.24	1.06	6.72	100.06	0	1.06	1.41	1.06	22.27	183.49	1.06	26.16	8.49	151.67	3.54	19.09	23.69	0.71	4.95	2.83	0
X25	E9,F9	0.35	30.05	7.07	0.71	2.47	0	2.47	4.95	0	0.71	0	0.35	1.41	0.35	3.89	0	2.12	2.12	5.3	0.71	0.71	1.06	0	0	0.71	1.06	0	1.41	0.71	6.01	44.19	1.41	1.41	1.41	1.41	6.36	4.24	2.47	46.67	31.11	91.92	1.41	5.66	7.07	2.83	13.44	7.07	2.83
X26	G9,H9	1.41	24.4	9.55	0	5.66	0	5.66	3.54	0.71	4.95	1.41	0.71	2.12	0.71	12.02	0.71	0	2.47	1.06	0.71	4.95	6.36	1.41	0	0	0.71	0.71	2.12	0.71	9.55	89.45	0	3.54	1.41	0.71	0	2.47	2.83	43.13	20.86	160.87	0.35	4.95	15.91	6.36	21.21	6.36	0.71
X27	A10,B10	1.06	2.47	7.07	0	7.42	1.41	5.66	1.41	0.71	3.89	0.71	0.71	1.41	1.41	4.95	0	0	1.41	1.41	0.71	3.18	3.18	0	0.71	0.71	0.71	2.83	3.89	0.71	0	20.51	0.71	8.49	1.06	0	1.06	3.54	2.12	31.11	8.13	16.97	1.77	14.85	21.57	4.6	6.01	4.95	3.89
X28	C10,D10	0	70.71	76.01	2.83	7.42	0.71	3.18	7.07	2.12	8.13	0.35	0.71	0.71	0.71	22.27	0.71	1.77	4.24	0.71	0.35	1.41	28.64	0.71	1.41	1.41	0.71	2.83	1.41	1.41	12.37	92.63	1.06	16.26	0.71	0	11.31	31.11	0.71	32.17	10.25	193.04	9.19	40.31	12.02	5.3	6.36	0.71	14.5
X29	E10,F10	2.12	2.12	54.45	0.71	2.83	0	3.18	0.35	0.71	7.78	0.71	1.77	0	1.41	1.41	1.77	1.06	0.71	0	0.71	2.83	9.9	0.71	0.71	0.71	1.41	0	0	2.12	7.78	7.78	1.41	6.36	0.35	0.35	2.47	2.83	0.71	63.29	14.85	244.66	0.35	19.8	13.08	5.3	6.01	2.12	28.99
X30	G10,H10	0.71	34.29	93.34	0.35	1.41	0.71	25.1	5.66	2.12	9.9	0	1.06	0	1.41	18.38	2.12	0	2.12	10.61	0.35	3.54	40.31	1.41	1.41	0	2.83	1.77	1.41	0.71	16.97	45.96	0.35	14.14	4.24	1.41	9.9	44.55	2.83	18.74	19.09	291.68	5.3	6.72	24.75	7.78	28.28	2.83	7.78
X31	A11,B11	0.35	3.89	2.12	0.35	1.06	2.12	8.49	0.71	0	4.95	0	0	1.06	1.41	7.07	0.71	3.18	6.01	0.71	1.41	2.12	19.09	2.12	0.71	0	3.54	2.47	0.71	0.71	6.01	12.02	1.41	2.83	0	1.41	1.06	14.5	0.71	4.95	3.18	325.27	3.18	12.02	7.78	0.35	1.41	2.47	4.95
X32	C11,D11	0	0	0.35	2.12	0.35	1.77	13.79	0.35	0.71	0	2.47	1.41	2.47	0.71	9.19	0.71	0.35	2.47	0	0.71	10.96	7.42	1.41	0.35	0.71	1.77	1.77	2.47	0.35	4.6	56.57	0.71	7.78	0.71	1.41	15.56	29.34	0.71	41.72	35	424.26	0.71	26.87	16.97	2.47	21.57	0.35	19.09
X33	E11,F11	0	15.2	11.31	2.12	0	1.41	5.66	0.71	0.71	1.41	0.35	1.06	0.71	0.71	2.47	1.77	2.47	3.54	3.54	4.24	4.24	10.61	0	0.71	0.35	1.41	3.54	2.47	0.71	6.01	4.6	0.35	3.54	3.54	2.83	1.77	2.12	0.71	27.22	6.72	267.64	1.06	6.36	24.04	4.24	12.73	1.06	2.47
X34	G11,H11	2.12	9.19	24.75	2.12	2.12	1.41	3.18	5.3	0.71	6.72	0.71	0	0.71	1.06	4.95	1.41	0	3.54	0.71	1.77	0	5.3	0	0.71	0	0.71	1.41	1.41	2.12	1.41	39.6	0.71	0.71	1.77	0.71	3.89	16.97	0.35	2.83	0.71	3.89	2.83	21.92	7.42	0.35	8.49	0.71	55.15
X35	A12,B12	2.12	26.52	51.62	1.06	2.47	0.35	9.19	0.35	0	2.12	0	1.41	1.06	0.71	17.32	0	1.41	0	1.41	2.12	0.71	6.36	0.71	0.71	0.71	0.71	0.71	1.06	0	2.12	29.7	0.71	3.89	2.12	0	4.95	13.44	1.41	25.81	28.28	231.93	1.77	18.03	7.42	1.41	4.24	1.41	32.53
X36	C12,D12	2.12	89.45	96.17	0	6.36	2.12	25.1	4.95	0.71	2.12	1.41	0.35	1.06	2.12	42.78	0	1.41	7.78	0.71	1.77	0.71	10.25	0.35	0	1.77	1.41	4.6	0.71	1.41	38.18	147.79	1.41	11.31	1.41	0	9.19	231.22	4.95	13.44	31.82	213.55	6.36	45.61	33.59	7.78	27.58	10.61	3.89
X37	E12,F12	1.06	1.41	28.64	2.12	0.71	1.41	13.08	1.06	1.41	3.54	0.71	0.71	1.06	1.41	9.9	0.71	0	0.35	0	0.71	5.66	4.6	1.06	0.35	0.71	0	2.12	0.71	2.12	3.54	57.98	0	0.71	1.06	0.71	1.77	56.57	0	24.04	0.71	135.06	2.12	5.66	23.69	1.41	13.44	3.18	3.18
X38	B3,B4	1.77	0.71	42.43	1.41	2.12	1.41	0.35	1.41	1.41	0.71	1.41	0.71	1.41	0	2.47	0.71	1.77	0.71	0.71	1.41	0.35	3.18	1.41	0	0	1.41	1.06	0.71	2.12	1.06	4.24	1.41	4.95	1.41	1.41	5.66	6.72	2.12	18.03	8.49	288.5	4.6	5.66	11.31	2.12	22.63	9.55	44.19
*** = Value not available; --- = Designated as an outlier
*Value = Value extrapolated beyond standard range
OOR = Out of Range; OOR> = Out of Range Above; OOR< = Out of Range Below
Exp Conc = Expected Concentration; Obs Conc = Observed Concentration

## Sheet: %CV
File Name: C:\Cell Therapy\Hedvig\221222 NIPU plate 3 v3.rbx
Acquisition Date: 22-Dec-2022, 02:31 PM
Reader Serial Number: LX10017068422
Plate ID:
RP1 PMT (Volts): 580.22
RP1 Target: 3635
		Hu b-NGF (46)	Hu CTACK (72)	Hu Eotaxin (43)	Hu FGF basic (44)	Hu G-CSF (57)	Hu GM-CSF (34)	Hu GRO-a (61)	Hu HGF (62)	Hu IFN-a2 (20)	Hu IFN-g (21)	Hu IL-1a (63)	Hu IL-1b (39)	Hu IL-1ra (25)	Hu IL-2 (38)	Hu IL-2Ra (13)	Hu IL-3 (64)	Hu IL-4 (52)	Hu IL-5 (33)	Hu IL-6 (19)	Hu IL-7 (74)	Hu IL-8 (54)	Hu IL-9 (77)	Hu IL-10 (56)	Hu IL-12(p70) (75)	Hu IL-12(p40) (28)	Hu IL-13 (51)	Hu IL-15 (73)	Hu IL-16 (27)	Hu IL-17A (76)	Hu IL-18 (42)	Hu IP-10 (48)	Hu LIF (29)	Hu M-CSF (67)	Hu MCP-1(MCAF) (53)	Hu MCP-3 (26)	Hu MIF (35)	Hu MIG (14)	Hu MIP-1a (55)	Hu MIP-1b (18)	Hu PDGF-bb (47)	Hu RANTES (37)	Hu SCF (65)	Hu SCGF-b (78)	Hu SDF-1a (22)	Hu TNF-a (36)	Hu TNF-b (30)	Hu TRAIL (66)	Hu VEGF (45)
Type	Well	%CV	%CV	%CV	%CV	%CV	%CV	%CV	%CV	%CV	%CV	%CV	%CV	%CV	%CV	%CV	%CV	%CV	%CV	%CV	%CV	%CV	%CV	%CV	%CV	%CV	%CV	%CV	%CV	%CV	%CV	%CV	%CV	%CV	%CV	%CV	%CV	%CV	%CV	%CV	%CV	%CV	%CV	%CV	%CV	%CV	%CV	%CV	%CV
B	A3,A4	1.75	6.15	0	5.24	0	2.57	2.75	7.44	4.88	5.98	4.29	4.56	17.68	6.73	3.93	4.16	7.44	0.74	3.94	2.77	12.86	3.01	0	2.05	4.56	3.14	6.36	2.32	16.97	3.34	1.63	9.43	0	13.69	4.29	3.82	0	6.73	1.43	1.7	5.81	4.29	6.15	1.37	20.2	7.79	8.32	3.82
S1	A1,A2	1.12		5.61	2.77	2.12	2.25		1.55			6.3	1.67	6.75	2.67	4.09	2.6	2	2.54	1.53	2.03	0	3.68	4.12	3.05	0.57	3.25	4.06	1.61	0.54	2.04	0.63	1.82	2.11	0.97	2.98	0.41		0.53	1.46	3.38	5.52	2.41	10	0.88	2.5	1.22	3.13	0.33
S2	B1,B2	1.25	0.47	2.75	2.88	1.33	1.45	1.83	2.38	1.42	1.18	2.47	4.28	0.47	0.65	1.01	0.32	5.33	3.68	8.25	3.26	16.72	1.59	0.74	0.56	1.29	1.92	0.99	1.24	0.46	0.77	0.33	0.7	1.84	2.83	0.28	0.5	0.67	2.68	0.15	1.43	0.36	0.22	0.57	2.5	0.58	1.23	2.68	0.34
S3	C1,C2	0.32	2.31	0.11	2.51	2.32	5.62	0.14	2.53	4.05	2.39	7.43	6.53	4.03	2.11	1.82	2.39	7.25	3.07	2.46	8.42	13.79	0.96	6.19	1.93	1.07	8.05	2.1	0.97	2.75	4.35	4.45	3.3	4.63	0.24	3.28	0.96	6.28	2.13	2.41	5.79	5.03	3.5	2.67	1.43	3.03	2.23	7.13	6.54
S4	D1,D2	6.76	5.12	3.64	6.62	5.81	2.88	1.74	3.11	9.06	5.16	7.67	1.25	0.77	4.23	3.14	2.87	9.1	1.74	5.79	12.6	12.45	6.85	1.15	3.54	6.54	7.43	1.59	3.04	0.21	2.68	3.75	5.12	0	8.34	2.55	0.34	3.65	5.9	3.17	5.33	5.89	0.55	7.16	8.12	1.79	6.55	5.53	4.64
S5	E1,E2	4.04	9.87	1.7	15.66	3.95	2.86	13.14	5.65	4.6	3.01	4.04	15.9	4.45	6.07	2.96	5.12	1.28	5.93	0	17.89	4.5	3.51	7.27	2.84	5.62	4.05	3.29	4.81	0.37	6.78	4.09	11.38	2.27	1.54	4.29	7.47	4.25	11.51	6.7	16.19	9.16	1.22	1.26	7.56	0.39	1.85	0.38	2.66
S6	F1,F2	3.32	10.63	7.71	14.58	0.39	1.24	9.48	8.95	1.86	0.85	3.63	13.56	7.77	5.93	9.36	5.54	6.98	0.78	8.32	17.3	7.44	13.92	13.47	5.11	2.62	12.55	3.29	13.26	5.15	5.51	2.36	7	6.83	7.62	3.66	6.39	9.58	10.25	1.85	33.77	4.39	5.39	3.78	5.28	2.74	0.62	4.16	6.15
S7	G1,G2	3.42	3.82	8.52	11.47	12.25	1.66	1.81	2.77	2.57	4.17	0	10.1	7.19	1.25	7.19	2.22	3.45	5.24	0	9.32	4.04	4.04	3.45	5.66	2.89	8.32	5.84	5.66	3.54	10.1	2.89	0	4.96	0	0	1.21	6.96	9.43	0	5.24	5.11	1.94	1.64	2.18	11.79	1.99	10.35	6.19
S8	H1,H2	4.5	5.66		11.47	4.88	2.05	2.46	5.24		7.6	0	10.88			11.47	0	9.03				4.37	6.49	6.53	6.96	1.99	10.88	6.11	4.04	0			13.69	12.72		3.45	0	13.47		9.61			0			17.25		19.51
C1	G12,H12	0.55	0.23	4.88	1.11	0.93	3.97	0.53	1.07	1.13	0.14	2.67	0.25	0.38	1.13	2.1	3.33	5.87	0.34	5.2	1.87	9.46	0.39	3.06	3.99	1.79	2.02	0.68	0.16	2.05	3.83	0	1.13	5.66	4	0.71	0.5	1.41	5.68	4.86	4.17	1.33	2.33	0.1	5.22	1.23	2.07	4.64	10.7
X1	C3,D3	10.1	12.92	9.78	7.95	7.25	6.43	0.39	2.61	5.24	1.52	10.25	4.29	2.11	8	14.49	0	9.43	1.79	1.79	0	2.62	7.05	5.24	0	5.98	3.01	9.61	0	7.07	12.62	11.24	3.82	6.35	10.05	12.86	5.12	12.46	11.16	1.34	10.72	3.08	11.29	12.75	4.33	5.11	5.26	16.07	0.98
X2	E3,F3	5.44	5.28	4.69	3.14	9.79	0	1.07	0	0	7.92	0	0	10.88	4.29	6.11	7.44	2.89	1.52	5.48	1.7	12.48	2.39	0	2.24	21.43	5.66	8.32	4.88	0	3.19	3.1	0	2.05	4.45	2.67	0.24	2.9	13.51	7.63	1.34	4.28	0	3.89	2.45	5.86	6.96	5.77	3.63
X3	G3,H3	0	20.09	9.37	1.17	4.72	0	15.11	14.78	4.29	14.86	4.29	7.86	3.63	2.11	12.81	8.73	2.67	4.39	19.58	5.89	2.54	17.01	4.88	0	4.04	4.88	14.38	18.68	5.37	14.23	14.35	7.07	10.96	15.24	3.82	15.06	9.73	0.88	6.94	27.33	11.48	8.46	18.46	7.72	10.88	8.69	22.25	2.57
X4	C4,D4	2.4	4.08	0.74	7.19	0.41	5.66	2.01	3.24	4.29	0.81	4.29	8.32	7	4.29	1.28	3.45	5.66	18	1.75	6.43	4.12	1.18	0	4.88	0	10.88	4.71	3.01	3.29	6.33	1.32	5.24	7.23	1.91	11.16	0.2	0.03	2.13	0.29	0.09	2.43	2.67	2.1	1.28	6.96	0.93	12.75	0.83
X5	E4,F4	2.18	2.59	0.1	4.29	0.84	7.71	0.22	4.18	13.69	8.22	0	0.73	4.29	3.29	2.14	3.29	0	0	5.81	1.23	0	0.47	11.59	4.04	2.24	0	1.27	4.6	7.07	1.17	1.87	13.69	1.47	12.06	2.11	0.92	3.2	1.66	5.76	6.32	1.24	5.18	6.16	4.44	3.82	0.41	1.66	1.92
X6	G4,H4	4.04	2.44	0.51	4.56	4.29	0	13.34	0	4.56	5.51	8.32	10.88	7.71	4.29	8.32	3.45	3.82	0.91	0.59	0	12.48	2.99	0	9.18	8.32	10.1	8.32	6.73	17.68	7.88	2.37	2.24	7.07	1.46	10.1	5.73	2.44	6.96	2.49	4.76	2.06	3.58	5.9	7.62	6.53	1.15	3.1	0.82
X7	A5,B5	1.27	0.11	2.71	0	1.79	5.11	0.94	2.64	4.56	5.37	4.29	0	4.71	10.1	0.72	1.89	8.52	0	4.8	0	13.04	1.53	7.71	8.32	2.11	9.03	7.86	6.53	16.97	3.72	0	4.29	3.58	2.4	0	1.33	2.52	11.47	1	0.23	0.48	1.32	4.13	1.68	8.13	3.89	8.79	6.9
X8	C5,D5	6.33	2.11	3.12	14.35	6.43	5.34	2.87	5.32	8.84	1.46	6.15	1.43	13.47	7.44	5.53	6.43	1.49	2.18	5.5	3.75	4.99	1.52	0	1.59	8.32	4.88	1.4	3.63	1.84	3.74	8.3	4.56	4.65	1.63	15.23	7.33	6.62	5.51	1.02	1.54	3.89	10.05	8.12	3.92	3.63	7.51	2.95	1.35
X9	E5,F5	5.84	12.58	20.05	14.14	20.62	0	0	10.73	7.19	8	8.32	4.29	5.66	0	13.78	6.73	3.14	11.01	2.27	4.04	4.45	9.79	4.88	4.04	4.29	2.57	15.33	11.59	12.12	8.53	15.96	11.47	15.97	7.44	5.24	10	22.02	13.47	1.26	4.22	13.62	7.44	14.98	0.36	18.91	2.51	18.77	0
X10	G5,H5	4.56	4.31	0.61	16.64	0.91	1.63	0.86	1.11	9.43	2.95	0	5.24	3.29	20.2	7.93	0	10.88	10.51	3.93	6.15	6.15	15.28	2.77	4.56	4.04	6.15	0	0	8.73	4.04	5.19	2.24	3.36	3.24	4.56	5.27	0.24	3.82	6.14	2.57	4.26	1.55	3.21	4.73	5.51	9.2	8.73	0
X11	A6,B6	2.67	2.22	0.25	11.47	1.6	3.29	5.53	1.22	10.1	4.73	6.96	10.88	5.66	0	5.09	16.97	3.82	0	8.92	0	1.59	2.51	0	13.69	4.29	0	4.42	4.12	3.82	0.45	1.89	3.82	5.99	1.89	0	0.38	2.08	4.88	4.77	0.99	1.94	5.66	4.08	5.33	3.37	6.92	6.58	1.59
X12	C6,D6	6.87	3.84	4.43	0	0.95	1.84	1.98	3.36	5.24	2.27	13.69	2.4	8.32	5.24	1.97	3.82	6.43	6.9	8.32	3.01	22.65	3.96	4.88	5.24	8.84	3.01	0	0	5.66	1.33	0.06	4.04	1.58	1.23	0	0.43	0.13	7.19	5.51	5.93	4.33	3.01	4.18	0.92	1.99	1.92	1.49	2.14
X13	E6,F6	3.69	2.69	1.89	4.56	2.62	0	6.81	6.97	2.32	3.29	8.84	4.29	7.44	10.88	4.29	8.95	4.71	1.49	1.94	1.49	4.04	2.41	10.88	9.43	17.68	20.2	4.56	0	7.71	2.84	2.32	6.43	9.69	0	4.04	2.32	1.2	13.47	1.66	2.92	0.14	0.8	3.95	1.3	6.43	1.13	5.71	7.07
X14	G6,H6	3.01	4.77	2.02	0	11.68	0	1.75	0	4.88	7.86	4.88	0	6.73	0	5.87	5.81	10.1	0.94	0	3.29	3.59	14.51	5.66	14.63	2.24	3.45	7.14	7.44	10.88	1.4	2.61	9.43	2.77	6.73	9.03	4.66	7.15	1.63	2.73	0.77	0.19	0	7.41	0.95	14.35	8.16	0	8.57
X15	A7,B7	3.82	4.11	0.47	1.99	12.42	6.73	0.81	18.91	7.19	4.99	0	6.73	13.69	0	6.2	0	7.86	1.79	5.57	6.73	3.82	4.55	10.1	9.43	0	11.79	2.57	5.94	7.86	0	3.11	8.32	7.31	2.67	5.98	0.28	1.16	5.24	4.24	2.19	1.66	3.72	2.71	0.08	5.93	1.65	0.65	11.79
X16	C7,D7	0	0.25	3.47	4.88	2.6	11.47	6.37	4.97	2.57	3.63	4.88	10.1	6.15	5.66	2.57	0	5.98	5.89	5.89	4.99	2.24	1.41	0	4.88	4.29	6.73	2.89	2.77	8.84	2.22	4.56	11.22	4.74	0	5.24	1.86	3.3	2.11	0.98	4.25	1.39	2.24	0.88	0.19	5.51	3.31	4.56	10.18
X17	E7,F7	4.88	0.3	0.11	2.24	7.86	1.63	1.84	7.14	7.44	16.07	0	0	11.79	10.1	1.19	3.63	3.14	5.51	3.72	12.3	0	11.42	10.88	4.56	0	6.15	8.32	4.37	3.63	3.39	1.44	0	12.25	2.32	7.44	0	0.97	12.41	6.9	3.72	3.82	2.89	0.11	1.35	20.74	0.66	0	79.1
X18	G7,H7	2.57	3.09	2.19	4.56	3.21	5.24	5.15	7.07	4.88	9.78	0	4.29	11.79	5.24	5.01	3.82	3.14	1.94	8.18	0	10.25	1.13	2.77	4.88	13.69	8.66	6.53	4.2	4.04	1.69	1.15	0	8.18	3.29	5.24	6.84	0.19	9.69	2.74	1.32	2.88	4.97	8.91	1.84	10.88	4.49	15.9	5.89
X19	A8,B8	2.57	1.87	1.3	4.29	2.27	3.14	1.95	1.59	4.88	17.57	0	9.43	9.03	2.18	0.94	6.73	5.24	5.51	13.26	11.79	0	11.87	0	4.56	9.43	0	9.69	0	7.86	0.58	0.73	0	17.02	2.28	0	1.6	0.28	0	0.45	4.74	1.82	4.78	3.03	3.37	6.29	8.5	8.16	51.37
X20	C8,D8	5.24	2.46	1.06	2.4	3.72	3.29	3.04	7.25	17.68	3.72	2.4	9.43	6.73	8.32	1.53	7.86	0	0	4.04	3.14	3.82	3.56	8.32	4.88	4.88	3.29	2.11	1.49	6.15	2.55	1.97	2.18	0	7.44	0	10.29	1.55	10.25	8.99	0.19	0.65	6.29	4.4	0.63	4.16	3.11	3.86	3.45
X21	E8,F8	10.1	7.64	2.46	9.43	2.18	3.14	1.18	3.65	4.88	1.84	8.57	4.29	6.15	9.43	9.63	0	11.47	11.79	3.93	3.01	4.42	13.11	10.88	0	4.56	6.15	1.03	4.71	4.56	0.82	2.12	4.29	0	1.3	0	7.09	5.03	4.56	4.3	3.75	8.77	2.11	1.57	0.4	7.77	6.95	6.02	16.35
X22	G8,H8	6.73	3.93	0.42	8.84	1.79	3.29	3.52	3.67	2.48	8.73	0	8.84	7.19	0	1.66	3.63	8.32	3.72	6.15	5.89	0	2.8	5.24	9.43	0	6.73	2.18	1.99	0	1.99	1.93	10.88	4.88	4.99	3.45	2.65	1.25	7.86	5.11	4.61	3.34	2.83	2.6	0.81	1.7	4.19	4.16	1.06
X23	A9,B9	5.05	4.82	3.23	4.56	3.29	3.45	1.99	1.27	0	5.11	2.48	4.56	10.88	10.1	2.03	3.63	4.04	5.66	4.99	5.89	4.42	2.33	5.66	4.29	0	0	3.93	2.11	4.88	1.35	0.69	8.84	3.93	2.48	0	3.22	0.2	0	7.85	1.11	4.36	5.66	3.64	2.83	0.94	3.12	9.08	31.2
X24	C9,D9	6.37	0.87	6.05	0	0	0	5.66	9.63	4.88	2.48	4.56	3.82	10.1	4.88	7.93	1.89	4.29	3.14	2.14	0	14.14	0.24	0	0	4.56	3.14	5.81	10.88	7.19	5.49	4.1	0	1.55	4.88	6.53	11.93	7.75	5.11	3.98	2.36	2.29	6.93	5.11	3.95	2.18	1.9	5.24	0
X25	E9,F9	1.23	3.67	2.71	4.29	4.6	0	1.34	9.61	0	1.89	0	2.4	9.43	2.67	3.66	0	13.26	6.96	12.26	3.01	1.94	0.62	0	0	4.56	10.35	0	4.29	4.04	4.76	2.63	7.86	2.36	5.66	10.1	5.66	1.56	12.22	6.41	4.16	1.01	2.83	1.32	1.34	7.44	4.3	17.25	10.48
X26	G9,H9	5.44	2.65	3.61	0	8.7	0	3.27	7.95	4.88	13.56	8.32	4.56	16.97	5.24	9.14	3.63	0	8.05	3.05	3.14	17.37	3.92	11.79	0	0	6.73	2.48	6.73	4.29	6.76	4.65	0	5.57	5.44	5.66	0	0.26	10.88	6.11	3.38	1.85	0.65	1.23	3.16	17.68	7.02	12.6	5.24
X27	A10,B10	3.89	0.2	2.51	0	10.21	4.71	3.63	2.77	4.88	9.91	4.29	4.56	8.84	10.1	3.27	0	0	4.29	2.95	3.14	9.43	2.08	0	5.66	4.56	6.73	8.32	9.2	4.29	0	0.96	3.29	11.31	3.57	0	0.65	0.36	5.98	4.76	3.03	0.35	2.61	3.92	3.9	12.86	2.19	10.64	7.74
X28	C10,D10	0	10.59	12.43	16.64	11.74	2.89	1.8	15.71	14.63	19.96	2.24	4.56	5.24	5.24	20.48	3.45	8.52	13.69	2.24	1.55	4.29	15.63	5.24	11.79	9.43	6.73	9.75	4.88	8.32	10.74	8.3	5.66	24.83	1.99	0	9.35	17.09	3.01	4.04	2.61	2.11	15.99	10.98	2.69	12.41	1.99	1.52	25.32
X29	E10,F10	7.44	0.39	6.78	4.88	5.55	0	1.57	0.47	4.88	19.69	4.56	11.98	0	10.88	2.02	9.18	5.37	2.05	0	3.14	8.32	4.67	6.15	4.56	4.29	12.86	0	0	11.47	7.98	1.14	8.84	8.9	0.96	2.57	2.36	1.39	4.04	6.8	3.34	2.83	0.82	4.88	2.68	10.66	1.76	4.66	95.05
X30	G10,H10	2.57	7.22	11.59	2.48	2.64	3.14	12.96	6.98	15.71	30	0	6.53	0	11.79	27.86	13.69	0	6.84	21.87	1.66	10.25	20.2	12.86	10.1	0	21.76	5.94	6.15	4.29	15.36	8.19	2.11	23.18	11.79	11.79	7.5	9.12	13.47	2.36	3.26	3.36	16.19	1.57	5.26	19.69	9.04	6.58	62.23
X31	A11,B11	1.52	0.85	0.29	2.57	2.03	11.47	4.96	1	0	20.2	0	0	12.12	12.86	8.22	4.04	21.57	19.55	1.59	6.43	6.96	10.7	18.45	5.66	0	30.74	11.38	3.01	4.04	5.68	1.66	9.43	5.24	0	12.86	0.79	2.96	3.63	0.7	0.68	3.52	9.29	2.93	1.73	1.1	0.47	6.15	30
X32	C11,D11	0	0	0.05	13.69	0.44	8.32	7.23	0.55	4.88	0	18	10.1	23.02	6.15	8.84	4.29	2.24	7.44	0	3.14	22.03	3.79	11.79	2.57	4.88	10.88	4.5	11.65	2.24	3.95	5.61	4.56	11.52	1.75	10.1	7.61	3.46	2.48	5.11	5.64	4.89	1.94	6.23	3.75	6.83	6.64	0.81	77.93
X33	E11,F11	0	4.45	1.07	15.71	0	8.84	3.58	1.46	4.88	4.16	2.67	7.19	5.66	6.73	5.18	9.18	12.86	9.3	12.86	17.68	16.32	6.57	0	5.24	2.4	14.14	17.25	11.38	4.29	7.4	3.25	1.55	8.13	12.86	21.76	2.11	3.63	7.44	3.44	4.93	3.07	3.24	2.5	6.46	14.63	3.73	3.01	18.68
X34	G11,H11	9.87	2.09	3.44	14.63	4.2	7.86	2.01	10.25	5.24	16.09	4.56	0	3.63	8.32	3.03	7.44	0	7.6	2.32	8.73	0	3.13	0	5.66	0	6.73	6.43	5.44	13.69	1.32	7.17	3.01	1.25	7.44	4.56	2.15	1.3	2.05	0.41	0.29	0.05	7.86	7.87	1.99	1.03	2.84	2.48	100.28
X35	A12,B12	8.66	4.88	8.44	7.19	5.72	1.94	5.59	0.73	0	5.37	0	10.88	10.35	6.15	16.31	0	9.43	0	5.24	9.43	2.67	3.42	7.44	5.24	4.88	6.73	2.67	4.56	0	2.34	12.07	4.88	7.59	7.19	0	5.08	8.24	9.43	3.46	5.66	2.69	5.57	4.9	1.48	3.82	1.29	3.14	69.95
X36	C12,D12	9.43	12.56	15.03	0	9.72	12.12	16.76	10.42	5.24	5.66	9.43	2.48	10.35	15.71	21.2	0	9.43	20.74	2.57	7.6	2.18	6.5	2.77	0	12.41	12.86	15.99	2.57	8.84	21.82	10.45	8.84	18.25	5.24	0	7.1	11.89	18	2.19	16.7	6.31	18.45	15.42	7.03	25.5	10.88	18.13	11.35
X37	E12,F12	4.47	0.28	5.43	14.63	1.27	7.64	9.07	2.4	10.1	10.55	5.24	4.88	10.88	11.79	6.97	3.82	0	1.1	0	3.01	16.16	3.16	9.03	2.67	4.56	0	7.71	2.89	13.69	2.91	5.36	0	1.37	3.75	4.88	1.2	5.01	0	3.73	0.35	3.27	6.73	1.82	5.27	5.24	5.34	7.03	9.57
X38	B3,B4	6.37	0.17	5.7	8.84	6.33	6.73	0.2	2.95	9.43	2.05	8.84	4.29	11.31	0	3.36	3.45	7.29	1	2.18	5.89	1.35	1.86	10.88	0	0	12.86	3.39	2.77	12.12	1.01	2.72	8.32	9.61	4.04	10.1	5.34	6.87	13.69	2.43	4	3.45	9.53	1.35	2.57	5.37	7.57	16.97	40.09
*** = Value not available; --- = Designated as an outlier
*Value = Value extrapolated beyond standard range
OOR = Out of Range; OOR> = Out of Range Above; OOR< = Out of Range Below
Exp Conc = Expected Concentration; Obs Conc = Observed Concentration

## Sheet: Conc in Range
File Name: C:\Cell Therapy\Hedvig\221222 NIPU plate 3 v3.rbx
Acquisition Date: 22-Dec-2022, 02:31 PM
Reader Serial Number: LX10017068422
Plate ID:
RP1 PMT (Volts): 580.22
RP1 Target: 3635
		Hu b-NGF (46)	Hu CTACK (72)	Hu Eotaxin (43)	Hu FGF basic (44)	Hu G-CSF (57)	Hu GM-CSF (34)	Hu GRO-a (61)	Hu HGF (62)	Hu IFN-a2 (20)	Hu IFN-g (21)	Hu IL-1a (63)	Hu IL-1b (39)	Hu IL-1ra (25)	Hu IL-2 (38)	Hu IL-2Ra (13)	Hu IL-3 (64)	Hu IL-4 (52)	Hu IL-5 (33)	Hu IL-6 (19)	Hu IL-7 (74)	Hu IL-8 (54)	Hu IL-9 (77)	Hu IL-10 (56)	Hu IL-12(p70) (75)	Hu IL-12(p40) (28)	Hu IL-13 (51)	Hu IL-15 (73)	Hu IL-16 (27)	Hu IL-17A (76)	Hu IL-18 (42)	Hu IP-10 (48)	Hu LIF (29)	Hu M-CSF (67)	Hu MCP-1(MCAF) (53)	Hu MCP-3 (26)	Hu MIF (35)	Hu MIG (14)	Hu MIP-1a (55)	Hu MIP-1b (18)	Hu PDGF-bb (47)	Hu RANTES (37)	Hu SCF (65)	Hu SCGF-b (78)	Hu SDF-1a (22)	Hu TNF-a (36)	Hu TNF-b (30)	Hu TRAIL (66)	Hu VEGF (45)
Type	Well	Conc in Range	Conc in Range	Conc in Range	Conc in Range	Conc in Range	Conc in Range	Conc in Range	Conc in Range	Conc in Range	Conc in Range	Conc in Range	Conc in Range	Conc in Range	Conc in Range	Conc in Range	Conc in Range	Conc in Range	Conc in Range	Conc in Range	Conc in Range	Conc in Range	Conc in Range	Conc in Range	Conc in Range	Conc in Range	Conc in Range	Conc in Range	Conc in Range	Conc in Range	Conc in Range	Conc in Range	Conc in Range	Conc in Range	Conc in Range	Conc in Range	Conc in Range	Conc in Range	Conc in Range	Conc in Range	Conc in Range	Conc in Range	Conc in Range	Conc in Range	Conc in Range	Conc in Range	Conc in Range	Conc in Range	Conc in Range
B	A3,A4
S1	A1,A2	6353.94		879.68	OOR >	90069.1	5800.56		182011			56774.6	5315.08	151090	25616.9	11570.1	1416.22	3642.97	113090	3867.79	30339.8	13074.4	40235.3	12149.1	24856.9	212556	3588.31	302758	27595	42020.1	16237.1	21646.4	73512.6	11174.1	7657.24	2384.19	43566.1		811.59	8313.69	45280.3	11162.9	45529.7	1229100	42969.2	67160.8	15808	10776.6	78747.4
S2	B1,B2	1432.65	5930.72	370.97	OOR >	25012	1575.92	OOR >	52824.6	5989.78	1296.8	14110.1	1204.88	38453.1	4188.74	3227.53	352.29	978.05	28463.8	1381.55	11999.2	2705.36	5271.94	4426.63	7606.11	64824.9	1003.38	70828.3	5603.14	12284	3871.36	8789.16	17469	2966.28	2257.72	957.86	10030.2	5911.53	312.83	2103.68	13895.5	4073.62	8330.71	760643	11458.4	20564	4976.04	3398.73	23415.9
S3	C1,C2	332.65	1447.22	103.39	4729.96	5396.7	373.81	16714.3	12395.9	1465.95	323.19	3489.36	275.04	9238.94	956.15	753.11	82.48	269.2	6955.84	327.4	2361.49	964.05	1302.63	1072.23	1854.5	16281.7	229.96	14865.8	1380.18	2767.51	920.22	1699.91	3998.71	683.41	563.33	239.91	2339.19	1411.74	73.41	544.92	3318.46	861.22	1949.95	181243	3159.38	4663.8	1076.7	830.29	5253.86
S4	D1,D2	93.31	380.98	28.67	981.86	1491.42	98.5	5843.84	3371.89	378.61	80.64	883.39	76.4	2419.19	249.31	197.8	22.89	66.42	1801.42	90.37	689.66	222.74	336.99	280.79	478.6	4070.46	62.43	3994.63	346.27	732.69	245.81	479.34	1061.03	185.26	141.73	60.83	650.07	379.75	19.52	131.4	994.9	251.85	514.14	46624	814.61	1218.51	308.79	214.43	1437.97
S5	E1,E2	21.73	89.11	6.58	254.88	366.82	23.57	1394.11	810.5	89.28	20.51	219.52	17.37	577.31	63.24	47.86	5.46	15.42	437.44	22.48	148.87	59.01	80.06	66.57	117.59	998.27	15.13	960.6	86.62	184.72	60.11	116.21	253.19	43.97	34.86	14.7	149.03	88.57	4.6	34.21	195.5	58.58	128.22	11773.8	188.1	305.65	71.46	52.33	332.35
S6	F1,F2	5.31	23.18	1.42	64.01	93.48	6.04	356.34	200.06	24.25	4.96	54.96	4.63	150.88	14.94	11.93	1.2	4.2	104.46	4.62	41.25	12.22	21.3	17.56	28.84	258.71	3.82	246.85	21.92	44.47	14.06	28.57	65.82	11.14	8.99	3.83	38.8	22.88	1.21	8.19	55.69	12.88	31.46	2624.68	53.04	76.35	18.03	12.92	83.36
S7	G1,G2	1.27	6.1	0.49	14.77	19.91	1.5	78.45	47.74	5.58	1.3	13.49	1.08	36.17	3.92	3.17	0.39	1.17	30.92	1.53	9.78	3.26	4.95	4.11	7.85	63.87	0.83	62.22	5.18	11.32	3.93	7.36	15.23	2.54	2.14	0.97	9.6	5.95	0.28	2.06	13.67	4.01	7.47	867.56	10.75	17.6	4.63	3.48	24.75
S8	H1,H2	0.41	1.25		4.29	6.79	0.37	28.39	13.42		0.3	3.53	0.3			0.7	0.09	0.18				1.01	1.33	1.12	1.64	15.09	0.3	10.83	1.46	2.85			4.46	0.87		0.19	2.38	1.16		0.62			2.11			5.13		0.75
C1	G12,H12	33	186.18	5.93	700.99	767.44	33.93	2571.42	2128.07	121.93	34.99	454.13	37.77	1249.71	80.54	90.85	7.65	20.66	596.92	27.51	453.9	56.52	140.4	133.23	150.18	1466.64	16.11	2005.05	162.26	281.17	117.84	172.38	451.25	78.17	47.95	17.63	364.24	299.72	6.25	64.77	474.55	137.62	229.31	26501.8	223.83	585.31	160.95	100.09	560.81
X1	C3,D3	OOR <	898.74	349.4	27.52	314.71	OOR <	1527.25	672.31	OOR <	1.22	OOR <	OOR <	192.2	OOR <	85.47	OOR <	8.23	OOR <	OOR <	OOR <	27.97	205.51	OOR <	OOR <	60.36	OOR <	OOR <	14.97	11.39	25.19	616.76	41.92	13.06	93.47	OOR <	302.45	220.88	5.35	312.93	1912.51	7148.92	53.21	112984	1639.92	87.41	632.39	16.57	OOR <
X2	E3,F3	OOR <	668.23	212.36	28.15	576.77	OOR <	1334.41	822.97	OOR <	3.48	OOR <	OOR <	247.69	OOR <	321.85	OOR <	6.21	OOR <	6.62	OOR <	38.89	195.66	OOR <	OOR <	OOR <	OOR <	OOR <	14.49	OOR <	117.43	2508.9	53.4	18.27	216.27	4.74	333.57	1143.79	10.1	292.48	2046.6	7644.26	47.28	109393	1656.8	89.71	612.63	20.95	OOR <
X3	G3,H3	OOR <	659.89	310.15	45.74	562.89	OOR <	751.76	663.78	OOR <	3.7	OOR <	OOR <	247.69	OOR <	288.95	OOR <	6.96	OOR <	OOR <	OOR <	18.39	173.6	OOR <	OOR <	OOR <	2.03	OOR <	23.52	OOR <	98.66	3061.59	53.4	17.43	330.21	5.44	543.28	949.72	10.31	243.62	1479.39	4367.98	60.55	102528	1704.11	79.71	503.39	21.17	OOR <
X4	C4,D4	OOR <	783.07	240.14	44.16	801.74	OOR <	1477.04	646.71	OOR <	6.56	OOR <	OOR <	344.62	OOR <	457.36	OOR <	6.4	OOR <	OOR <	OOR <	26.02	217.55	OOR <	OOR <	OOR <	1.2	OOR <	17.87	14.05	159.46	4029.9	55.3	17.93	406.16	10.65	400.07	1623.29	13.71	315.13	2237.85	8090.59	52.86	122596	1686.36	100.38	638.99	28.96	OOR <
X5	E4,F4	OOR <	1662.88	227.83	OOR <	133.6	OOR <	1256.18	862.76	OOR <	OOR <	19.06	10.98	186.68	OOR <	101.52	OOR <	6.21	OOR <	9.46	OOR <	14.24	180.01	OOR <	OOR <	OOR <	2.82	OOR <	70.85	11.39	61.43	582.36	17.83	36.19	22.77	OOR <	789.25	260.91	2.63	290.37	1543.35	4248.96	112.45	103224	2704.48	73.52	522.11	15.25	OOR <
X6	G4,H4	OOR <	1438.3	168.21	OOR <	86.11	OOR <	785.94	760.44	OOR <	OOR <	OOR <	OOR <	OOR <	OOR <	120.78	OOR <	3.85	OOR <	OOR <	OOR <	12.24	169.09	OOR <	OOR <	OOR <	1.76	OOR <	32.64	OOR <	44.82	986.49	19.92	25.61	9.94	OOR <	327.82	424.21	1.22	245.15	1032.8	4871.07	89.26	97173.3	2026.65	59.46	498.14	7.87	OOR <
X7	A5,B5	OOR <	1492.51	183.23	OOR <	119.54	OOR <	1620.88	817.29	OOR <	OOR <	OOR <	OOR <	151.12	OOR <	140.54	OOR <	4.76	OOR <	7.19	OOR <	13.24	223.86	OOR <	OOR <	OOR <	OOR <	OOR <	34.43	OOR <	54.81	1264.49	26.08	24.94	18.62	OOR <	357.42	378.44	2.05	342.37	1678.23	9570	91.02	135695	1872.88	93.53	669.71	16.79	OOR <
X8	C5,D5	OOR <	1677.87	233.72	OOR <	142.54	OOR <	1438.43	1036.04	OOR <	1.53	OOR <	3.18	274.93	OOR <	154.27	OOR <	5.93	OOR <	15.55	OOR <	18.98	196.3	OOR <	OOR <	OOR <	2.03	OOR <	78.7	OOR <	72.48	1535.01	17.83	43.1	38.27	OOR <	850.9	323.19	2.22	282.72	1875.93	4457.85	126.52	149198	2651.55	79.71	550.33	20.08	OOR <
X9	E5,F5	OOR <	1326.38	252.75	21.54	162.92	OOR <	1237.81	1138.26	OOR <	2.19	OOR <	OOR <	OOR <	OOR <	128.87	OOR <	5.45	OOR <	OOR <	OOR <	16.82	218.18	OOR <	OOR <	OOR <	1.62	OOR <	30.84	OOR <	56.69	725.23	41.92	32.73	43.4	OOR <	329.1	169.9	2.58	264.85	990.59	4319.12	58.45	113084	2097.98	103.42	515.67	27.45	2132.01
X10	G5,H5	OOR <	938.73	156.07	OOR <	312.19	OOR <	1337.87	984.92	OOR <	1.45	OOR <	OOR <	OOR <	OOR <	266.44	OOR <	4.26	OOR <	OOR <	OOR <	21.73	194.7	OOR <	OOR <	OOR <	OOR <	OOR <	22.59	11.83	88.42	1543.96	19.92	21.45	23.51	OOR <	178.36	766	5.21	275.97	1273.59	8212.89	42.4	112984	1789.63	78.17	588.8	13.48	416.07
X11	A6,B6	OOR <	986.15	170.94	17.18	477.21	OOR <	1521.05	1220.59	OOR <	4.09	OOR <	OOR <	OOR <	OOR <	269.99	OOR <	3.85	OOR <	OOR <	OOR <	20.55	203.61	OOR <	OOR <	OOR <	OOR <	OOR <	22.12	OOR <	95.15	2068.82	41.92	23.45	30.24	OOR <	190.29	583.07	7.01	320.73	1066.06	8576.66	48.68	127119	1753.19	88.94	617.42	15.69	OOR <
X12	C6,D6	OOR <	831.15	234.76	OOR <	297.06	OOR <	1277.93	979.24	OOR <	1.26	OOR <	OOR <	OOR <	OOR <	219.93	OOR <	5.25	OOR <	OOR <	OOR <	76.61	181.61	OOR <	OOR <	OOR <	OOR <	OOR <	13.01	20.16	47.35	814	34.09	17.1	17.45	OOR <	165.29	235.08	4.09	287.35	1037.33	7155.81	44.49	102926	1526.13	68.86	570.41	19.64	OOR <
X13	E6,F6	OOR <	624.14	439.86	OOR <	193.4	OOR <	1617.93	709.27	OOR <	OOR <	OOR <	OOR <	238.2	OOR <	81.22	OOR <	8.23	OOR <	OOR <	OOR <	13.04	212.48	OOR <	OOR <	OOR <	OOR <	OOR <	35.32	24.44	64.77	2039.64	68.37	8.64	40.21	OOR <	419.41	708.92	2.58	334.2	2234.62	8737	40.66	61416.7	1661.02	95.05	655.83	21.38	OOR <
X14	G6,H6	OOR <	704.04	64.53	OOR <	195.94	OOR <	1295.8	475.99	OOR <	OOR <	OOR <	OOR <	OOR <	OOR <	40.87	OOR <	1.87	OOR <	OOR <	OOR <	24.27	196.3	OOR <	OOR <	OOR <	OOR <	OOR <	8.99	OOR <	42.76	1049.68	OOR <	6.07	OOR <	OOR <	187.31	316.21	2.73	277.38	2315.4	7218.15	22.25	71188.5	1475.62	65.73	550.91	5.81	OOR <
X15	A7,B7	OOR <	1005.05	159.63	OOR <	294.53	OOR <	1470.66	433.29	OOR <	OOR <	OOR <	OOR <	163.5	OOR <	99.4	OOR <	3.64	OOR <	OOR <	OOR <	14.64	196.3	OOR <	OOR <	OOR <	OOR <	OOR <	29.48	OOR <	95.65	2719.59	30.11	10.85	13.82	OOR <	276.78	1796.72	4.74	305.12	2051.41	7979.73	31.96	98064.8	1580.04	88.17	626.99	25.51	OOR <
X16	C7,D7	OOR <	673	155.39	OOR <	125.93	OOR <	1358.49	467.45	OOR <	OOR <	OOR <	OOR <	OOR <	OOR <	94.57	OOR <	3.54	OOR <	OOR <	OOR <	10.22	212.17	OOR <	OOR <	OOR <	OOR <	OOR <	21.65	OOR <	99.16	1499.58	19.92	6.93	OOR <	OOR <	439.62	668.9	1.63	307.53	3216.89	7614.92	22.94	111587	1338.44	78.17	623.4	4.89	OOR <
X17	E7,F7	OOR <	1146.88	297.74	OOR <	101.57	OOR <	1441.68	464.61	OOR <	OOR <	OOR <	OOR <	OOR <	OOR <	32.37	OOR <	5.45	OOR <	OOR <	OOR <	8.99	216.91	OOR <	OOR <	OOR <	OOR <	OOR <	19.3	OOR <	65.25	423.78	21.99	14.57	41.18	OOR <	282.39	106.89	OOR <	294.79	1154.18	9899.57	47.28	98659.3	2138.51	75.07	553.86	19.2	OOR <
X18	G7,H7	OOR <	1180.92	265.92	OOR <	142.54	OOR <	1428.65	356.38	OOR <	OOR <	OOR <	OOR <	OOR <	OOR <	46.17	OOR <	5.45	OOR <	OOR <	OOR <	12.64	187.37	OOR <	OOR <	OOR <	OOR <	OOR <	21.18	OOR <	65.73	1216.77	21.99	12.55	63.85	OOR <	267.48	729.4	1.99	296.7	1069.09	10308.3	48.33	85324	2042.96	79.71	548.56	15.03	OOR <
X19	A8,B8	OOR <	1131.44	295.19	OOR <	156.56	OOR <	1551.85	407.66	OOR <	OOR <	OOR <	OOR <	OOR <	OOR <	52.39	OOR <	4.56	OOR <	OOR <	OOR <	9.81	204.56	OOR <	OOR <	OOR <	OOR <	OOR <	29.93	OOR <	62.86	629.6	30.11	12.38	60.95	OOR <	288.63	375.35	1.93	300.41	1310.53	10577.7	51.12	103025	2012.08	98.1	565.09	23.56	OOR <
X20	C8,D8	OOR <	1066.23	229.21	OOR <	111.85	OOR <	1309.95	344.98	OOR <	OOR <	OOR <	OOR <	OOR <	OOR <	44.62	OOR <	4.06	OOR <	OOR <	OOR <	14.64	190.88	OOR <	OOR <	OOR <	OOR <	OOR <	18.34	OOR <	65.01	535.6	24.05	7.1	30.93	OOR <	233.11	320.02	1.75	287.15	902.17	10193.6	41.71	90055.6	1811.69	64.17	561.54	18.11	OOR <
X21	E8,F8	OOR <	1839.06	164.3	OOR <	83.53	OOR <	1527.25	672.31	OOR <	OOR <	OOR <	OOR <	OOR <	OOR <	76.96	OOR <	3.85	OOR <	OOR <	OOR <	10.63	218.49	OOR <	OOR <	OOR <	OOR <	OOR <	29.93	OOR <	29.76	930.23	26.08	13.56	15.05	OOR <	331.65	340.06	1.29	297.8	2453.26	9102.18	49.03	111687	2169.62	99.62	650.41	19.2	OOR <
X22	G8,H8	OOR <	1481.01	152.08	OOR <	119.54	OOR <	1415.51	777.5	OOR <	OOR <	OOR <	OOR <	144.69	OOR <	90.02	OOR <	3.22	OOR <	OOR <	OOR <	5.61	213.12	OOR <	OOR <	OOR <	OOR <	OOR <	39.75	OOR <	31.74	3866.67	24.05	10.85	OOR <	0.76	393.44	2273.89	1.93	314.23	3440.54	9832.86	48.68	130746	1877.14	87.41	594.75	7.64	OOR <
X23	A9,B9	OOR <	1344	202.11	OOR <	137.43	OOR <	1502.32	532.92	OOR <	OOR <	OOR <	OOR <	OOR <	OOR <	66.87	OOR <	3.43	OOR <	OOR <	OOR <	10.63	201.38	OOR <	OOR <	OOR <	OOR <	OOR <	36.21	OOR <	46.43	2256.42	21.99	20.28	17.06	OOR <	341.92	1558.18	2.16	309.93	2331.58	9869.9	48.68	123098	1955.6	75.85	585.83	25.72	OOR <
X24	C9,D9	OOR <	1473.98	213.65	OOR <	157.83	OOR <	1302.89	695.06	OOR <	OOR <	OOR <	OOR <	OOR <	OOR <	90.93	OOR <	3	OOR <	7.11	OOR <	8.99	177.77	OOR <	OOR <	OOR <	OOR <	OOR <	45.86	OOR <	62.62	3221.64	21.99	17.77	17.84	OOR <	429.49	1469.33	2.53	281.01	1973.08	5667.55	50.07	117083	2124.7	59.46	532.08	25.29	OOR <
X25	E9,F9	OOR <	2024.77	69.54	OOR <	192.13	OOR <	1585.17	487.38	OOR <	OOR <	OOR <	OOR <	151.12	OOR <	90.02	OOR <	2.78	OOR <	OOR <	OOR <	14.24	207.73	OOR <	OOR <	OOR <	OOR <	OOR <	35.32	OOR <	66.45	2163.8	38.02	12.21	11.27	OOR <	239.2	228.44	2.43	309.33	4559.34	9047.22	48.68	139846	1873.74	76.62	655.83	13.92	OOR <
X26	G9,H9	OOR <	2301.21	70.76	18.68	249.09	OOR <	1444.93	407.66	OOR <	OOR <	OOR <	OOR <	OOR <	OOR <	120.48	OOR <	2.78	OOR <	OOR <	OOR <	7.74	195.34	OOR <	OOR <	OOR <	OOR <	OOR <	32.64	OOR <	81.02	2488.84	53.4	14.57	12.98	OOR <	216.13	640.52	3.51	300.71	3673.86	8339.88	55.31	128327	1798.11	70.41	630.59	22.26	OOR <
X27	A10,B10	OOR <	3178.65	76.37	18.68	288.23	OOR <	1207.92	481.69	OOR <	OOR <	OOR <	OOR <	175.32	OOR <	144.42	OOR <	4.06	OOR <	OOR <	OOR <	12.04	182.89	OOR <	OOR <	OOR <	OOR <	OOR <	51.46	OOR <	109.77	2795.13	64.66	22.28	19.01	OOR <	364.57	659.5	5	279.2	1401.72	3870.93	73.49	119286	1965	69.64	564.5	18.76	OOR <
X28	C10,D10	OOR <	1625.18	186.91	OOR <	240.24	OOR <	1499.18	413.35	OOR <	OOR <	OOR <	OOR <	OOR <	OOR <	93.05	OOR <	4.76	OOR <	OOR <	OOR <	11.44	221.65	OOR <	OOR <	OOR <	OOR <	OOR <	28.12	OOR <	55.99	1450.15	43.85	15.92	27.46	OOR <	260.06	164.32	3.07	336.59	2189.5	9105.57	59.15	114483	1604.49	91.24	672.73	18.76	OOR <
X29	E10,F10	OOR <	1325.12	253.19	OOR <	178.17	OOR <	1796.25	757.6	OOR <	OOR <	OOR <	OOR <	OOR <	OOR <	45.55	OOR <	4.36	OOR <	OOR <	OOR <	12.24	257.82	OOR <	OOR <	OOR <	OOR <	OOR <	24.44	OOR <	39.57	926.34	21.99	19.94	29.21	OOR <	220.36	180.54	1.82	390.25	2524.89	8291.34	39.27	130141	1745.57	112.49	726.84	17.89	OOR <
X30	G10,H10	OOR <	1136.38	253.71	OOR <	190.86	OOR <	1696.17	822.97	OOR <	OOR <	OOR <	OOR <	OOR <	OOR <	40.55	OOR <	2.34	OOR <	OOR <	OOR <	12.64	242.13	OOR <	OOR <	OOR <	1.2	OOR <	16.91	OOR <	51.53	782.46	28.11	12.89	28.16	OOR <	287.38	368.25	2.58	335.2	3457.28	8341.41	24.67	139340	1685.52	81.26	657.04	15.69	OOR <
X31	A11,B11	OOR <	1099.4	228.87	OOR <	184.52	OOR <	1418.8	709.27	OOR <	OOR <	OOR <	OOR <	OOR <	OOR <	65.33	OOR <	2.22	OOR <	OOR <	OOR <	9.4	215.65	OOR <	OOR <	OOR <	OOR <	OOR <	17.87	OOR <	47.12	975.42	OOR <	8.13	32.29	OOR <	293.02	369.33	2.27	299.51	2673.59	9229.68	26.76	131957	1611.24	58.67	623.4	13.25	OOR <
X32	C11,D11	OOR <	992.24	233.29	OOR <	326.05	OOR <	1661.76	638.18	OOR <	OOR <	OOR <	OOR <	OOR <	OOR <	87.3	OOR <	2.67	OOR <	6.78	OOR <	24.66	237.41	OOR <	OOR <	OOR <	2.95	OOR <	13.51	OOR <	56.93	1319.03	17.83	17.26	34.31	OOR <	477.94	583.51	3.93	344.66	3690.7	8325.71	29.88	140252	1626.42	71.19	685.45	16.35	OOR <
X33	E11,F11	OOR <	812.5	343.02	OOR <	75.76	OOR <	1237.81	453.22	OOR <	OOR <	OOR <	OOR <	OOR <	OOR <	17.29	OOR <	4.16	OOR <	OOR <	OOR <	5.61	194.07	OOR <	OOR <	OOR <	OOR <	OOR <	14.49	OOR <	25.19	247.14	73.89	OOR <	15.46	OOR <	170.04	58.6	OOR <	334.2	608.32	8393.75	24.67	70014.2	1353.6	48.36	725.01	8.77	OOR <
X34	G11,H11	OOR <	1052.13	224.02	OOR <	175.63	OOR <	1241.51	490.23	OOR <	OOR <	OOR <	OOR <	247.69	OOR <	158.74	OOR <	2.78	OOR <	OOR <	OOR <	10.63	203.92	OOR <	OOR <	OOR <	OOR <	OOR <	22.59	OOR <	48.74	771.03	79.38	9.83	9.03	OOR <	413.38	849.47	1.75	292.08	1236.74	7125.98	29.19	79423.9	1356.12	64.95	622.2	OOR <	OOR <
X35	A12,B12	OOR <	1308.16	186.83	OOR <	138.71	OOR <	1330.94	450.37	OOR <	OOR <	OOR <	OOR <	OOR <	OOR <	90.02	OOR <	2.34	OOR <	OOR <	OOR <	6.05	225.13	OOR <	OOR <	OOR <	OOR <	OOR <	17.39	OOR <	33.29	391.53	OOR <	6.24	18.62	OOR <	202.88	149.91	1.14	316.43	2888.88	8232.14	23.29	114783	1796.42	73.52	695.76	17.45	OOR <
X36	C12,D12	OOR <	1740.69	196.61	OOR <	251.62	OOR <	1109.99	441.83	OOR <	OOR <	OOR <	OOR <	OOR <	OOR <	204.22	OOR <	2.34	OOR <	OOR <	OOR <	11.03	189.28	OOR <	OOR <	OOR <	OOR <	OOR <	25.37	OOR <	114.87	1822.53	21.99	13.56	14.64	OOR <	281.14	1217.93	3.76	263.23	927.58	2665.27	27.1	86210.4	1710.03	53.13	515.67	29.17	OOR <
X37	E12,F12	OOR <	1228.76	158.27	OOR <	201.01	OOR <	1016.97	404.81	OOR <	OOR <	OOR <	OOR <	OOR <	OOR <	133.06	OOR <	1.87	OOR <	OOR <	OOR <	13.04	173.28	OOR <	OOR <	OOR <	OOR <	OOR <	19.77	OOR <	61.91	1407.93	21.99	6.41	16.66	OOR <	327.18	746.41	2.38	275.57	981.57	3289.85	22.94	91832.7	1613.77	41.94	510.99	17.67	OOR <
X38	B3,B4	OOR <	976.41	232.51	OOR <	88.69	OOR <	1441.68	447.52	OOR <	OOR <	OOR <	OOR <	OOR <	OOR <	50.22	OOR <	6.12	OOR <	OOR <	OOR <	5.83	206.46	OOR <	OOR <	OOR <	OOR <	OOR <	21.65	OOR <	46.66	268.57	30.11	6.41	26.75	OOR <	223.39	96.43	1.29	314.43	1056.98	7843.12	46.24	135796	1582.57	81.26	623.4	27.23	392.57
*** = Value not available; --- = Designated as an outlier
*Value = Value extrapolated beyond standard range
OOR = Out of Range; OOR> = Out of Range Above; OOR< = Out of Range Below
Exp Conc = Expected Concentration; Obs Conc = Observed Concentration

## Sheet: Obs Conc
File Name: C:\Cell Therapy\Hedvig\221222 NIPU plate 3 v3.rbx
Acquisition Date: 22-Dec-2022, 02:31 PM
Reader Serial Number: LX10017068422
Plate ID:
RP1 PMT (Volts): 580.22
RP1 Target: 3635
		Hu b-NGF (46)	Hu CTACK (72)	Hu Eotaxin (43)	Hu FGF basic (44)	Hu G-CSF (57)	Hu GM-CSF (34)	Hu GRO-a (61)	Hu HGF (62)	Hu IFN-a2 (20)	Hu IFN-g (21)	Hu IL-1a (63)	Hu IL-1b (39)	Hu IL-1ra (25)	Hu IL-2 (38)	Hu IL-2Ra (13)	Hu IL-3 (64)	Hu IL-4 (52)	Hu IL-5 (33)	Hu IL-6 (19)	Hu IL-7 (74)	Hu IL-8 (54)	Hu IL-9 (77)	Hu IL-10 (56)	Hu IL-12(p70) (75)	Hu IL-12(p40) (28)	Hu IL-13 (51)	Hu IL-15 (73)	Hu IL-16 (27)	Hu IL-17A (76)	Hu IL-18 (42)	Hu IP-10 (48)	Hu LIF (29)	Hu M-CSF (67)	Hu MCP-1(MCAF) (53)	Hu MCP-3 (26)	Hu MIF (35)	Hu MIG (14)	Hu MIP-1a (55)	Hu MIP-1b (18)	Hu PDGF-bb (47)	Hu RANTES (37)	Hu SCF (65)	Hu SCGF-b (78)	Hu SDF-1a (22)	Hu TNF-a (36)	Hu TNF-b (30)	Hu TRAIL (66)	Hu VEGF (45)
Type	Well	Obs Conc	Obs Conc	Obs Conc	Obs Conc	Obs Conc	Obs Conc	Obs Conc	Obs Conc	Obs Conc	Obs Conc	Obs Conc	Obs Conc	Obs Conc	Obs Conc	Obs Conc	Obs Conc	Obs Conc	Obs Conc	Obs Conc	Obs Conc	Obs Conc	Obs Conc	Obs Conc	Obs Conc	Obs Conc	Obs Conc	Obs Conc	Obs Conc	Obs Conc	Obs Conc	Obs Conc	Obs Conc	Obs Conc	Obs Conc	Obs Conc	Obs Conc	Obs Conc	Obs Conc	Obs Conc	Obs Conc	Obs Conc	Obs Conc	Obs Conc	Obs Conc	Obs Conc	Obs Conc	Obs Conc	Obs Conc
B	A3,A4
S1	A1,A2	6353.94		879.68	OOR >	90069.1	5800.56		182011			56774.6	5315.08	151090	25616.9	11570.1	1416.22	3642.97	113090	3867.79	30339.8	13074.4	40235.3	12149.1	24856.9	212556	3588.31	302758	27595	42020.1	16237.1	21646.4	73512.6	11174.1	7657.24	2384.19	43566.1		811.59	8313.69	45280.3	11162.9	45529.7	1229100	42969.2	67160.8	15808	10776.6	78747.4
S2	B1,B2	1432.65	5930.72	370.97	7955.16	25012	1575.92	OOR >	52824.6	5989.78	1296.8	14110.1	1204.88	38453.1	4188.74	3227.53	352.29	978.05	28463.8	1381.55	11999.2	2705.36	5271.94	4426.63	7606.11	64824.9	1003.38	70828.3	5603.14	12284	3871.36	8789.16	17469	2966.28	2257.72	957.86	10030.2	5911.53	312.83	2103.68	13895.5	4073.62	8330.71	760643	11458.4	20564	4976.04	3398.73	23415.9
S3	C1,C2	332.65	1447.22	103.39	4729.96	5396.7	373.81	16714.3	12395.9	1465.95	323.19	3489.36	275.04	9238.94	956.15	753.11	82.48	269.2	6955.84	327.4	2361.49	964.05	1302.63	1072.23	1854.5	16281.7	229.96	14865.8	1380.18	2767.51	920.22	1699.91	3998.71	683.41	563.33	239.91	2339.19	1411.74	73.41	544.92	3318.46	861.22	1949.95	181243	3159.38	4663.8	1076.7	830.29	5253.86
S4	D1,D2	93.31	380.98	28.67	981.86	1491.42	98.5	5843.84	3371.89	378.61	80.64	883.39	76.4	2419.19	249.31	197.8	22.89	66.42	1801.42	90.37	689.66	222.74	336.99	280.79	478.6	4070.46	62.43	3994.63	346.27	732.69	245.81	479.34	1061.03	185.26	141.73	60.83	650.07	379.75	19.52	131.4	994.9	251.85	514.14	46624	814.61	1218.51	308.79	214.43	1437.97
S5	E1,E2	21.73	89.11	6.58	254.88	366.82	23.57	1394.11	810.5	89.28	20.51	219.52	17.37	577.31	63.24	47.86	5.46	15.42	437.44	22.48	148.87	59.01	80.06	66.57	117.59	998.27	15.13	960.6	86.62	184.72	60.11	116.21	253.19	43.97	34.86	14.7	149.03	88.57	4.6	34.21	195.5	58.58	128.22	11773.8	188.1	305.65	71.46	52.33	332.35
S6	F1,F2	5.31	23.18	1.42	64.01	93.48	6.04	356.34	200.06	24.25	4.96	54.96	4.63	150.88	14.94	11.93	1.2	4.2	104.46	4.62	41.25	12.22	21.3	17.56	28.84	258.71	3.82	246.85	21.92	44.47	14.06	28.57	65.82	11.14	8.99	3.83	38.8	22.88	1.21	8.19	55.69	12.88	31.46	2624.68	53.04	76.35	18.03	12.92	83.36
S7	G1,G2	1.27	6.1	0.49	14.77	19.91	1.5	78.45	47.74	5.58	1.3	13.49	1.08	36.17	3.92	3.17	0.39	1.17	30.92	1.53	9.78	3.26	4.95	4.11	7.85	63.87	0.83	62.22	5.18	11.32	3.93	7.36	15.23	2.54	2.14	0.97	9.6	5.95	0.28	2.06	13.67	4.01	7.47	867.56	10.75	17.6	4.63	3.48	24.75
S8	H1,H2	0.41	1.25		4.29	6.79	0.37	28.39	13.42		0.3	3.53	0.3			0.7	0.09	0.18				1.01	1.33	1.12	1.64	15.09	0.3	10.83	1.46	2.85			4.46	0.87		0.19	2.38	1.16		0.62			2.11			5.13		0.75
C1	G12,H12	33	186.18	5.93	700.99	767.44	33.93	2571.42	2128.07	121.93	34.99	454.13	37.77	1249.71	80.54	90.85	7.65	20.66	596.92	27.51	453.9	56.52	140.4	133.23	150.18	1466.64	16.11	2005.05	162.26	281.17	117.84	172.38	451.25	78.17	47.95	17.63	364.24	299.72	6.25	64.77	474.55	137.62	229.31	26501.8	223.83	585.31	160.95	100.09	560.81
X1	C3,D3	OOR <	898.74	349.4	27.52	314.71	OOR <	1527.25	672.31	OOR <	1.22	*10.46	OOR <	192.2	OOR <	85.47	OOR <	8.23	OOR <	OOR <	OOR <	27.97	205.51	OOR <	OOR <	60.36	*0.47	OOR <	14.97	11.39	25.19	616.76	41.92	13.06	93.47	OOR <	302.45	220.88	5.35	312.93	1912.51	7148.92	53.21	112984	1639.92	87.41	632.39	16.57	OOR <
X2	E3,F3	OOR <	668.23	212.36	28.15	576.77	OOR <	1334.41	822.97	OOR <	3.48	*9.24	OOR <	247.69	OOR <	321.85	OOR <	6.21	OOR <	6.62	OOR <	38.89	195.66	OOR <	OOR <	*21.03	*0.92	OOR <	14.49	*7.75	117.43	2508.9	53.4	18.27	216.27	4.74	333.57	1143.79	10.1	292.48	2046.6	7644.26	47.28	109393	1656.8	89.71	612.63	20.95	OOR <
X3	G3,H3	OOR <	659.89	310.15	45.74	562.89	OOR <	751.76	663.78	OOR <	3.7	*6.80	*0.57	247.69	OOR <	288.95	OOR <	6.96	OOR <	OOR <	OOR <	18.39	173.6	OOR <	OOR <	*52.67	2.03	OOR <	23.52	*10.94	98.66	3061.59	53.4	17.43	330.21	5.44	543.28	949.72	10.31	243.62	1479.39	4367.98	60.55	102528	1704.11	79.71	503.39	21.17	OOR <
X4	C4,D4	OOR <	783.07	240.14	44.16	801.74	OOR <	1477.04	646.71	OOR <	6.56	*6.80	*0.10	344.62	OOR <	457.36	OOR <	6.4	OOR <	*0.02	OOR <	26.02	217.55	*0.36	OOR <	*37.07	1.2	OOR <	17.87	14.05	159.46	4029.9	55.3	17.93	406.16	10.65	400.07	1623.29	13.71	315.13	2237.85	8090.59	52.86	122596	1686.36	100.38	638.99	28.96	OOR <
X5	E4,F4	OOR <	1662.88	227.83	*10.55	133.6	OOR <	1256.18	862.76	OOR <	*0.62	19.06	10.98	186.68	OOR <	101.52	OOR <	6.21	OOR <	9.46	OOR <	14.24	180.01	*1.27	OOR <	OOR <	2.82	OOR <	70.85	11.39	61.43	582.36	17.83	36.19	22.77	OOR <	789.25	260.91	2.63	290.37	1543.35	4248.96	112.45	103224	2704.48	73.52	522.11	15.25	OOR <
X6	G4,H4	OOR <	1438.3	168.21	*6.55	86.11	OOR <	785.94	760.44	OOR <	OOR <	*9.24	OOR <	*116.93	OOR <	120.78	OOR <	3.85	OOR <	*5.26	OOR <	12.24	169.09	OOR <	OOR <	*37.07	1.76	OOR <	32.64	*3.98	44.82	986.49	19.92	25.61	9.94	OOR <	327.82	424.21	1.22	245.15	1032.8	4871.07	89.26	97173.3	2026.65	59.46	498.14	7.87	OOR <
X7	A5,B5	OOR <	1492.51	183.23	*12.33	119.54	OOR <	1620.88	817.29	OOR <	OOR <	*6.80	OOR <	151.12	OOR <	140.54	OOR <	4.76	OOR <	7.19	OOR <	13.24	223.86	OOR <	OOR <	*29.12	*0.47	OOR <	34.43	*9.13	54.81	1264.49	26.08	24.94	18.62	OOR <	357.42	378.44	2.05	342.37	1678.23	9570	91.02	135695	1872.88	93.53	669.71	16.79	OOR <
X8	C5,D5	*0.15	1677.87	233.72	*13.18	142.54	OOR <	1438.43	1036.04	OOR <	1.53	*10.46	3.18	274.93	OOR <	154.27	OOR <	5.93	OOR <	15.55	OOR <	18.98	196.3	*3.70	OOR <	*37.07	2.03	OOR <	78.7	*10.04	72.48	1535.01	17.83	43.1	38.27	OOR <	850.9	323.19	2.22	282.72	1875.93	4457.85	126.52	149198	2651.55	79.71	550.33	20.08	OOR <
X9	E5,F5	OOR <	1326.38	252.75	21.54	162.92	OOR <	1237.81	1138.26	OOR <	2.19	*9.24	OOR <	*74.79	OOR <	128.87	OOR <	5.45	OOR <	*1.38	OOR <	16.82	218.18	OOR <	OOR <	*21.03	1.62	OOR <	30.84	*6.83	56.69	725.23	41.92	32.73	43.4	OOR <	329.1	169.9	2.58	264.85	990.59	4319.12	58.45	113084	2097.98	103.42	515.67	27.45	2132.01
X10	G5,H5	OOR <	938.73	156.07	*12.33	312.19	OOR <	1337.87	984.92	OOR <	1.45	OOR <	OOR <	OOR <	OOR <	266.44	OOR <	4.26	OOR <	OOR <	OOR <	21.73	194.7	OOR <	OOR <	*52.67	*0.32	OOR <	22.59	11.83	88.42	1543.96	19.92	21.45	23.51	OOR <	178.36	766	5.21	275.97	1273.59	8212.89	42.4	112984	1789.63	78.17	588.8	13.48	416.07
X11	A6,B6	OOR <	986.15	170.94	17.18	477.21	OOR <	1521.05	1220.59	OOR <	4.09	*0.81	OOR <	*74.79	OOR <	269.99	OOR <	3.85	OOR <	*3.81	OOR <	20.55	203.61	OOR <	OOR <	*21.03	OOR <	OOR <	22.12	*8.67	95.15	2068.82	41.92	23.45	30.24	OOR <	190.29	583.07	7.01	320.73	1066.06	8576.66	48.68	127119	1753.19	88.94	617.42	15.69	OOR <
X12	C6,D6	OOR <	831.15	234.76	*15.63	297.06	OOR <	1277.93	979.24	OOR <	1.26	*1.99	OOR <	*84.24	OOR <	219.93	OOR <	5.25	OOR <	OOR <	OOR <	76.61	181.61	OOR <	OOR <	*4.01	*0.47	OOR <	13.01	20.16	47.35	814	34.09	17.1	17.45	OOR <	165.29	235.08	4.09	287.35	1037.33	7155.81	44.49	102926	1526.13	68.86	570.41	19.64	OOR <
X13	E6,F6	OOR <	624.14	439.86	*6.55	193.4	OOR <	1617.93	709.27	OOR <	*0.62	*4.38	OOR <	238.2	OOR <	81.22	OOR <	8.23	OOR <	OOR <	OOR <	13.04	212.48	OOR <	OOR <	*4.01	*0.77	OOR <	35.32	24.44	64.77	2039.64	68.37	8.64	40.21	OOR <	419.41	708.92	2.58	334.2	2234.62	8737	40.66	61416.7	1661.02	95.05	655.83	21.38	OOR <
X14	G6,H6	OOR <	704.04	64.53	*12.33	195.94	OOR <	1295.8	475.99	OOR <	OOR <	OOR <	OOR <	OOR <	OOR <	40.87	OOR <	1.87	OOR <	*1.44	OOR <	24.27	196.3	OOR <	OOR <	OOR <	OOR <	OOR <	8.99	OOR <	42.76	1049.68	*13.57	6.07	*3.46	OOR <	187.31	316.21	2.73	277.38	2315.4	7218.15	22.25	71188.5	1475.62	65.73	550.91	5.81	OOR <
X15	A7,B7	OOR <	1005.05	159.63	*14.83	294.53	OOR <	1470.66	433.29	OOR <	*0.52	*4.38	OOR <	163.5	OOR <	99.4	OOR <	3.64	OOR <	OOR <	OOR <	14.64	196.3	OOR <	OOR <	OOR <	*0.62	OOR <	29.48	*7.75	95.65	2719.59	30.11	10.85	13.82	OOR <	276.78	1796.72	4.74	305.12	2051.41	7979.73	31.96	98064.8	1580.04	88.17	626.99	25.51	OOR <
X16	C7,D7	OOR <	673	155.39	*0.89	125.93	OOR <	1358.49	467.45	OOR <	OOR <	OOR <	OOR <	*22.94	OOR <	94.57	OOR <	3.54	OOR <	OOR <	OOR <	10.22	212.17	OOR <	OOR <	*21.03	OOR <	OOR <	21.65	*3.98	99.16	1499.58	19.92	6.93	*5.64	OOR <	439.62	668.9	1.63	307.53	3216.89	7614.92	22.94	111587	1338.44	78.17	623.4	4.89	OOR <
X17	E7,F7	OOR <	1146.88	297.74	*7.62	101.57	OOR <	1441.68	464.61	OOR <	*0.80	*4.38	OOR <	*53.12	OOR <	32.37	OOR <	5.45	OOR <	OOR <	OOR <	8.99	216.91	OOR <	OOR <	*4.01	*0.32	OOR <	19.3	*10.49	65.25	423.78	21.99	14.57	41.18	OOR <	282.39	106.89	*0.89	294.79	1154.18	9899.57	47.28	98659.3	2138.51	75.07	553.86	19.2	OOR <
X18	G7,H7	OOR <	1180.92	265.92	*6.55	142.54	OOR <	1428.65	356.38	OOR <	OOR <	OOR <	OOR <	*53.12	OOR <	46.17	OOR <	5.45	OOR <	OOR <	OOR <	12.64	187.37	OOR <	OOR <	OOR <	*0.77	OOR <	21.18	*6.83	65.73	1216.77	21.99	12.55	63.85	OOR <	267.48	729.4	1.99	296.7	1069.09	10308.3	48.33	85324	2042.96	79.71	548.56	15.03	OOR <
X19	A8,B8	OOR <	1131.44	295.19	*10.55	156.56	OOR <	1551.85	407.66	OOR <	*0.47	OOR <	OOR <	*39.89	OOR <	52.39	OOR <	4.56	OOR <	OOR <	OOR <	9.81	204.56	OOR <	OOR <	OOR <	OOR <	OOR <	29.93	*7.75	62.86	629.6	30.11	12.38	60.95	OOR <	288.63	375.35	1.93	300.41	1310.53	10577.7	51.12	103025	2012.08	98.1	565.09	23.56	OOR <
X20	C8,D8	OOR <	1066.23	229.21	*2.73	111.85	OOR <	1309.95	344.98	OOR <	OOR <	OOR <	OOR <	OOR <	OOR <	44.62	OOR <	4.06	OOR <	OOR <	OOR <	14.64	190.88	OOR <	OOR <	OOR <	OOR <	OOR <	18.34	*6.36	65.01	535.6	24.05	7.1	30.93	OOR <	233.11	320.02	1.75	287.15	902.17	10193.6	41.71	90055.6	1811.69	64.17	561.54	18.11	OOR <
X21	E8,F8	OOR <	1839.06	164.3	*4.15	83.53	OOR <	1527.25	672.31	OOR <	OOR <	*6.80	OOR <	*22.94	OOR <	76.96	OOR <	3.85	OOR <	OOR <	OOR <	10.63	218.49	OOR <	OOR <	OOR <	*0.32	OOR <	29.93	*3.00	29.76	930.23	26.08	13.56	15.05	OOR <	331.65	340.06	1.29	297.8	2453.26	9102.18	49.03	111687	2169.62	99.62	650.41	19.2	OOR <
X22	G8,H8	OOR <	1481.01	152.08	*8.64	119.54	OOR <	1415.51	777.5	OOR <	*0.05	OOR <	OOR <	144.69	OOR <	90.02	OOR <	3.22	OOR <	OOR <	OOR <	5.61	213.12	OOR <	OOR <	*37.07	OOR <	OOR <	39.75	*3.98	31.74	3866.67	24.05	10.85	*4.03	0.76	393.44	2273.89	1.93	314.23	3440.54	9832.86	48.68	130746	1877.14	87.41	594.75	7.64	OOR <
X23	A9,B9	OOR <	1344	202.11	*6.55	137.43	OOR <	1502.32	532.92	OOR <	*0.31	OOR <	OOR <	*93.07	OOR <	66.87	OOR <	3.43	OOR <	*0.38	OOR <	10.63	201.38	OOR <	OOR <	OOR <	OOR <	OOR <	36.21	*0.94	46.43	2256.42	21.99	20.28	17.06	OOR <	341.92	1558.18	2.16	309.93	2331.58	9869.9	48.68	123098	1955.6	75.85	585.83	25.72	OOR <
X24	C9,D9	OOR <	1473.98	213.65	*8.64	157.83	OOR <	1302.89	695.06	OOR <	*0.57	*1.99	*0.78	*124.23	OOR <	90.93	OOR <	3	OOR <	7.11	OOR <	8.99	177.77	OOR <	OOR <	OOR <	*0.15	OOR <	45.86	*1.47	62.62	3221.64	21.99	17.77	17.84	OOR <	429.49	1469.33	2.53	281.01	1973.08	5667.55	50.07	117083	2124.7	59.46	532.08	25.29	OOR <
X25	E9,F9	OOR <	2024.77	69.54	*10.55	192.13	OOR <	1585.17	487.38	OOR <	OOR <	OOR <	OOR <	151.12	OOR <	90.02	OOR <	2.78	OOR <	*0.54	OOR <	14.24	207.73	OOR <	OOR <	OOR <	OOR <	OOR <	35.32	*6.83	66.45	2163.8	38.02	12.21	11.27	OOR <	239.2	228.44	2.43	309.33	4559.34	9047.22	48.68	139846	1873.74	76.62	655.83	13.92	OOR <
X26	G9,H9	OOR <	2301.21	70.76	18.68	249.09	OOR <	1444.93	407.66	OOR <	OOR <	*9.24	OOR <	*74.79	OOR <	120.48	OOR <	2.78	OOR <	OOR <	OOR <	7.74	195.34	OOR <	OOR <	OOR <	OOR <	OOR <	32.64	*4.94	81.02	2488.84	53.4	14.57	12.98	OOR <	216.13	640.52	3.51	300.71	3673.86	8339.88	55.31	128327	1798.11	70.41	630.59	22.26	OOR <
X27	A10,B10	OOR <	3178.65	76.37	18.68	288.23	OOR <	1207.92	481.69	OOR <	OOR <	*6.80	OOR <	175.32	OOR <	144.42	OOR <	4.06	OOR <	*1.70	OOR <	12.04	182.89	OOR <	OOR <	OOR <	OOR <	OOR <	51.46	*4.94	109.77	2795.13	64.66	22.28	19.01	OOR <	364.57	659.5	5	279.2	1401.72	3870.93	73.49	119286	1965	69.64	564.5	18.76	OOR <
X28	C10,D10	OOR <	1625.18	186.91	*12.33	240.24	OOR <	1499.18	413.35	OOR <	*0.13	*3.18	OOR <	*109.34	OOR <	93.05	OOR <	4.76	OOR <	OOR <	OOR <	11.44	221.65	OOR <	OOR <	OOR <	OOR <	OOR <	28.12	*5.89	55.99	1450.15	43.85	15.92	27.46	OOR <	260.06	164.32	3.07	336.59	2189.5	9105.57	59.15	114483	1604.49	91.24	672.73	18.76	OOR <
X29	E10,F10	OOR <	1325.12	253.19	*0.89	178.17	OOR <	1796.25	757.6	OOR <	OOR <	*1.99	OOR <	*53.12	OOR <	45.55	OOR <	4.36	OOR <	*5.50	OOR <	12.24	257.82	OOR <	OOR <	*21.03	OOR <	OOR <	24.44	*8.67	39.57	926.34	21.99	19.94	29.21	OOR <	220.36	180.54	1.82	390.25	2524.89	8291.34	39.27	130141	1745.57	112.49	726.84	17.89	OOR <
X30	G10,H10	OOR <	1136.38	253.71	OOR <	190.86	OOR <	1696.17	822.97	OOR <	OOR <	OOR <	OOR <	OOR <	OOR <	40.55	OOR <	2.34	OOR <	*1.83	OOR <	12.64	242.13	OOR <	OOR <	*37.07	1.2	OOR <	16.91	*4.94	51.53	782.46	28.11	12.89	28.16	OOR <	287.38	368.25	2.58	335.2	3457.28	8341.41	24.67	139340	1685.52	81.26	657.04	15.69	OOR <
X31	A11,B11	OOR <	1099.4	228.87	OOR <	184.52	OOR <	1418.8	709.27	OOR <	OOR <	OOR <	*0.57	OOR <	OOR <	65.33	OOR <	2.22	OOR <	*0.83	OOR <	9.4	215.65	OOR <	OOR <	OOR <	*0.32	OOR <	17.87	*6.83	47.12	975.42	*13.57	8.13	32.29	OOR <	293.02	369.33	2.27	299.51	2673.59	9229.68	26.76	131957	1611.24	58.67	623.4	13.25	OOR <
X32	C11,D11	OOR <	992.24	233.29	*6.55	326.05	OOR <	1661.76	638.18	OOR <	OOR <	OOR <	OOR <	OOR <	OOR <	87.3	OOR <	2.67	OOR <	6.78	OOR <	24.66	237.41	OOR <	OOR <	OOR <	2.95	OOR <	13.51	*3.49	56.93	1319.03	17.83	17.26	34.31	OOR <	477.94	583.51	3.93	344.66	3690.7	8325.71	29.88	140252	1626.42	71.19	685.45	16.35	OOR <
X33	E11,F11	OOR <	812.5	343.02	OOR <	75.76	OOR <	1237.81	453.22	OOR <	OOR <	OOR <	OOR <	*74.79	OOR <	17.29	OOR <	4.16	OOR <	OOR <	OOR <	5.61	194.07	OOR <	OOR <	OOR <	OOR <	OOR <	14.49	*4.94	25.19	247.14	73.89	*0.80	15.46	OOR <	170.04	58.6	OOR <	334.2	608.32	8393.75	24.67	70014.2	1353.6	48.36	725.01	8.77	OOR <
X34	G11,H11	OOR <	1052.13	224.02	*0.89	175.63	OOR <	1241.51	490.23	OOR <	*0.37	*1.99	OOR <	247.69	OOR <	158.74	OOR <	2.78	OOR <	OOR <	OOR <	10.63	203.92	OOR <	OOR <	OOR <	OOR <	OOR <	22.59	*3.00	48.74	771.03	79.38	9.83	9.03	OOR <	413.38	849.47	1.75	292.08	1236.74	7125.98	29.19	79423.9	1356.12	64.95	622.2	*2.54	OOR <
X35	A12,B12	OOR <	1308.16	186.83	*2.73	138.71	OOR <	1330.94	450.37	OOR <	OOR <	OOR <	OOR <	OOR <	OOR <	90.02	OOR <	2.34	OOR <	OOR <	OOR <	6.05	225.13	OOR <	OOR <	OOR <	OOR <	OOR <	17.39	*1.99	33.29	391.53	*9.17	6.24	18.62	OOR <	202.88	149.91	1.14	316.43	2888.88	8232.14	23.29	114783	1796.42	73.52	695.76	17.45	OOR <
X36	C12,D12	OOR <	1740.69	196.61	*4.15	251.62	OOR <	1109.99	441.83	OOR <	OOR <	OOR <	OOR <	OOR <	OOR <	204.22	OOR <	2.34	OOR <	OOR <	OOR <	11.03	189.28	OOR <	OOR <	OOR <	OOR <	OOR <	25.37	*3.98	114.87	1822.53	21.99	13.56	14.64	OOR <	281.14	1217.93	3.76	263.23	927.58	2665.27	27.1	86210.4	1710.03	53.13	515.67	29.17	OOR <
X37	E12,F12	OOR <	1228.76	158.27	*0.89	201.01	OOR <	1016.97	404.81	OOR <	OOR <	OOR <	OOR <	OOR <	OOR <	133.06	OOR <	1.87	OOR <	OOR <	OOR <	13.04	173.28	OOR <	OOR <	OOR <	OOR <	OOR <	19.77	*3.00	61.91	1407.93	21.99	6.41	16.66	OOR <	327.18	746.41	2.38	275.57	981.57	3289.85	22.94	91832.7	1613.77	41.94	510.99	17.67	OOR <
X38	B3,B4	OOR <	976.41	232.51	*8.64	88.69	OOR <	1441.68	447.52	OOR <	OOR <	*4.38	OOR <	*74.79	OOR <	50.22	OOR <	6.12	OOR <	OOR <	OOR <	5.83	206.46	OOR <	OOR <	OOR <	OOR <	OOR <	21.65	*6.83	46.66	268.57	30.11	6.41	26.75	OOR <	223.39	96.43	1.29	314.43	1056.98	7843.12	46.24	135796	1582.57	81.26	623.4	27.23	392.57
*** = Value not available; --- = Designated as an outlier
*Value = Value extrapolated beyond standard range
OOR = Out of Range; OOR> = Out of Range Above; OOR< = Out of Range Below
Exp Conc = Expected Concentration; Obs Conc = Observed Concentration

## Sheet: Exp Conc
File Name: C:\Cell Therapy\Hedvig\221222 NIPU plate 3 v3.rbx
Acquisition Date: 22-Dec-2022, 02:31 PM
Reader Serial Number: LX10017068422
Plate ID:
RP1 PMT (Volts): 580.22
RP1 Target: 3635
		Hu b-NGF (46)	Hu CTACK (72)	Hu Eotaxin (43)	Hu FGF basic (44)	Hu G-CSF (57)	Hu GM-CSF (34)	Hu GRO-a (61)	Hu HGF (62)	Hu IFN-a2 (20)	Hu IFN-g (21)	Hu IL-1a (63)	Hu IL-1b (39)	Hu IL-1ra (25)	Hu IL-2 (38)	Hu IL-2Ra (13)	Hu IL-3 (64)	Hu IL-4 (52)	Hu IL-5 (33)	Hu IL-6 (19)	Hu IL-7 (74)	Hu IL-8 (54)	Hu IL-9 (77)	Hu IL-10 (56)	Hu IL-12(p70) (75)	Hu IL-12(p40) (28)	Hu IL-13 (51)	Hu IL-15 (73)	Hu IL-16 (27)	Hu IL-17A (76)	Hu IL-18 (42)	Hu IP-10 (48)	Hu LIF (29)	Hu M-CSF (67)	Hu MCP-1(MCAF) (53)	Hu MCP-3 (26)	Hu MIF (35)	Hu MIG (14)	Hu MIP-1a (55)	Hu MIP-1b (18)	Hu PDGF-bb (47)	Hu RANTES (37)	Hu SCF (65)	Hu SCGF-b (78)	Hu SDF-1a (22)	Hu TNF-a (36)	Hu TNF-b (30)	Hu TRAIL (66)	Hu VEGF (45)
Type	Well	Exp Conc	Exp Conc	Exp Conc	Exp Conc	Exp Conc	Exp Conc	Exp Conc	Exp Conc	Exp Conc	Exp Conc	Exp Conc	Exp Conc	Exp Conc	Exp Conc	Exp Conc	Exp Conc	Exp Conc	Exp Conc	Exp Conc	Exp Conc	Exp Conc	Exp Conc	Exp Conc	Exp Conc	Exp Conc	Exp Conc	Exp Conc	Exp Conc	Exp Conc	Exp Conc	Exp Conc	Exp Conc	Exp Conc	Exp Conc	Exp Conc	Exp Conc	Exp Conc	Exp Conc	Exp Conc	Exp Conc	Exp Conc	Exp Conc	Exp Conc	Exp Conc	Exp Conc	Exp Conc	Exp Conc	Exp Conc
B	A3,A4
S1	A1,A2	6493	23151	787	90034	92868	5906	394419	187347	23988	21391	56907	5490	148907	28914	12262	1427	3263	114608	3868	39799	10752	39604	12203	24916	212308	3641	366583	28279	43247	16327	23777	82477	11604	7667	2379	43539	37721	830	8177	45700	14383	47261	1249300	36978	72954	16136	10824	86387
S2	B1,B2	1397	5892	418	16066.2	23177	1534.75	89948.2	51549.8	5925.75	1295	14051.2	1153.75	37796.8	3951	3093	345.25	1045.5	28210	1368.75	10125.5	3452.75	5271.75	4373	7537.75	64943.2	965.5	62382	5542.25	11586	3805.25	7413	16503.2	2847	2256.25	961	9828	5826.25	302.25	2142.25	13842.2	3684.75	8068.75	739422	12593.2	19291.8	4650.25	3369	21925.5
S3	C1,C2	349.25	1473	104.5	4016.56	5794.25	383.69	22487.1	12887.4	1481.44	323.75	3512.81	288.44	9449.19	987.75	773.25	86.31	261.38	7052.5	342.19	2531.38	863.19	1317.94	1093.25	1884.44	16235.8	241.38	15595.5	1385.56	2896.5	951.31	1853.25	4125.81	711.75	564.06	240.25	2457	1456.56	75.56	535.56	3460.56	921.19	2017.19	184856	3148.31	4822.94	1162.56	842.25	5481.38
S4	D1,D2	87.31	368.25	26.13	1004.14	1448.56	95.92	5621.77	3221.86	370.36	80.94	878.2	72.11	2362.3	246.94	193.31	21.58	65.34	1763.13	85.55	632.84	215.8	329.48	273.31	471.11	4058.95	60.34	3898.88	346.39	724.13	237.83	463.31	1031.45	177.94	141.02	60.06	614.25	364.14	18.89	133.89	865.14	230.3	504.3	46213.9	787.08	1205.73	290.64	210.56	1370.34
S5	E1,E2	21.83	92.06	6.53	251.04	362.14	23.98	1405.44	805.46	92.59	20.23	219.55	18.03	590.57	61.73	48.33	5.39	16.34	440.78	21.39	158.21	53.95	82.37	68.33	117.78	1014.74	15.09	974.72	86.6	181.03	59.46	115.83	257.86	44.48	35.25	15.02	153.56	91.04	4.72	33.47	216.29	57.57	126.07	11553.5	196.77	301.43	72.66	52.64	342.59
S6	F1,F2	5.46	23.02	1.63	62.76	90.54	6	351.36	201.37	23.15	5.06	54.89	4.51	147.64	15.43	12.08	1.35	4.08	110.2	5.35	39.55	13.49	20.59	17.08	29.44	253.68	3.77	243.68	21.65	45.26	14.86	28.96	64.47	11.12	8.81	3.75	38.39	22.76	1.18	8.37	54.07	14.39	31.52	2888.37	49.19	75.36	18.17	13.16	85.65
S7	G1,G2	1.36	5.75	0.41	15.69	22.63	1.5	87.84	50.34	5.79	1.26	13.72	1.13	36.91	3.86	3.02	0.34	1.02	27.55	1.34	9.89	3.37	5.15	4.27	7.36	63.42	0.94	60.92	5.41	11.31	3.72	7.24	16.12	2.78	2.2	0.94	9.6	5.69	0.3	2.09	13.52	3.6	7.88	722.09	12.3	18.84	4.54	3.29	21.41
S8	H1,H2	0.34	1.44	0.1	3.92	5.66	0.37	21.96	12.59	1.45	0.32	3.43	0.28	9.23	0.96	0.76	0.08	0.26	6.89	0.33	2.47	0.84	1.29	1.07	1.84	15.86	0.24	15.23	1.35	2.83	0.93	1.81	4.03	0.7	0.55	0.23	2.4	1.42	0.07	0.52	3.38	0.9	1.97	180.52	3.07	4.71	1.14	0.82	5.35
C1	G12,H12	0	0	0	0	0	0	0	0	0	0	0	0	0	0	0	0	0	0	0	0	0	0	0	0	0	0	0	0	0	0	0	0	0	0	0	0	0	0	0	0	0	0	0	0	0	0	0	0
X1	C3,D3
X2	E3,F3
X3	G3,H3
X4	C4,D4
X5	E4,F4
X6	G4,H4
X7	A5,B5
X8	C5,D5
X9	E5,F5
X10	G5,H5
X11	A6,B6
X12	C6,D6
X13	E6,F6
X14	G6,H6
X15	A7,B7
X16	C7,D7
X17	E7,F7
X18	G7,H7
X19	A8,B8
X20	C8,D8
X21	E8,F8
X22	G8,H8
X23	A9,B9
X24	C9,D9
X25	E9,F9
X26	G9,H9
X27	A10,B10
X28	C10,D10
X29	E10,F10
X30	G10,H10
X31	A11,B11
X32	C11,D11
X33	E11,F11
X34	G11,H11
X35	A12,B12
X36	C12,D12
X37	E12,F12
X38	B3,B4
*** = Value not available; --- = Designated as an outlier
*Value = Value extrapolated beyond standard range
OOR = Out of Range; OOR> = Out of Range Above; OOR< = Out of Range Below
Exp Conc = Expected Concentration; Obs Conc = Observed Concentration

## Sheet: (Obs Exp) X 100
File Name: C:\Cell Therapy\Hedvig\221222 NIPU plate 3 v3.rbx
Acquisition Date: 22-Dec-2022, 02:31 PM
Reader Serial Number: LX10017068422
Plate ID:
RP1 PMT (Volts): 580.22
RP1 Target: 3635
		Hu b-NGF (46)	Hu CTACK (72)	Hu Eotaxin (43)	Hu FGF basic (44)	Hu G-CSF (57)	Hu GM-CSF (34)	Hu GRO-a (61)	Hu HGF (62)	Hu IFN-a2 (20)	Hu IFN-g (21)	Hu IL-1a (63)	Hu IL-1b (39)	Hu IL-1ra (25)	Hu IL-2 (38)	Hu IL-2Ra (13)	Hu IL-3 (64)	Hu IL-4 (52)	Hu IL-5 (33)	Hu IL-6 (19)	Hu IL-7 (74)	Hu IL-8 (54)	Hu IL-9 (77)	Hu IL-10 (56)	Hu IL-12(p70) (75)	Hu IL-12(p40) (28)	Hu IL-13 (51)	Hu IL-15 (73)	Hu IL-16 (27)	Hu IL-17A (76)	Hu IL-18 (42)	Hu IP-10 (48)	Hu LIF (29)	Hu M-CSF (67)	Hu MCP-1(MCAF) (53)	Hu MCP-3 (26)	Hu MIF (35)	Hu MIG (14)	Hu MIP-1a (55)	Hu MIP-1b (18)	Hu PDGF-bb (47)	Hu RANTES (37)	Hu SCF (65)	Hu SCGF-b (78)	Hu SDF-1a (22)	Hu TNF-a (36)	Hu TNF-b (30)	Hu TRAIL (66)	Hu VEGF (45)
Type	Well	(Obs/Exp) * 100	(Obs/Exp) * 100	(Obs/Exp) * 100	(Obs/Exp) * 100	(Obs/Exp) * 100	(Obs/Exp) * 100	(Obs/Exp) * 100	(Obs/Exp) * 100	(Obs/Exp) * 100	(Obs/Exp) * 100	(Obs/Exp) * 100	(Obs/Exp) * 100	(Obs/Exp) * 100	(Obs/Exp) * 100	(Obs/Exp) * 100	(Obs/Exp) * 100	(Obs/Exp) * 100	(Obs/Exp) * 100	(Obs/Exp) * 100	(Obs/Exp) * 100	(Obs/Exp) * 100	(Obs/Exp) * 100	(Obs/Exp) * 100	(Obs/Exp) * 100	(Obs/Exp) * 100	(Obs/Exp) * 100	(Obs/Exp) * 100	(Obs/Exp) * 100	(Obs/Exp) * 100	(Obs/Exp) * 100	(Obs/Exp) * 100	(Obs/Exp) * 100	(Obs/Exp) * 100	(Obs/Exp) * 100	(Obs/Exp) * 100	(Obs/Exp) * 100	(Obs/Exp) * 100	(Obs/Exp) * 100	(Obs/Exp) * 100	(Obs/Exp) * 100	(Obs/Exp) * 100	(Obs/Exp) * 100	(Obs/Exp) * 100	(Obs/Exp) * 100	(Obs/Exp) * 100	(Obs/Exp) * 100	(Obs/Exp) * 100	(Obs/Exp) * 100
B	A3,A4
S1	A1,A2	98		112	***	97	98		97			100	97	101	89	94	99	112	99	100	76	122	102	100	100	100	99	83	98	97	99	91	89	96	100	100	100		98	102	99	78	96	98	116	92	98	100	91
S2	B1,B2	103	101	89	50	108	103	***	102	101	100	100	104	102	106	104	102	94	101	101	119	78	100	101	101	100	104	114	101	106	102	119	106	104	100	100	102	101	103	98	100	111	103	103	91	107	107	101	107
S3	C1,C2	95	98	99	118	93	97	74	96	99	100	99	95	98	97	97	96	103	99	96	93	112	99	98	98	100	95	95	100	96	97	92	97	96	100	100	95	97	97	102	96	93	97	98	100	97	93	99	96
S4	D1,D2	107	103	110	98	103	103	104	105	102	100	101	106	102	101	102	106	102	102	106	109	103	102	103	102	100	103	102	100	101	103	103	103	104	101	101	106	104	103	98	115	109	102	101	103	101	106	102	105
S5	E1,E2	100	97	101	102	101	98	99	101	96	101	100	96	98	102	99	101	94	99	105	94	109	97	97	100	98	100	99	100	102	101	100	98	99	99	98	97	97	97	102	90	102	102	102	96	101	98	99	97
S6	F1,F2	97	101	87	102	103	101	101	99	105	98	100	103	102	97	99	89	103	95	86	104	91	103	103	98	102	101	101	101	98	95	99	102	100	102	102	101	101	103	98	103	89	100	91	108	101	99	98	97
S7	G1,G2	93	106	121	94	88	100	89	95	96	103	98	96	98	102	105	115	114	112	115	99	97	96	96	107	101	88	102	96	100	106	102	95	91	97	103	100	105	97	98	101	112	95	120	87	93	102	106	116
S8	H1,H2	120	87		109	120	98	129	107		96	103	106			93	104	71				120	104	105	89	95	128	71	108	101			111	125		81	99	82		118			107			109		92
C1	G12,H12	***	***	***	***	***	***	***	***	***	***	***	***	***	***	***	***	***	***	***	***	***	***	***	***	***	***	***	***	***	***	***	***	***	***	***	***	***	***	***	***	***	***	***	***	***	***	***	***
X1	C3,D3
X2	E3,F3
X3	G3,H3
X4	C4,D4
X5	E4,F4
X6	G4,H4
X7	A5,B5
X8	C5,D5
X9	E5,F5
X10	G5,H5
X11	A6,B6
X12	C6,D6
X13	E6,F6
X14	G6,H6
X15	A7,B7
X16	C7,D7
X17	E7,F7
X18	G7,H7
X19	A8,B8
X20	C8,D8
X21	E8,F8
X22	G8,H8
X23	A9,B9
X24	C9,D9
X25	E9,F9
X26	G9,H9
X27	A10,B10
X28	C10,D10
X29	E10,F10
X30	G10,H10
X31	A11,B11
X32	C11,D11
X33	E11,F11
X34	G11,H11
X35	A12,B12
X36	C12,D12
X37	E12,F12
X38	B3,B4
*** = Value not available; --- = Designated as an outlier
*Value = Value extrapolated beyond standard range
OOR = Out of Range; OOR> = Out of Range Above; OOR< = Out of Range Below
Exp Conc = Expected Concentration; Obs Conc = Observed Concentration

## Sheet: Dilution
File Name: C:\Cell Therapy\Hedvig\221222 NIPU plate 3 v3.rbx
Acquisition Date: 22-Dec-2022, 02:31 PM
Reader Serial Number: LX10017068422
Plate ID:
RP1 PMT (Volts): 580.22
RP1 Target: 3635
		Hu b-NGF (46)	Hu CTACK (72)	Hu Eotaxin (43)	Hu FGF basic (44)	Hu G-CSF (57)	Hu GM-CSF (34)	Hu GRO-a (61)	Hu HGF (62)	Hu IFN-a2 (20)	Hu IFN-g (21)	Hu IL-1a (63)	Hu IL-1b (39)	Hu IL-1ra (25)	Hu IL-2 (38)	Hu IL-2Ra (13)	Hu IL-3 (64)	Hu IL-4 (52)	Hu IL-5 (33)	Hu IL-6 (19)	Hu IL-7 (74)	Hu IL-8 (54)	Hu IL-9 (77)	Hu IL-10 (56)	Hu IL-12(p70) (75)	Hu IL-12(p40) (28)	Hu IL-13 (51)	Hu IL-15 (73)	Hu IL-16 (27)	Hu IL-17A (76)	Hu IL-18 (42)	Hu IP-10 (48)	Hu LIF (29)	Hu M-CSF (67)	Hu MCP-1(MCAF) (53)	Hu MCP-3 (26)	Hu MIF (35)	Hu MIG (14)	Hu MIP-1a (55)	Hu MIP-1b (18)	Hu PDGF-bb (47)	Hu RANTES (37)	Hu SCF (65)	Hu SCGF-b (78)	Hu SDF-1a (22)	Hu TNF-a (36)	Hu TNF-b (30)	Hu TRAIL (66)	Hu VEGF (45)
Type	Well	Dilution	Dilution	Dilution	Dilution	Dilution	Dilution	Dilution	Dilution	Dilution	Dilution	Dilution	Dilution	Dilution	Dilution	Dilution	Dilution	Dilution	Dilution	Dilution	Dilution	Dilution	Dilution	Dilution	Dilution	Dilution	Dilution	Dilution	Dilution	Dilution	Dilution	Dilution	Dilution	Dilution	Dilution	Dilution	Dilution	Dilution	Dilution	Dilution	Dilution	Dilution	Dilution	Dilution	Dilution	Dilution	Dilution	Dilution	Dilution
B	A3,A4	1	1	1	1	1	1	1	1	1	1	1	1	1	1	1	1	1	1	1	1	1	1	1	1	1	1	1	1	1	1	1	1	1	1	1	1	1	1	1	1	1	1	1	1	1	1	1	1
S1	A1,A2	1	1	1	1	1	1	1	1	1	1	1	1	1	1	1	1	1	1	1	1	1	1	1	1	1	1	1	1	1	1	1	1	1	1	1	1	1	1	1	1	1	1	1	1	1	1	1	1
S2	B1,B2	1	1	1	1	1	1	1	1	1	1	1	1	1	1	1	1	1	1	1	1	1	1	1	1	1	1	1	1	1	1	1	1	1	1	1	1	1	1	1	1	1	1	1	1	1	1	1	1
S3	C1,C2	1	1	1	1	1	1	1	1	1	1	1	1	1	1	1	1	1	1	1	1	1	1	1	1	1	1	1	1	1	1	1	1	1	1	1	1	1	1	1	1	1	1	1	1	1	1	1	1
S4	D1,D2	1	1	1	1	1	1	1	1	1	1	1	1	1	1	1	1	1	1	1	1	1	1	1	1	1	1	1	1	1	1	1	1	1	1	1	1	1	1	1	1	1	1	1	1	1	1	1	1
S5	E1,E2	1	1	1	1	1	1	1	1	1	1	1	1	1	1	1	1	1	1	1	1	1	1	1	1	1	1	1	1	1	1	1	1	1	1	1	1	1	1	1	1	1	1	1	1	1	1	1	1
S6	F1,F2	1	1	1	1	1	1	1	1	1	1	1	1	1	1	1	1	1	1	1	1	1	1	1	1	1	1	1	1	1	1	1	1	1	1	1	1	1	1	1	1	1	1	1	1	1	1	1	1
S7	G1,G2	1	1	1	1	1	1	1	1	1	1	1	1	1	1	1	1	1	1	1	1	1	1	1	1	1	1	1	1	1	1	1	1	1	1	1	1	1	1	1	1	1	1	1	1	1	1	1	1
S8	H1,H2	1	1	1	1	1	1	1	1	1	1	1	1	1	1	1	1	1	1	1	1	1	1	1	1	1	1	1	1	1	1	1	1	1	1	1	1	1	1	1	1	1	1	1	1	1	1	1	1
C1	G12,H12	1	1	1	1	1	1	1	1	1	1	1	1	1	1	1	1	1	1	1	1	1	1	1	1	1	1	1	1	1	1	1	1	1	1	1	1	1	1	1	1	1	1	1	1	1	1	1	1
X1	C3,D3	4	4	4	4	4	4	4	4	4	4	4	4	4	4	4	4	4	4	4	4	4	4	4	4	4	4	4	4	4	4	4	4	4	4	4	4	4	4	4	4	4	4	4	4	4	4	4	4
X2	E3,F3	4	4	4	4	4	4	4	4	4	4	4	4	4	4	4	4	4	4	4	4	4	4	4	4	4	4	4	4	4	4	4	4	4	4	4	4	4	4	4	4	4	4	4	4	4	4	4	4
X3	G3,H3	4	4	4	4	4	4	4	4	4	4	4	4	4	4	4	4	4	4	4	4	4	4	4	4	4	4	4	4	4	4	4	4	4	4	4	4	4	4	4	4	4	4	4	4	4	4	4	4
X4	C4,D4	4	4	4	4	4	4	4	4	4	4	4	4	4	4	4	4	4	4	4	4	4	4	4	4	4	4	4	4	4	4	4	4	4	4	4	4	4	4	4	4	4	4	4	4	4	4	4	4
X5	E4,F4	4	4	4	4	4	4	4	4	4	4	4	4	4	4	4	4	4	4	4	4	4	4	4	4	4	4	4	4	4	4	4	4	4	4	4	4	4	4	4	4	4	4	4	4	4	4	4	4
X6	G4,H4	4	4	4	4	4	4	4	4	4	4	4	4	4	4	4	4	4	4	4	4	4	4	4	4	4	4	4	4	4	4	4	4	4	4	4	4	4	4	4	4	4	4	4	4	4	4	4	4
X7	A5,B5	4	4	4	4	4	4	4	4	4	4	4	4	4	4	4	4	4	4	4	4	4	4	4	4	4	4	4	4	4	4	4	4	4	4	4	4	4	4	4	4	4	4	4	4	4	4	4	4
X8	C5,D5	4	4	4	4	4	4	4	4	4	4	4	4	4	4	4	4	4	4	4	4	4	4	4	4	4	4	4	4	4	4	4	4	4	4	4	4	4	4	4	4	4	4	4	4	4	4	4	4
X9	E5,F5	4	4	4	4	4	4	4	4	4	4	4	4	4	4	4	4	4	4	4	4	4	4	4	4	4	4	4	4	4	4	4	4	4	4	4	4	4	4	4	4	4	4	4	4	4	4	4	4
X10	G5,H5	4	4	4	4	4	4	4	4	4	4	4	4	4	4	4	4	4	4	4	4	4	4	4	4	4	4	4	4	4	4	4	4	4	4	4	4	4	4	4	4	4	4	4	4	4	4	4	4
X11	A6,B6	4	4	4	4	4	4	4	4	4	4	4	4	4	4	4	4	4	4	4	4	4	4	4	4	4	4	4	4	4	4	4	4	4	4	4	4	4	4	4	4	4	4	4	4	4	4	4	4
X12	C6,D6	4	4	4	4	4	4	4	4	4	4	4	4	4	4	4	4	4	4	4	4	4	4	4	4	4	4	4	4	4	4	4	4	4	4	4	4	4	4	4	4	4	4	4	4	4	4	4	4
X13	E6,F6	4	4	4	4	4	4	4	4	4	4	4	4	4	4	4	4	4	4	4	4	4	4	4	4	4	4	4	4	4	4	4	4	4	4	4	4	4	4	4	4	4	4	4	4	4	4	4	4
X14	G6,H6	4	4	4	4	4	4	4	4	4	4	4	4	4	4	4	4	4	4	4	4	4	4	4	4	4	4	4	4	4	4	4	4	4	4	4	4	4	4	4	4	4	4	4	4	4	4	4	4
X15	A7,B7	4	4	4	4	4	4	4	4	4	4	4	4	4	4	4	4	4	4	4	4	4	4	4	4	4	4	4	4	4	4	4	4	4	4	4	4	4	4	4	4	4	4	4	4	4	4	4	4
X16	C7,D7	4	4	4	4	4	4	4	4	4	4	4	4	4	4	4	4	4	4	4	4	4	4	4	4	4	4	4	4	4	4	4	4	4	4	4	4	4	4	4	4	4	4	4	4	4	4	4	4
X17	E7,F7	4	4	4	4	4	4	4	4	4	4	4	4	4	4	4	4	4	4	4	4	4	4	4	4	4	4	4	4	4	4	4	4	4	4	4	4	4	4	4	4	4	4	4	4	4	4	4	4
X18	G7,H7	4	4	4	4	4	4	4	4	4	4	4	4	4	4	4	4	4	4	4	4	4	4	4	4	4	4	4	4	4	4	4	4	4	4	4	4	4	4	4	4	4	4	4	4	4	4	4	4
X19	A8,B8	4	4	4	4	4	4	4	4	4	4	4	4	4	4	4	4	4	4	4	4	4	4	4	4	4	4	4	4	4	4	4	4	4	4	4	4	4	4	4	4	4	4	4	4	4	4	4	4
X20	C8,D8	4	4	4	4	4	4	4	4	4	4	4	4	4	4	4	4	4	4	4	4	4	4	4	4	4	4	4	4	4	4	4	4	4	4	4	4	4	4	4	4	4	4	4	4	4	4	4	4
X21	E8,F8	4	4	4	4	4	4	4	4	4	4	4	4	4	4	4	4	4	4	4	4	4	4	4	4	4	4	4	4	4	4	4	4	4	4	4	4	4	4	4	4	4	4	4	4	4	4	4	4
X22	G8,H8	4	4	4	4	4	4	4	4	4	4	4	4	4	4	4	4	4	4	4	4	4	4	4	4	4	4	4	4	4	4	4	4	4	4	4	4	4	4	4	4	4	4	4	4	4	4	4	4
X23	A9,B9	4	4	4	4	4	4	4	4	4	4	4	4	4	4	4	4	4	4	4	4	4	4	4	4	4	4	4	4	4	4	4	4	4	4	4	4	4	4	4	4	4	4	4	4	4	4	4	4
X24	C9,D9	4	4	4	4	4	4	4	4	4	4	4	4	4	4	4	4	4	4	4	4	4	4	4	4	4	4	4	4	4	4	4	4	4	4	4	4	4	4	4	4	4	4	4	4	4	4	4	4
X25	E9,F9	4	4	4	4	4	4	4	4	4	4	4	4	4	4	4	4	4	4	4	4	4	4	4	4	4	4	4	4	4	4	4	4	4	4	4	4	4	4	4	4	4	4	4	4	4	4	4	4
X26	G9,H9	4	4	4	4	4	4	4	4	4	4	4	4	4	4	4	4	4	4	4	4	4	4	4	4	4	4	4	4	4	4	4	4	4	4	4	4	4	4	4	4	4	4	4	4	4	4	4	4
X27	A10,B10	4	4	4	4	4	4	4	4	4	4	4	4	4	4	4	4	4	4	4	4	4	4	4	4	4	4	4	4	4	4	4	4	4	4	4	4	4	4	4	4	4	4	4	4	4	4	4	4
X28	C10,D10	4	4	4	4	4	4	4	4	4	4	4	4	4	4	4	4	4	4	4	4	4	4	4	4	4	4	4	4	4	4	4	4	4	4	4	4	4	4	4	4	4	4	4	4	4	4	4	4
X29	E10,F10	4	4	4	4	4	4	4	4	4	4	4	4	4	4	4	4	4	4	4	4	4	4	4	4	4	4	4	4	4	4	4	4	4	4	4	4	4	4	4	4	4	4	4	4	4	4	4	4
X30	G10,H10	4	4	4	4	4	4	4	4	4	4	4	4	4	4	4	4	4	4	4	4	4	4	4	4	4	4	4	4	4	4	4	4	4	4	4	4	4	4	4	4	4	4	4	4	4	4	4	4
X31	A11,B11	4	4	4	4	4	4	4	4	4	4	4	4	4	4	4	4	4	4	4	4	4	4	4	4	4	4	4	4	4	4	4	4	4	4	4	4	4	4	4	4	4	4	4	4	4	4	4	4
X32	C11,D11	4	4	4	4	4	4	4	4	4	4	4	4	4	4	4	4	4	4	4	4	4	4	4	4	4	4	4	4	4	4	4	4	4	4	4	4	4	4	4	4	4	4	4	4	4	4	4	4
X33	E11,F11	4	4	4	4	4	4	4	4	4	4	4	4	4	4	4	4	4	4	4	4	4	4	4	4	4	4	4	4	4	4	4	4	4	4	4	4	4	4	4	4	4	4	4	4	4	4	4	4
X34	G11,H11	4	4	4	4	4	4	4	4	4	4	4	4	4	4	4	4	4	4	4	4	4	4	4	4	4	4	4	4	4	4	4	4	4	4	4	4	4	4	4	4	4	4	4	4	4	4	4	4
X35	A12,B12	4	4	4	4	4	4	4	4	4	4	4	4	4	4	4	4	4	4	4	4	4	4	4	4	4	4	4	4	4	4	4	4	4	4	4	4	4	4	4	4	4	4	4	4	4	4	4	4
X36	C12,D12	4	4	4	4	4	4	4	4	4	4	4	4	4	4	4	4	4	4	4	4	4	4	4	4	4	4	4	4	4	4	4	4	4	4	4	4	4	4	4	4	4	4	4	4	4	4	4	4
X37	E12,F12	4	4	4	4	4	4	4	4	4	4	4	4	4	4	4	4	4	4	4	4	4	4	4	4	4	4	4	4	4	4	4	4	4	4	4	4	4	4	4	4	4	4	4	4	4	4	4	4
X38	B3,B4	4	4	4	4	4	4	4	4	4	4	4	4	4	4	4	4	4	4	4	4	4	4	4	4	4	4	4	4	4	4	4	4	4	4	4	4	4	4	4	4	4	4	4	4	4	4	4	4
*** = Value not available; --- = Designated as an outlier
*Value = Value extrapolated beyond standard range
OOR = Out of Range; OOR> = Out of Range Above; OOR< = Out of Range Below
Exp Conc = Expected Concentration; Obs Conc = Observed Concentration

[truncated: 1 more sheets: Standard Curve]
