# Supplementary material for: Serum cytokines as a biomarker for immune checkpoint inhibitor toxicity in patients with pleural mesothelioma
Source: Front Immunol. 2024 Dec 2;15:1480183. doi: 10.3389/fimmu.2024.1480183 (PMC11647018; doi:10.3389/fimmu.2024.1480183)
Supplement: Supplementary file 9 [file Table8.xlsx]

## Sheet: Outlier
File Name: C:\Users\u015239\OneDrive - Bio-Rad Laboratories Inc\Documents\Customers\Customers - Norway\OUS - Saima Farooqi\NIPU plate 2 rerun.rbx
Acquisition Date: 09-dec-2021, 06:06
Reader Serial Number: LX10017068422
Plate ID:
RP1 PMT (Volts): 584,13
RP1 Target: 3672
		Hu b-NGF (46)	Hu CTACK (72)	Hu Eotaxin (43)	Hu FGF basic (44)	Hu G-CSF (57)	Hu GM-CSF (34)	Hu GRO-a (61)	Hu HGF (62)	Hu IFN-a2 (20)	Hu IFN-g (21)	Hu IL-1a (63)	Hu IL-1b (39)	Hu IL-1ra (25)	Hu IL-2 (38)	Hu IL-2Ra (13)	Hu IL-3 (64)	Hu IL-4 (52)	Hu IL-5 (33)	Hu IL-6 (19)	Hu IL-7 (74)	Hu IL-8 (54)	Hu IL-9 (77)	Hu IL-10 (56)	Hu IL-12(p70) (75)	Hu IL-12(p40) (28)	Hu IL-13 (51)	Hu IL-15 (73)	Hu IL-16 (27)	Hu IL-17A (76)	Hu IL-18 (42)	Hu IP-10 (48)	Hu LIF (29)	Hu M-CSF (67)	Hu MCP-1(MCAF) (53)	Hu MCP-3 (26)	Hu MIF (35)	Hu MIG (14)	Hu MIP-1a (55)	Hu MIP-1b (18)	Hu PDGF-bb (47)	Hu RANTES (37)	Hu SCF (65)	Hu SCGF-b (78)	Hu SDF-1a (22)	Hu TNF-a (36)	Hu TNF-b (30)	Hu TRAIL (66)	Hu VEGF (45)
Type	Well	Outlier	Outlier	Outlier	Outlier	Outlier	Outlier	Outlier	Outlier	Outlier	Outlier	Outlier	Outlier	Outlier	Outlier	Outlier	Outlier	Outlier	Outlier	Outlier	Outlier	Outlier	Outlier	Outlier	Outlier	Outlier	Outlier	Outlier	Outlier	Outlier	Outlier	Outlier	Outlier	Outlier	Outlier	Outlier	Outlier	Outlier	Outlier	Outlier	Outlier	Outlier	Outlier	Outlier	Outlier	Outlier	Outlier	Outlier	Outlier
B	B3,B4	0	0	0	0	0	0	0	0	0	0	0	0	0	0	0	0	0	0	0	0	0	0	0	0	0	0	0	0	0	0	0	0	0	0	0	0	0	0	0	0	0	0	0	0	0	0	0	0
S1	A1,A2	0	1	0	1	0	0	1	0	1	0	0	0	0	1	1	0	1	0	0	1	0	0	0	0	0	0	0	0	0	0	1	0	0	1	0	0	0	1	1	1	1	0	1	0	0	0	0	1
S2	B1,B2	0	0	0	1	0	0	1	0	0	0	0	0	0	0	0	0	0	0	0	0	0	0	0	0	0	0	0	0	0	0	0	0	0	0	0	0	0	0	0	0	0	0	0	0	0	0	0	0
S3	C1,C2	0	0	0	0	0	0	0	0	0	0	0	0	0	0	0	0	0	0	0	0	0	0	0	0	0	0	0	0	0	0	0	0	0	0	0	0	0	0	0	0	0	0	0	0	0	0	0	0
S4	D1,D2	0	0	0	0	0	0	0	0	0	0	0	0	0	0	0	0	0	0	0	0	0	0	0	0	0	0	0	0	0	0	0	0	0	0	0	0	0	0	0	0	0	0	0	0	0	0	0	0
S5	E1,E2	0	0	0	0	0	0	0	0	0	0	0	0	0	0	0	0	0	0	0	0	0	0	0	0	0	0	0	0	0	0	0	0	0	0	0	0	0	0	0	0	0	0	0	0	0	0	0	0
S6	F1,F2	0	0	0	0	0	0	0	0	0	0	0	0	0	0	0	0	0	0	0	0	0	0	0	0	0	0	0	0	0	0	0	0	0	0	0	0	0	0	0	0	0	0	0	0	0	0	0	0
S7	G1,G2	1	0	0	0	0	0	0	0	0	0	0	0	1	0	0	0	0	0	0	0	0	0	0	0	0	0	0	0	0	0	0	0	0	0	0	0	0	0	0	0	0	0	0	0	0	0	0	0
S8	H1,H2	1	0	0	0	0	1	0	0	0	0	0	0	1	0	0	0	1	0	0	0	0	0	0	0	1	0	0	0	0	0	0	0	0	0	1	1	0	0	1	1	0	0	1	1	0	0	1	1
S9	A3,A4	1	0	1	1	1	1	0	1	1	1	0	0	1	1	1	1	1	0	1	1	1	1	1	0	1	1	1	1	0	1	1	1	1	0	1	1	1	1	1	1	0	1	1	1	0	1	1	1
X1	C3,D3	0	0	0	0	0	0	0	0	0	0	0	0	0	0	0	0	0	0	0	0	0	0	0	0	0	0	0	0	0	0	0	0	0	0	0	0	0	0	0	0	0	0	0	0	0	0	0	0
X2	E3,F3	0	0	0	0	0	0	0	0	0	0	0	0	0	0	0	0	0	0	0	0	0	0	0	0	0	0	0	0	0	0	0	0	0	0	0	0	0	0	0	0	0	0	0	0	0	0	0	0
X3	G3,H3	0	0	0	0	0	0	0	0	0	0	0	0	0	0	0	0	0	0	0	0	0	0	0	0	0	0	0	0	0	0	0	0	0	0	0	0	0	0	0	0	0	0	0	0	0	0	0	0
X4	C4,D4	0	0	0	0	0	0	0	0	0	0	0	0	0	0	0	0	0	0	0	0	0	0	0	0	0	0	0	0	0	0	0	0	0	0	0	0	0	0	0	0	0	0	0	0	0	0	0	0
X5	E4,F4	0	0	0	0	0	0	0	0	0	0	0	0	0	0	0	0	0	0	0	0	0	0	0	0	0	0	0	0	0	0	0	0	0	0	0	0	0	0	0	0	0	0	0	0	0	0	0	0
X6	G4,H4	0	0	0	0	0	0	0	0	0	0	0	0	0	0	0	0	0	0	0	0	0	0	0	0	0	0	0	0	0	0	0	0	0	0	0	0	0	0	0	0	0	0	0	0	0	0	0	0
X7	A5,B5	0	0	0	0	0	0	0	0	0	0	0	0	0	0	0	0	0	0	0	0	0	0	0	0	0	0	0	0	0	0	0	0	0	0	0	0	0	0	0	0	0	0	0	0	0	0	0	0
X8	C5,D5	0	0	0	0	0	0	0	0	0	0	0	0	0	0	0	0	0	0	0	0	0	0	0	0	0	0	0	0	0	0	0	0	0	0	0	0	0	0	0	0	0	0	0	0	0	0	0	0
X9	E5,F5	0	0	0	0	0	0	0	0	0	0	0	0	0	0	0	0	0	0	0	0	0	0	0	0	0	0	0	0	0	0	0	0	0	0	0	0	0	0	0	0	0	0	0	0	0	0	0	0
X10	G5,H5	0	0	0	0	0	0	0	0	0	0	0	0	0	0	0	0	0	0	0	0	0	0	0	0	0	0	0	0	0	0	0	0	0	0	0	0	0	0	0	0	0	0	0	0	0	0	0	0
X11	A6,B6	0	0	0	0	0	0	0	0	0	0	0	0	0	0	0	0	0	0	0	0	0	0	0	0	0	0	0	0	0	0	0	0	0	0	0	0	0	0	0	0	0	0	0	0	0	0	0	0
X12	C6,D6	0	0	0	0	0	0	0	0	0	0	0	0	0	0	0	0	0	0	0	0	0	0	0	0	0	0	0	0	0	0	0	0	0	0	0	0	0	0	0	0	0	0	0	0	0	0	0	0
X13	E6,F6	0	0	0	0	0	0	0	0	0	0	0	0	0	0	0	0	0	0	0	0	0	0	0	0	0	0	0	0	0	0	0	0	0	0	0	0	0	0	0	0	0	0	0	0	0	0	0	0
X14	G6,H6	0	0	0	0	0	0	0	0	0	0	0	0	0	0	0	0	0	0	0	0	0	0	0	0	0	0	0	0	0	0	0	0	0	0	0	0	0	0	0	0	0	0	0	0	0	0	0	0
X15	A7,B7	0	0	0	0	0	0	0	0	0	0	0	0	0	0	0	0	0	0	0	0	0	0	0	0	0	0	0	0	0	0	0	0	0	0	0	0	0	0	0	0	0	0	0	0	0	0	0	0
X16	C7,D7	0	0	0	0	0	0	0	0	0	0	0	0	0	0	0	0	0	0	0	0	0	0	0	0	0	0	0	0	0	0	0	0	0	0	0	0	0	0	0	0	0	0	0	0	0	0	0	0
X17	E7,F7	0	0	0	0	0	0	0	0	0	0	0	0	0	0	0	0	0	0	0	0	0	0	0	0	0	0	0	0	0	0	0	0	0	0	0	0	0	0	0	0	0	0	0	0	0	0	0	0
X18	G7,H7	0	0	0	0	0	0	0	0	0	0	0	0	0	0	0	0	0	0	0	0	0	0	0	0	0	0	0	0	0	0	0	0	0	0	0	0	0	0	0	0	0	0	0	0	0	0	0	0
X19	A8,B8	0	0	0	0	0	0	0	0	0	0	0	0	0	0	0	0	0	0	0	0	0	0	0	0	0	0	0	0	0	0	0	0	0	0	0	0	0	0	0	0	0	0	0	0	0	0	0	0
X20	C8,D8	0	0	0	0	0	0	0	0	0	0	0	0	0	0	0	0	0	0	0	0	0	0	0	0	0	0	0	0	0	0	0	0	0	0	0	0	0	0	0	0	0	0	0	0	0	0	0	0
X21	E8,F8	0	0	0	0	0	0	0	0	0	0	0	0	0	0	0	0	0	0	0	0	0	0	0	0	0	0	0	0	0	0	0	0	0	0	0	0	0	0	0	0	0	0	0	0	0	0	0	0
X22	G8,H8	0	0	0	0	0	0	0	0	0	0	0	0	0	0	0	0	0	0	0	0	0	0	0	0	0	0	0	0	0	0	0	0	0	0	0	0	0	0	0	0	0	0	0	0	0	0	0	0
X23	A9,B9	0	0	0	0	0	0	0	0	0	0	0	0	0	0	0	0	0	0	0	0	0	0	0	0	0	0	0	0	0	0	0	0	0	0	0	0	0	0	0	0	0	0	0	0	0	0	0	0
X24	C9,D9	0	0	0	0	0	0	0	0	0	0	0	0	0	0	0	0	0	0	0	0	0	0	0	0	0	0	0	0	0	0	0	0	0	0	0	0	0	0	0	0	0	0	0	0	0	0	0	0
X25	E9,F9	0	0	0	0	0	0	0	0	0	0	0	0	0	0	0	0	0	0	0	0	0	0	0	0	0	0	0	0	0	0	0	0	0	0	0	0	0	0	0	0	0	0	0	0	0	0	0	0
X26	G9,H9	0	0	0	0	0	0	0	0	0	0	0	0	0	0	0	0	0	0	0	0	0	0	0	0	0	0	0	0	0	0	0	0	0	0	0	0	0	0	0	0	0	0	0	0	0	0	0	0
X27	A10,B10	0	0	0	0	0	0	0	0	0	0	0	0	0	0	0	0	0	0	0	0	0	0	0	0	0	0	0	0	0	0	0	0	0	0	0	0	0	0	0	0	0	0	0	0	0	0	0	0
X28	C10,D10	0	0	0	0	0	0	0	0	0	0	0	0	0	0	0	0	0	0	0	0	0	0	0	0	0	0	0	0	0	0	0	0	0	0	0	0	0	0	0	0	0	0	0	0	0	0	0	0
X29	E10,F10	0	0	0	0	0	0	0	0	0	0	0	0	0	0	0	0	0	0	0	0	0	0	0	0	0	0	0	0	0	0	0	0	0	0	0	0	0	0	0	0	0	0	0	0	0	0	0	0
X30	G10,H10	0	0	0	0	0	0	0	0	0	0	0	0	0	0	0	0	0	0	0	0	0	0	0	0	0	0	0	0	0	0	0	0	0	0	0	0	0	0	0	0	0	0	0	0	0	0	0	0
X31	A11,B11	0	0	0	0	0	0	0	0	0	0	0	0	0	0	0	0	0	0	0	0	0	0	0	0	0	0	0	0	0	0	0	0	0	0	0	0	0	0	0	0	0	0	0	0	0	0	0	0
X32	C11,D11	0	0	0	0	0	0	0	0	0	0	0	0	0	0	0	0	0	0	0	0	0	0	0	0	0	0	0	0	0	0	0	0	0	0	0	0	0	0	0	0	0	0	0	0	0	0	0	0
X33	E11,F11	0	0	0	0	0	0	0	0	0	0	0	0	0	0	0	0	0	0	0	0	0	0	0	0	0	0	0	0	0	0	0	0	0	0	0	0	0	0	0	0	0	0	0	0	0	0	0	0
X34	G11,H11	0	0	0	0	0	0	0	0	0	0	0	0	0	0	0	0	0	0	0	0	0	0	0	0	0	0	0	0	0	0	0	0	0	0	0	0	0	0	0	0	0	0	0	0	0	0	0	0
X35	A12,B12	0	0	0	0	0	0	0	0	0	0	0	0	0	0	0	0	0	0	0	0	0	0	0	0	0	0	0	0	0	0	0	0	0	0	0	0	0	0	0	0	0	0	0	0	0	0	0	0
X36	C12,D12	0	0	0	0	0	0	0	0	0	0	0	0	0	0	0	0	0	0	0	0	0	0	0	0	0	0	0	0	0	0	0	0	0	0	0	0	0	0	0	0	0	0	0	0	0	0	0	0
X37	E12,F12	0	0	0	0	0	0	0	0	0	0	0	0	0	0	0	0	0	0	0	0	0	0	0	0	0	0	0	0	0	0	0	0	0	0	0	0	0	0	0	0	0	0	0	0	0	0	0	0
X38	G12,H12	0	0	0	0	0	0	0	0	0	0	0	0	0	0	0	0	0	0	0	0	0	0	0	0	0	0	0	0	0	0	0	0	0	0	0	0	0	0	0	0	0	0	0	0	0	0	0	0
*** = Value not available; --- = Designated as an outlier
*Value = Value extrapolated beyond standard range
OOR = Out of Range; OOR> = Out of Range Above; OOR< = Out of Range Below
Exp Conc = Expected Concentration; Obs Conc = Observed Concentration

## Sheet: FI
File Name: C:\Users\u015239\OneDrive - Bio-Rad Laboratories Inc\Documents\Customers\Customers - Norway\OUS - Saima Farooqi\NIPU plate 2 rerun.rbx
Acquisition Date: 09-dec-2021, 06:06
Reader Serial Number: LX10017068422
Plate ID:
RP1 PMT (Volts): 584,13
RP1 Target: 3672
		Hu b-NGF (46)	Hu CTACK (72)	Hu Eotaxin (43)	Hu FGF basic (44)	Hu G-CSF (57)	Hu GM-CSF (34)	Hu GRO-a (61)	Hu HGF (62)	Hu IFN-a2 (20)	Hu IFN-g (21)	Hu IL-1a (63)	Hu IL-1b (39)	Hu IL-1ra (25)	Hu IL-2 (38)	Hu IL-2Ra (13)	Hu IL-3 (64)	Hu IL-4 (52)	Hu IL-5 (33)	Hu IL-6 (19)	Hu IL-7 (74)	Hu IL-8 (54)	Hu IL-9 (77)	Hu IL-10 (56)	Hu IL-12(p70) (75)	Hu IL-12(p40) (28)	Hu IL-13 (51)	Hu IL-15 (73)	Hu IL-16 (27)	Hu IL-17A (76)	Hu IL-18 (42)	Hu IP-10 (48)	Hu LIF (29)	Hu M-CSF (67)	Hu MCP-1(MCAF) (53)	Hu MCP-3 (26)	Hu MIF (35)	Hu MIG (14)	Hu MIP-1a (55)	Hu MIP-1b (18)	Hu PDGF-bb (47)	Hu RANTES (37)	Hu SCF (65)	Hu SCGF-b (78)	Hu SDF-1a (22)	Hu TNF-a (36)	Hu TNF-b (30)	Hu TRAIL (66)	Hu VEGF (45)
Type	Well	FI	FI	FI	FI	FI	FI	FI	FI	FI	FI	FI	FI	FI	FI	FI	FI	FI	FI	FI	FI	FI	FI	FI	FI	FI	FI	FI	FI	FI	FI	FI	FI	FI	FI	FI	FI	FI	FI	FI	FI	FI	FI	FI	FI	FI	FI	FI	FI
B	B3,B4	50,5	10,3	23,0	13,5	17,0	22,0	92,5	11,5	12,8	28,3	21,8	19,0	10,0	31,5	17,3	36,0	12,3	83,8	34,0	12,8	23,0	30,8	16,3	22,5	11,8	9,5	41,5	13,0	13,0	33,8	20,3	14,3	27,3	18,3	15,3	23,0	10,0	9,0	37,5	21,8	33,3	13,5	144,8	26,5	14,0	31,8	70,5	99,5
S1	A1,A2	7644,8	---	12821,8	---	20018,5	24150,5	---	24719,0	---	17554,3	11209,0	15703,3	7601,0	---	---	14266,3	---	8013,8	17096,3	---	9655,0	5155,8	7277,8	24665,5	21673,0	17368,0	17786,5	12237,3	22597,8	14921,5	---	6553,5	14566,3	---	18566,8	1992,3	22383,0	---	---	---	---	23479,5	---	4935,0	17837,0	7849,0	24139,5	---
S2	B1,B2	4038,3	5175,0	8874,8	---	13137,3	19320,5	---	18889,0	16803,5	9421,0	6854,3	11699,5	6776,5	12500,0	4460,3	7391,5	14034,8	7127,8	10789,3	9152,5	7609,5	4169,5	5618,5	16338,0	15026,5	10215,8	16664,5	9567,0	15524,0	9211,0	16494,3	5976,5	11583,5	12000,5	15017,5	1603,0	19130,0	24660,0	14044,8	3521,5	10435,3	15798,5	3238,0	4478,0	16267,3	5695,5	19325,8	14180,8
S3	C1,C2	1181,0	3776,0	3249,5	17266,0	6801,5	8505,3	6085,0	7810,0	12310,0	3649,8	2365,3	5070,5	4073,5	6088,0	2453,0	2705,0	8668,0	3497,5	4335,0	5385,0	4422,5	2354,0	2571,0	7266,3	5855,0	3550,0	11221,0	4266,8	7358,8	3730,0	8910,0	3192,0	4730,0	5148,5	6945,8	975,5	8211,8	12559,5	7768,8	1028,5	4200,3	6807,3	2479,8	3124,8	8078,5	2446,3	7613,3	7256,3
S4	D1,D2	355,8	1222,5	871,3	7157,5	2158,5	2148,0	5132,0	2307,5	3418,3	1139,0	686,5	1406,3	987,3	2131,0	677,0	782,5	2528,0	1070,3	1559,8	1601,0	1612,3	798,0	772,0	2517,5	1342,5	902,0	4131,3	1058,0	2568,3	1215,5	3344,5	908,0	1375,5	988,5	1630,3	497,0	1899,5	3293,5	2048,8	286,8	1141,8	2105,3	956,5	1646,5	2598,0	776,0	1860,5	1881,5
S5	E1,E2	146,0	303,3	209,3	1296,0	550,0	380,3	1666,0	545,5	455,3	311,5	192,5	328,5	108,5	552,5	164,8	211,3	404,8	322,0	332,0	290,0	437,5	202,8	186,3	671,5	299,5	194,8	702,5	230,3	691,5	336,5	864,0	209,8	320,8	175,8	270,5	184,0	282,5	472,5	360,8	80,3	250,8	533,5	296,5	397,3	877,3	191,0	413,3	371,8
S6	F1,F2	64,8	77,8	64,0	132,0	158,3	88,5	208,8	141,0	85,0	93,8	60,0	74,8	23,0	155,0	54,5	73,5	76,3	148,8	107,8	63,5	125,0	68,0	63,0	184,3	75,5	46,0	121,5	60,3	181,5	109,5	149,5	56,8	98,8	40,5	58,5	61,3	53,3	51,3	99,0	33,8	67,5	133,0	175,5	89,3	151,0	72,0	145,8	146,8
S7	G1,G2	---	27,5	35,0	28,8	45,0	28,8	98,3	40,8	27,5	44,0	31,3	35,3	---	61,5	28,3	43,0	30,5	100,0	47,0	22,0	54,5	37,5	27,5	60,0	24,0	18,3	59,5	22,5	58,0	50,8	40,3	24,0	47,0	22,8	25,5	33,5	19,0	13,8	53,5	24,8	37,3	44,0	161,0	38,5	44,8	42,3	104,5	110,0
S8	H1,H2	---	13,5	27,8	18,5	27,0	---	99,5	18,0	18,5	31,8	25,0	22,0	---	41,5	23,5	37,0	---	104,5	36,0	17,0	31,3	31,8	17,5	31,5	---	12,5	50,0	16,5	22,3	39,3	24,5	15,0	33,3	23,5	---	---	15,0	11,3	---	---	39,0	21,0	---	---	21,0	37,3	---	---
S9	A3,A4	---	11,3	---	---	---	---	86,0	---	---	---	22,5	19,3	---	---	---	---	---	80,0	---	---	---	---	---	23,5	---	---	---	---	15,5	---	---	---	---	17,5	---	---	---	---	---	---	31,0	---	---	---	13,8	---	---	---
X1	C3,D3	44,3	760,5	150,3	24,0	47,8	16,5	151,5	235,5	15,0	35,3	16,5	21,0	17,5	22,0	186,8	21,8	21,0	40,5	52,0	12,0	29,3	337,0	16,3	16,0	19,0	11,5	20,0	44,5	15,8	258,3	1353,0	37,8	138,8	32,5	12,0	104,8	1620,0	37,5	733,5	313,5	9308,0	137,0	831,5	409,3	30,8	624,8	139,8	39,3
X2	E3,F3	51,5	844,5	290,5	25,0	59,3	20,0	177,5	170,0	14,5	38,3	21,0	23,8	50,5	27,5	221,5	23,3	24,5	54,3	38,3	12,0	46,5	345,3	19,3	16,5	16,3	9,5	32,3	43,5	15,8	265,5	2385,5	39,5	120,0	38,0	17,8	181,8	4949,0	88,3	802,5	291,5	10016,0	157,5	727,8	517,3	37,0	552,3	177,8	64,0
X3	G3,H3	49,5	796,0	477,0	22,5	58,0	18,0	170,3	122,8	16,0	36,5	19,0	23,8	12,0	27,0	170,3	22,3	22,3	55,5	36,3	15,0	72,5	368,5	15,3	15,5	14,5	9,8	30,5	35,0	20,5	165,8	1450,8	40,0	82,0	32,5	15,0	104,0	6611,5	53,5	823,0	201,8	9713,5	147,5	643,3	447,8	33,3	560,3	154,0	63,5
X4	C4,D4	40,8	651,8	575,0	25,0	68,0	15,0	163,3	123,3	11,5	31,3	19,0	22,8	17,3	18,8	136,0	22,5	29,3	41,5	69,8	12,0	90,5	351,0	23,0	15,3	14,5	12,5	25,5	33,5	19,0	369,3	1268,3	41,5	127,5	59,8	14,3	95,0	4261,0	59,0	810,5	163,8	9241,0	146,3	620,5	350,5	30,8	538,0	136,5	50,0
X5	E4,F4	28,5	776,0	451,3	21,5	30,8	13,8	120,5	65,5	14,5	30,0	19,3	23,5	12,0	21,0	101,0	16,5	25,5	29,5	54,3	12,0	37,3	294,5	17,0	15,0	12,5	10,5	20,0	36,3	17,0	117,5	447,5	16,5	51,3	60,3	13,8	281,8	237,8	20,8	557,0	172,8	5020,0	84,0	674,5	452,5	22,8	509,5	145,5	60,3
X6	G4,H4	40,3	1038,5	303,0	22,8	31,0	15,5	142,8	66,5	14,5	35,0	20,3	22,5	15,0	26,3	148,8	17,8	25,5	52,5	45,3	14,5	45,8	281,0	18,3	16,0	15,8	11,8	27,8	61,3	16,0	148,5	1779,0	20,0	58,0	54,5	13,3	124,8	1518,0	23,0	608,8	140,0	4562,5	88,5	687,0	463,5	28,0	486,8	149,8	71,5
X7	A5,B5	30,8	662,0	245,0	21,8	29,5	13,8	140,8	52,3	15,0	32,0	16,0	20,0	11,3	20,8	94,8	17,3	21,5	30,5	27,5	11,3	34,3	310,5	15,5	12,8	11,5	10,8	18,8	27,5	16,3	118,5	1134,0	16,0	51,3	35,5	12,5	85,5	1363,5	21,3	705,0	179,3	9328,0	66,0	560,3	363,0	28,5	626,0	128,8	41,0
X8	C5,D5	34,5	635,0	212,8	19,0	34,5	14,0	150,3	54,5	14,5	31,0	18,8	20,0	12,5	21,0	104,5	18,8	23,5	39,5	34,0	13,0	37,5	349,8	16,5	14,0	12,0	11,3	27,0	30,3	16,5	139,5	1287,3	18,5	54,0	54,0	13,5	111,0	1795,3	26,5	809,0	216,5	9693,3	66,8	653,8	356,0	29,0	589,3	134,5	46,8
X9	E5,F5	57,8	871,8	304,5	23,0	52,0	25,0	124,5	368,5	14,5	44,8	20,8	24,0	17,0	21,5	210,0	21,8	25,8	52,8	84,0	13,0	83,5	317,0	15,0	15,0	23,0	10,3	30,5	49,5	17,5	321,3	1333,0	18,5	164,5	80,5	32,5	182,3	297,0	104,3	689,0	144,8	6488,3	76,0	698,3	415,5	29,5	506,5	107,0	79,0
X10	G5,H5	49,0	735,5	176,5	26,5	73,5	20,0	154,3	289,5	16,5	44,0	20,5	22,5	15,5	24,0	192,5	20,3	22,5	52,3	79,5	11,5	92,3	338,3	17,5	15,3	17,5	9,3	25,8	45,5	16,5	288,0	1425,8	16,5	107,5	53,8	27,5	116,0	1835,5	108,0	747,0	218,0	9783,0	68,5	882,0	387,0	33,0	535,5	114,5	64,3
X11	A6,B6	39,0	809,5	847,5	32,5	115,0	18,8	134,5	836,3	16,3	52,8	23,0	25,0	15,3	22,5	398,8	18,5	35,0	37,3	69,0	13,5	97,0	305,5	21,8	14,0	36,5	12,5	22,3	52,5	20,5	526,8	3089,0	19,0	181,0	76,3	24,5	170,0	1568,3	189,0	873,5	179,5	6928,0	110,0	1113,8	415,0	29,8	492,3	168,5	37,0
X12	C6,D6	36,8	565,5	432,8	20,5	55,5	15,5	155,5	157,0	15,3	35,3	17,5	21,0	15,0	21,5	79,3	22,5	22,5	41,0	40,8	11,8	62,3	347,5	15,5	16,0	14,0	11,5	19,8	39,5	15,5	211,5	715,8	17,0	74,5	200,5	14,0	166,5	251,5	67,5	895,8	205,0	9445,5	92,8	1032,0	447,5	25,0	591,5	128,0	42,5
X13	E6,F6	30,8	361,0	361,0	26,5	98,5	13,5	136,5	188,8	15,3	46,0	18,5	21,3	16,0	18,3	198,5	20,5	21,8	34,3	45,0	15,0	119,0	315,0	16,3	15,0	15,0	10,0	19,5	41,0	17,0	306,5	2686,8	18,5	111,0	413,5	16,3	176,0	1409,3	209,3	856,8	195,5	9234,8	114,5	1217,5	431,0	33,0	533,0	109,0	51,0
X14	G6,H6	36,5	352,3	466,8	21,5	98,5	16,3	144,3	283,0	11,5	45,8	18,5	22,0	25,0	23,8	180,0	22,0	25,8	37,5	187,0	14,0	112,0	400,5	19,5	15,5	18,5	10,5	18,8	57,3	19,0	350,3	2793,8	17,8	133,8	429,3	20,0	248,0	982,0	184,3	840,5	222,5	9787,3	143,8	1266,8	494,8	32,5	559,5	101,5	51,0
X15	A7,B7	45,5	1158,3	251,3	29,5	30,0	18,0	145,0	84,3	14,5	26,8	32,5	23,8	14,0	26,8	89,5	27,3	22,5	22,5	39,0	13,0	35,0	311,0	14,5	15,5	22,8	16,0	23,0	39,5	18,0	170,5	703,5	16,5	83,3	47,0	21,3	175,5	322,3	27,0	729,8	185,0	9662,5	56,0	868,3	430,5	30,0	521,0	113,0	41,8
X16	C7,D7	40,0	1124,8	219,3	24,3	47,5	16,0	150,5	144,5	14,5	43,0	21,0	19,5	14,5	22,0	349,0	18,8	19,5	24,0	42,0	13,8	52,0	336,0	18,5	14,5	14,8	11,8	22,5	51,5	16,3	200,3	1540,0	16,5	95,0	39,5	13,0	344,0	1816,5	57,0	662,5	220,5	9618,0	81,5	974,3	420,3	30,8	548,8	108,3	47,0
X17	E7,F7	39,3	974,8	431,8	18,0	37,8	15,0	157,0	134,5	12,0	33,3	20,0	21,3	16,5	23,5	206,3	20,0	25,0	23,3	35,0	15,3	54,5	301,3	21,0	16,3	14,0	14,5	25,5	81,5	18,3	241,8	1255,5	18,0	90,0	39,8	14,3	359,0	1071,8	30,8	748,0	262,5	10540,3	84,5	878,8	414,0	30,0	564,5	110,5	47,3
X18	G7,H7	30,5	1447,5	391,5	20,0	27,0	17,5	120,8	73,3	15,8	30,0	17,8	21,3	16,8	20,5	59,0	20,0	23,5	40,5	27,3	11,0	37,0	299,3	14,0	12,8	12,0	10,0	18,3	53,0	16,5	149,0	480,3	19,0	70,8	50,3	11,5	143,0	164,5	21,5	661,0	257,5	4188,0	97,0	1040,0	429,0	24,5	458,3	136,0	50,3
X19	A8,B8	28,0	1768,5	303,0	18,8	32,3	17,0	117,0	101,5	14,0	28,8	17,3	21,8	31,0	18,5	84,3	18,8	22,3	46,8	41,0	11,3	40,8	270,3	17,0	16,8	11,8	9,0	23,3	73,3	18,5	201,5	1813,3	16,5	82,0	37,5	13,3	249,8	1932,0	50,5	670,0	286,0	4296,5	72,0	1115,3	518,5	25,8	418,3	137,8	55,3
X20	C8,D8	33,0	1250,5	352,8	18,0	43,5	14,0	143,8	82,0	13,0	30,5	16,0	19,5	14,0	19,0	90,3	19,0	22,5	40,5	30,0	15,5	56,3	355,0	16,8	14,3	14,3	10,5	17,5	33,5	17,0	164,8	2145,5	16,0	73,0	27,5	12,3	104,3	4011,0	41,5	808,5	348,0	9562,5	68,0	1064,0	423,3	27,3	634,3	148,5	34,5
X21	E8,F8	31,8	998,5	200,0	18,5	48,5	13,5	138,0	94,3	13,5	41,3	16,3	19,5	12,8	17,5	101,5	17,8	18,5	29,3	39,5	13,3	32,3	382,3	15,5	14,8	15,0	10,5	18,8	33,3	15,0	116,3	630,5	14,8	98,0	28,8	12,0	97,3	485,8	52,5	852,8	226,0	9606,8	134,5	898,0	418,0	23,3	579,8	137,5	44,0
X22	G8,H8	40,5	1018,5	272,0	24,3	76,5	15,5	151,8	123,8	15,5	34,8	19,3	24,5	16,5	22,5	209,0	22,5	22,0	33,5	65,8	11,5	38,0	342,8	18,0	15,3	12,0	9,8	23,8	52,5	17,5	258,3	3575,3	17,0	163,3	30,0	13,5	275,3	6087,5	168,8	859,8	176,5	9728,0	169,5	942,0	553,0	28,3	525,5	187,8	69,5
X23	A9,B9	34,5	809,3	284,5	19,0	46,3	14,0	147,5	76,0	13,3	28,0	15,8	23,0	12,3	17,5	98,0	18,5	20,3	25,3	34,3	12,8	29,0	333,8	14,3	14,8	12,3	10,8	19,3	29,5	15,5	182,5	1512,0	14,8	110,0	26,3	12,5	93,8	2268,8	60,0	810,0	190,5	9267,8	127,3	851,8	393,0	28,5	535,0	140,0	40,8
X24	C9,D9	35,0	647,3	975,0	17,5	41,5	18,0	143,5	81,3	14,5	30,5	14,5	22,0	12,3	18,0	74,0	17,5	30,0	33,5	25,5	12,5	37,0	354,5	16,0	13,5	12,8	11,0	17,5	30,0	17,5	97,0	278,8	15,0	73,0	60,3	12,5	90,8	54,0	22,5	867,8	96,5	10192,5	117,3	775,0	404,3	25,8	621,0	127,0	25,0
X25	E9,F9	29,5	699,5	870,8	19,0	49,0	17,0	145,0	86,0	15,0	33,0	15,8	21,0	12,5	18,8	145,0	19,0	23,8	39,0	25,5	13,0	62,0	366,5	14,8	13,5	12,0	9,8	18,8	35,3	17,0	173,5	1234,8	15,0	88,5	56,5	12,5	134,5	864,8	45,3	839,3	113,5	9869,5	123,3	833,8	443,5	28,3	574,5	139,3	29,5
X26	G9,H9	32,3	784,3	507,0	22,0	49,5	19,5	157,8	119,5	14,0	35,3	15,5	23,8	13,5	19,0	183,0	18,5	24,3	31,5	44,0	12,0	47,0	371,0	14,8	14,0	14,5	10,0	17,0	36,5	17,5	180,0	1304,8	16,0	87,3	37,0	14,5	117,8	1386,8	44,5	798,5	127,5	10075,5	117,8	825,3	412,8	28,8	660,8	129,0	29,5
X27	A10,B10	33,5	581,5	223,5	16,5	28,5	11,0	147,5	66,5	12,0	32,0	16,0	19,0	12,5	18,0	51,8	19,0	18,5	27,8	29,0	11,5	28,5	299,0	12,8	12,3	12,3	10,5	18,5	31,3	15,0	80,0	685,0	16,8	48,8	41,0	11,8	116,3	80,3	19,8	818,8	238,0	9964,5	51,0	758,5	373,0	23,8	591,8	105,5	40,0
X28	C10,D10	41,0	759,3	226,0	19,8	35,5	16,5	168,0	78,5	11,5	35,3	15,5	21,5	14,0	17,5	87,3	20,5	19,5	24,5	34,0	12,8	32,0	357,3	15,5	15,5	12,8	9,0	28,5	32,3	14,5	134,3	2421,0	16,0	66,5	68,8	17,0	146,8	469,0	33,8	789,0	248,0	10578,8	54,5	787,0	416,5	26,8	515,3	116,0	254,5
X29	E10,F10	35,8	585,5	182,0	19,0	65,8	14,0	142,0	72,5	12,3	30,5	17,0	22,0	13,0	17,3	96,0	19,8	20,0	24,5	29,0	12,5	29,5	321,8	17,5	14,5	13,8	8,5	22,0	31,3	14,8	250,0	2039,0	16,5	90,3	54,5	14,0	115,5	1033,5	83,0	759,0	173,5	9346,3	46,3	791,5	359,0	26,0	508,3	131,3	39,5
X30	G10,H10	34,5	389,0	1269,0	17,0	36,5	12,5	149,0	107,3	11,8	31,8	14,0	19,0	12,5	18,8	57,0	20,5	28,3	36,3	38,3	11,5	45,5	378,5	13,8	12,0	12,3	9,3	18,5	36,3	20,5	131,8	195,0	22,8	87,5	80,3	11,0	124,3	45,3	20,5	795,5	120,8	9442,0	68,8	476,0	340,0	23,3	552,0	113,3	33,5
X31	A11,B11	33,8	421,8	1039,0	17,3	96,3	16,0	152,5	89,3	12,5	32,5	18,8	22,3	22,5	18,3	137,5	19,3	27,0	43,8	42,3	12,0	46,0	334,5	17,5	14,5	15,5	9,0	23,0	40,5	23,5	506,0	3748,3	24,5	109,3	94,8	19,0	152,8	4183,8	109,8	787,3	163,3	10277,5	67,0	474,3	424,3	28,8	484,0	133,0	49,5
X32	C11,D11	39,8	365,8	857,5	18,0	35,5	15,0	146,0	72,0	13,5	29,0	16,3	19,5	11,8	17,5	72,0	20,0	24,0	43,0	22,8	11,0	32,3	360,0	15,5	15,5	13,0	10,0	26,3	39,8	24,8	182,8	1178,0	25,5	53,3	34,5	12,5	148,5	1185,3	24,0	766,3	174,3	10413,5	50,8	475,0	366,5	27,8	570,8	97,3	47,3
X33	E11,F11	35,0	601,8	404,0	19,0	36,0	15,0	145,3	90,0	10,8	27,0	16,5	18,0	17,5	18,0	60,0	20,0	21,5	36,0	33,3	11,5	77,5	341,0	18,5	16,5	12,0	10,5	18,5	47,8	14,0	126,0	1410,0	13,8	58,3	60,0	11,5	178,0	244,8	34,3	712,8	210,0	10195,3	72,0	814,5	445,5	23,0	685,0	106,0	44,8
X34	G11,H11	41,0	1022,3	1182,0	21,5	48,0	18,0	150,0	123,8	13,3	33,8	18,5	24,5	33,0	19,3	72,0	23,8	31,5	38,3	27,5	15,0	69,0	348,5	17,5	15,8	13,8	9,3	28,5	84,3	18,5	135,3	2531,0	17,0	64,5	49,5	14,5	252,8	1316,0	43,5	835,0	208,3	11056,5	79,5	883,3	565,8	29,5	614,3	157,0	58,5
X35	A12,B12	40,0	1191,5	899,3	22,0	67,3	18,5	160,0	95,0	14,8	37,0	18,8	22,0	45,0	22,8	101,3	22,0	31,0	41,5	33,8	13,5	66,0	364,3	20,5	16,5	13,5	11,5	24,5	64,8	19,5	299,5	8096,5	16,5	85,8	43,5	16,5	177,0	11090,5	94,3	863,0	230,3	10976,5	64,8	925,5	528,0	27,5	537,3	143,5	48,5
X36	C12,D12	31,5	957,8	242,5	19,3	59,0	15,3	146,8	71,0	10,8	28,5	16,5	20,8	12,3	21,0	89,5	17,0	19,3	34,0	28,3	12,5	52,0	334,8	14,0	14,3	12,5	9,0	19,5	26,0	15,5	88,3	445,0	15,0	58,3	39,0	11,5	72,0	63,5	49,8	889,3	133,5	9294,0	65,0	806,3	392,3	24,3	597,5	124,5	31,0
X37	E12,F12	34,3	749,0	422,5	22,5	66,8	15,3	157,5	110,8	13,5	35,5	16,5	17,3	14,8	19,0	215,0	23,0	20,8	33,5	42,0	12,8	46,5	395,8	15,0	13,0	13,5	9,5	19,0	37,5	16,0	169,5	1760,0	17,0	80,3	40,8	12,5	115,8	2056,5	79,8	908,3	153,5	9534,0	84,0	900,8	420,0	28,3	615,0	130,3	40,0
X38	G12,H12	32,3	1152,5	308,0	20,5	60,5	13,5	127,0	86,8	13,5	36,0	15,8	19,5	13,8	16,5	125,0	18,0	22,3	26,0	30,5	11,0	45,3	354,8	14,0	12,0	13,0	9,5	15,8	36,3	16,5	113,8	997,0	20,8	69,0	48,8	14,3	98,5	1289,0	78,0	880,5	136,0	9020,3	82,8	830,3	331,0	25,3	512,0	119,5	30,5
*** = Value not available; --- = Designated as an outlier
*Value = Value extrapolated beyond standard range
OOR = Out of Range; OOR> = Out of Range Above; OOR< = Out of Range Below
Exp Conc = Expected Concentration; Obs Conc = Observed Concentration

## Sheet: FI - Bkgd
File Name: C:\Users\u015239\OneDrive - Bio-Rad Laboratories Inc\Documents\Customers\Customers - Norway\OUS - Saima Farooqi\NIPU plate 2 rerun.rbx
Acquisition Date: 09-dec-2021, 06:06
Reader Serial Number: LX10017068422
Plate ID:
RP1 PMT (Volts): 584,13
RP1 Target: 3672
		Hu b-NGF (46)	Hu CTACK (72)	Hu Eotaxin (43)	Hu FGF basic (44)	Hu G-CSF (57)	Hu GM-CSF (34)	Hu GRO-a (61)	Hu HGF (62)	Hu IFN-a2 (20)	Hu IFN-g (21)	Hu IL-1a (63)	Hu IL-1b (39)	Hu IL-1ra (25)	Hu IL-2 (38)	Hu IL-2Ra (13)	Hu IL-3 (64)	Hu IL-4 (52)	Hu IL-5 (33)	Hu IL-6 (19)	Hu IL-7 (74)	Hu IL-8 (54)	Hu IL-9 (77)	Hu IL-10 (56)	Hu IL-12(p70) (75)	Hu IL-12(p40) (28)	Hu IL-13 (51)	Hu IL-15 (73)	Hu IL-16 (27)	Hu IL-17A (76)	Hu IL-18 (42)	Hu IP-10 (48)	Hu LIF (29)	Hu M-CSF (67)	Hu MCP-1(MCAF) (53)	Hu MCP-3 (26)	Hu MIF (35)	Hu MIG (14)	Hu MIP-1a (55)	Hu MIP-1b (18)	Hu PDGF-bb (47)	Hu RANTES (37)	Hu SCF (65)	Hu SCGF-b (78)	Hu SDF-1a (22)	Hu TNF-a (36)	Hu TNF-b (30)	Hu TRAIL (66)	Hu VEGF (45)
Type	Well	FI - Bkgd	FI - Bkgd	FI - Bkgd	FI - Bkgd	FI - Bkgd	FI - Bkgd	FI - Bkgd	FI - Bkgd	FI - Bkgd	FI - Bkgd	FI - Bkgd	FI - Bkgd	FI - Bkgd	FI - Bkgd	FI - Bkgd	FI - Bkgd	FI - Bkgd	FI - Bkgd	FI - Bkgd	FI - Bkgd	FI - Bkgd	FI - Bkgd	FI - Bkgd	FI - Bkgd	FI - Bkgd	FI - Bkgd	FI - Bkgd	FI - Bkgd	FI - Bkgd	FI - Bkgd	FI - Bkgd	FI - Bkgd	FI - Bkgd	FI - Bkgd	FI - Bkgd	FI - Bkgd	FI - Bkgd	FI - Bkgd	FI - Bkgd	FI - Bkgd	FI - Bkgd	FI - Bkgd	FI - Bkgd	FI - Bkgd	FI - Bkgd	FI - Bkgd	FI - Bkgd	FI - Bkgd
B	B3,B4	50,5	10,3	23,0	13,5	17,0	22,0	92,5	11,5	12,8	28,3	21,8	19,0	10,0	31,5	17,3	36,0	12,3	83,8	34,0	12,8	23,0	30,8	16,3	22,5	11,8	9,5	41,5	13,0	13,0	33,8	20,3	14,3	27,3	18,3	15,3	23,0	10,0	9,0	37,5	21,8	33,3	13,5	144,8	26,5	14,0	31,8	70,5	99,5
S1	A1,A2	7594,3	---	12798,8	---	20001,5	24128,5	---	24707,5	---	17526,0	11187,3	15684,3	7591,0	---	---	14230,3	---	7930,0	17062,3	---	9632,0	5125,0	7261,5	24643,0	21661,3	17358,5	17745,0	12224,3	22584,8	14887,8	---	6539,3	14539,0	---	18551,5	1969,3	22373,0	---	---	---	---	23466,0	---	4908,5	17823,0	7817,3	24069,0	---
S2	B1,B2	3987,8	5164,8	8851,8	---	13120,3	19298,5	---	18877,5	16790,8	9392,8	6832,5	11680,5	6766,5	12468,5	4443,0	7355,5	14022,5	7044,0	10755,3	9139,8	7586,5	4138,8	5602,3	16315,5	15014,8	10206,3	16623,0	9554,0	15511,0	9177,3	16474,0	5962,3	11556,3	11982,3	15002,3	1580,0	19120,0	24651,0	14007,3	3499,8	10402,0	15785,0	3093,3	4451,5	16253,3	5663,8	19255,3	14081,3
S3	C1,C2	1130,5	3765,8	3226,5	17252,5	6784,5	8483,3	5992,5	7798,5	12297,3	3621,5	2343,5	5051,5	4063,5	6056,5	2435,8	2669,0	8655,8	3413,8	4301,0	5372,3	4399,5	2323,3	2554,8	7243,8	5843,3	3540,5	11179,5	4253,8	7345,8	3696,3	8889,8	3177,8	4702,8	5130,3	6930,5	952,5	8201,8	12550,5	7731,3	1006,8	4167,0	6793,8	2335,0	3098,3	8064,5	2414,5	7542,8	7156,8
S4	D1,D2	305,3	1212,3	848,3	7144,0	2141,5	2126,0	5039,5	2296,0	3405,5	1110,8	664,8	1387,3	977,3	2099,5	659,8	746,5	2515,8	986,5	1525,8	1588,3	1589,3	767,3	755,8	2495,0	1330,8	892,5	4089,8	1045,0	2555,3	1181,8	3324,3	893,8	1348,3	970,3	1615,0	474,0	1889,5	3284,5	2011,3	265,0	1108,5	2091,8	811,8	1620,0	2584,0	744,3	1790,0	1782,0
S5	E1,E2	95,5	293,0	186,3	1282,5	533,0	358,3	1573,5	534,0	442,5	283,3	170,8	309,5	98,5	521,0	147,5	175,3	392,5	238,3	298,0	277,3	414,5	172,0	170,0	649,0	287,8	185,3	661,0	217,3	678,5	302,8	843,8	195,5	293,5	157,5	255,3	161,0	272,5	463,5	323,3	58,5	217,5	520,0	151,8	370,8	863,3	159,3	342,8	272,3
S6	F1,F2	14,3	67,5	41,0	118,5	141,3	66,5	116,3	129,5	72,3	65,5	38,3	55,8	13,0	123,5	37,3	37,5	64,0	65,0	73,8	50,8	102,0	37,3	46,8	161,8	63,8	36,5	80,0	47,3	168,5	75,8	129,3	42,5	71,5	22,3	43,3	38,3	43,3	42,3	61,5	12,0	34,3	119,5	30,8	62,8	137,0	40,3	75,3	47,3
S7	G1,G2	---	17,3	12,0	15,3	28,0	6,8	5,8	29,3	14,8	15,8	9,5	16,3	---	30,0	11,0	7,0	18,3	16,3	13,0	9,3	31,5	6,8	11,3	37,5	12,3	8,8	18,0	9,5	45,0	17,0	20,0	9,8	19,8	4,5	10,3	10,5	9,0	4,8	16,0	3,0	4,0	30,5	16,3	12,0	30,8	10,5	34,0	10,5
S8	H1,H2	---	3,3	4,8	5,0	10,0	---	7,0	6,5	5,8	3,5	3,3	3,0	---	10,0	6,3	1,0	---	20,8	2,0	4,3	8,3	1,0	1,3	9,0	---	3,0	8,5	3,5	9,3	5,5	4,3	0,8	6,0	5,3	---	---	5,0	2,3	---	---	5,8	7,5	---	---	7,0	5,5	---	---
S9	A3,A4	---	1,0	---	---	---	---	-6,5	---	---	---	0,8	0,3	---	---	---	---	---	-3,8	---	---	---	---	---	1,0	---	---	---	---	2,5	---	---	---	---	-0,8	---	---	---	---	---	---	-2,3	---	---	---	-0,3	---	---	---
X1	C3,D3	-6,3	750,3	127,3	10,5	30,8	-5,5	59,0	224,0	2,3	7,0	-5,3	2,0	7,5	-9,5	169,5	-14,3	8,8	-43,3	18,0	-0,8	6,3	306,3	0,0	-6,5	7,3	2,0	-21,5	31,5	2,8	224,5	1332,8	23,5	111,5	14,3	-3,3	81,8	1610,0	28,5	696,0	291,8	9274,8	123,5	686,8	382,8	16,8	593,0	69,3	-60,3
X2	E3,F3	1,0	834,3	267,5	11,5	42,3	-2,0	85,0	158,5	1,8	10,0	-0,8	4,8	40,5	-4,0	204,3	-12,8	12,3	-29,5	4,3	-0,8	23,5	314,5	3,0	-6,0	4,5	0,0	-9,3	30,5	2,8	231,8	2365,3	25,3	92,8	19,8	2,5	158,8	4939,0	79,3	765,0	269,8	9982,8	144,0	583,0	490,8	23,0	520,5	107,3	-35,5
X3	G3,H3	-1,0	785,8	454,0	9,0	41,0	-4,0	77,8	111,3	3,3	8,3	-2,8	4,8	2,0	-4,5	153,0	-13,8	10,0	-28,3	2,3	2,3	49,5	337,8	-1,0	-7,0	2,8	0,3	-11,0	22,0	7,5	132,0	1430,5	25,8	54,8	14,3	-0,3	81,0	6601,5	44,5	785,5	180,0	9680,3	134,0	498,5	421,3	19,3	528,5	83,5	-36,0
X4	C4,D4	-9,8	641,5	552,0	11,5	51,0	-7,0	70,8	111,8	-1,3	3,0	-2,8	3,8	7,3	-12,8	118,8	-13,5	17,0	-42,3	35,8	-0,8	67,5	320,3	6,8	-7,3	2,8	3,0	-16,0	20,5	6,0	335,5	1248,0	27,3	100,3	41,5	-1,0	72,0	4251,0	50,0	773,0	142,0	9207,8	132,8	475,8	324,0	16,8	506,3	66,0	-49,5
X5	E4,F4	-22,0	765,8	428,3	8,0	13,8	-8,3	28,0	54,0	1,8	1,8	-2,5	4,5	2,0	-10,5	83,8	-19,5	13,3	-54,3	20,3	-0,8	14,3	263,8	0,8	-7,5	0,8	1,0	-21,5	23,3	4,0	83,8	427,3	2,3	24,0	42,0	-1,5	258,8	227,8	11,8	519,5	151,0	4986,8	70,5	529,8	426,0	8,8	477,8	75,0	-39,3
X6	G4,H4	-10,3	1028,3	280,0	9,3	14,0	-6,5	50,3	55,0	1,8	6,8	-1,5	3,5	5,0	-5,3	131,5	-18,3	13,3	-31,3	11,3	1,8	22,8	250,3	2,0	-6,5	4,0	2,3	-13,8	48,3	3,0	114,8	1758,8	5,8	30,8	36,3	-2,0	101,8	1508,0	14,0	571,3	118,3	4529,3	75,0	542,3	437,0	14,0	455,0	79,3	-28,0
X7	A5,B5	-19,8	651,8	222,0	8,3	12,5	-8,3	48,3	40,8	2,3	3,8	-5,8	1,0	1,3	-10,8	77,5	-18,8	9,3	-53,3	-6,5	-1,5	11,3	279,8	-0,8	-9,8	-0,3	1,3	-22,8	14,5	3,3	84,8	1113,8	1,8	24,0	17,3	-2,8	62,5	1353,5	12,3	667,5	157,5	9294,8	52,5	415,5	336,5	14,5	594,3	58,3	-58,5
X8	C5,D5	-16,0	624,8	189,8	5,5	17,5	-8,0	57,8	43,0	1,8	2,8	-3,0	1,0	2,5	-10,5	87,3	-17,3	11,3	-44,3	0,0	0,3	14,5	319,0	0,3	-8,5	0,3	1,8	-14,5	17,3	3,5	105,8	1267,0	4,3	26,8	35,8	-1,8	88,0	1785,3	17,5	771,5	194,8	9660,0	53,3	509,0	329,5	15,0	557,5	64,0	-52,8
X9	E5,F5	7,3	861,5	281,5	9,5	35,0	3,0	32,0	357,0	1,8	16,5	-1,0	5,0	7,0	-10,0	192,8	-14,3	13,5	-31,0	50,0	0,3	60,5	286,3	-1,3	-7,5	11,3	0,8	-11,0	36,5	4,5	287,5	1312,8	4,3	137,3	62,3	17,3	159,3	287,0	95,3	651,5	123,0	6455,0	62,5	553,5	389,0	15,5	474,8	36,5	-20,5
X10	G5,H5	-1,5	725,3	153,5	13,0	56,5	-2,0	61,8	278,0	3,8	15,8	-1,3	3,5	5,5	-7,5	175,3	-15,8	10,3	-31,5	45,5	-1,3	69,3	307,5	1,3	-7,3	5,8	-0,3	-15,8	32,5	3,5	254,3	1405,5	2,3	80,3	35,5	12,3	93,0	1825,5	99,0	709,5	196,3	9749,8	55,0	737,3	360,5	19,0	503,8	44,0	-35,3
X11	A6,B6	-11,5	799,3	824,5	19,0	98,0	-3,3	42,0	824,8	3,5	24,5	1,3	6,0	5,3	-9,0	381,5	-17,5	22,8	-46,5	35,0	0,8	74,0	274,8	5,5	-8,5	24,8	3,0	-19,3	39,5	7,5	493,0	3068,8	4,8	153,8	58,0	9,3	147,0	1558,3	180,0	836,0	157,8	6894,8	96,5	969,0	388,5	15,8	460,5	98,0	-62,5
X12	C6,D6	-13,8	555,3	409,8	7,0	38,5	-6,5	63,0	145,5	2,5	7,0	-4,3	2,0	5,0	-10,0	62,0	-13,5	10,3	-42,8	6,8	-1,0	39,3	316,8	-0,8	-6,5	2,3	2,0	-21,8	26,5	2,5	177,8	695,5	2,8	47,3	182,3	-1,3	143,5	241,5	58,5	858,3	183,3	9412,3	79,3	887,3	421,0	11,0	559,8	57,5	-57,0
X13	E6,F6	-19,8	350,8	338,0	13,0	81,5	-8,5	44,0	177,3	2,5	17,8	-3,3	2,3	6,0	-13,3	181,3	-15,5	9,5	-49,5	11,0	2,3	96,0	284,3	0,0	-7,5	3,3	0,5	-22,0	28,0	4,0	272,8	2666,5	4,3	83,8	395,3	1,0	153,0	1399,3	200,3	819,3	173,8	9201,5	101,0	1072,8	404,5	19,0	501,3	38,5	-48,5
X14	G6,H6	-14,0	342,0	443,8	8,0	81,5	-5,8	51,8	271,5	-1,3	17,5	-3,3	3,0	15,0	-7,8	162,8	-14,0	13,5	-46,3	153,0	1,3	89,0	369,8	3,3	-7,0	6,8	1,0	-22,8	44,3	6,0	316,5	2773,5	3,5	106,5	411,0	4,8	225,0	972,0	175,3	803,0	200,8	9754,0	130,3	1122,0	468,3	18,5	527,8	31,0	-48,5
X15	A7,B7	-5,0	1148,0	228,3	16,0	13,0	-4,0	52,5	72,8	1,8	-1,5	10,8	4,8	4,0	-4,8	72,3	-8,8	10,3	-61,3	5,0	0,3	12,0	280,3	-1,8	-7,0	11,0	6,5	-18,5	26,5	5,0	136,8	683,3	2,3	56,0	28,8	6,0	152,5	312,3	18,0	692,3	163,3	9629,3	42,5	723,5	404,0	16,0	489,3	42,5	-57,8
X16	C7,D7	-10,5	1114,5	196,3	10,8	30,5	-6,0	58,0	133,0	1,8	14,8	-0,8	0,5	4,5	-9,5	331,8	-17,3	7,3	-59,8	8,0	1,0	29,0	305,3	2,3	-8,0	3,0	2,3	-19,0	38,5	3,3	166,5	1519,8	2,3	67,8	21,3	-2,3	321,0	1806,5	48,0	625,0	198,8	9584,8	68,0	829,5	393,8	16,8	517,0	37,8	-52,5
X17	E7,F7	-11,3	964,5	408,8	4,5	20,8	-7,0	64,5	123,0	-0,8	5,0	-1,8	2,3	6,5	-8,0	189,0	-16,0	12,8	-60,5	1,0	2,5	31,5	270,5	4,8	-6,3	2,3	5,0	-16,0	68,5	5,3	208,0	1235,3	3,8	62,8	21,5	-1,0	336,0	1061,8	21,8	710,5	240,8	10507,0	71,0	734,0	387,5	16,0	532,8	40,0	-52,3
X18	G7,H7	-20,0	1437,3	368,5	6,5	10,0	-4,5	28,3	61,8	3,0	1,8	-4,0	2,3	6,8	-11,0	41,8	-16,0	11,3	-43,3	-6,8	-1,8	14,0	268,5	-2,3	-9,8	0,3	0,5	-23,3	40,0	3,5	115,3	460,0	4,8	43,5	32,0	-3,8	120,0	154,5	12,5	623,5	235,8	4154,8	83,5	895,3	402,5	10,5	426,5	65,5	-49,3
X19	A8,B8	-22,5	1758,3	280,0	5,3	15,3	-5,0	24,5	90,0	1,3	0,5	-4,5	2,8	21,0	-13,0	67,0	-17,3	10,0	-37,0	7,0	-1,5	17,8	239,5	0,8	-5,8	0,0	-0,5	-18,3	60,3	5,5	167,8	1793,0	2,3	54,8	19,3	-2,0	226,8	1922,0	41,5	632,5	264,3	4263,3	58,5	970,5	492,0	11,8	386,5	67,3	-44,3
X20	C8,D8	-17,5	1240,3	329,8	4,5	26,5	-8,0	51,3	70,5	0,3	2,3	-5,8	0,5	4,0	-12,5	73,0	-17,0	10,3	-43,3	-4,0	2,8	33,3	324,3	0,5	-8,3	2,5	1,0	-24,0	20,5	4,0	131,0	2125,3	1,8	45,8	9,3	-3,0	81,3	4001,0	32,5	771,0	326,3	9529,3	54,5	919,3	396,8	13,3	602,5	78,0	-65,0
X21	E8,F8	-18,8	988,3	177,0	5,0	31,5	-8,5	45,5	82,8	0,8	13,0	-5,5	0,5	2,8	-14,0	84,3	-18,3	6,3	-54,5	5,5	0,5	9,3	351,5	-0,8	-7,8	3,3	1,0	-22,8	20,3	2,0	82,5	610,3	0,5	70,8	10,5	-3,3	74,3	475,8	43,5	815,3	204,3	9573,5	121,0	753,3	391,5	9,3	548,0	67,0	-55,5
X22	G8,H8	-10,0	1008,3	249,0	10,8	59,5	-6,5	59,3	112,3	2,8	6,5	-2,5	5,5	6,5	-9,0	191,8	-13,5	9,8	-50,3	31,8	-1,3	15,0	312,0	1,8	-7,3	0,3	0,3	-17,8	39,5	4,5	224,5	3555,0	2,8	136,0	11,8	-1,8	252,3	6077,5	159,8	822,3	154,8	9694,8	156,0	797,3	526,5	14,3	493,8	117,3	-30,0
X23	A9,B9	-16,0	799,0	261,5	5,5	29,3	-8,0	55,0	64,5	0,5	-0,3	-6,0	4,0	2,3	-14,0	80,8	-17,5	8,0	-58,5	0,3	0,0	6,0	303,0	-2,0	-7,8	0,5	1,3	-22,3	16,5	2,5	148,8	1491,8	0,5	82,8	8,0	-2,8	70,8	2258,8	51,0	772,5	168,8	9234,5	113,8	707,0	366,5	14,5	503,3	69,5	-58,8
X24	C9,D9	-15,5	637,0	952,0	4,0	24,5	-4,0	51,0	69,8	1,8	2,3	-7,3	3,0	2,3	-13,5	56,8	-18,5	17,8	-50,3	-8,5	-0,3	14,0	323,8	-0,3	-9,0	1,0	1,5	-24,0	17,0	4,5	63,3	258,5	0,8	45,8	42,0	-2,8	67,8	44,0	13,5	830,3	74,8	10159,3	103,8	630,3	377,8	11,8	589,3	56,5	-74,5
X25	E9,F9	-21,0	689,3	847,8	5,5	32,0	-5,0	52,5	74,5	2,3	4,8	-6,0	2,0	2,5	-12,8	127,8	-17,0	11,5	-44,8	-8,5	0,3	39,0	335,8	-1,5	-9,0	0,3	0,3	-22,8	22,3	4,0	139,8	1214,5	0,8	61,3	38,3	-2,8	111,5	854,8	36,3	801,8	91,8	9836,3	109,8	689,0	417,0	14,3	542,8	68,8	-70,0
X26	G9,H9	-18,3	774,0	484,0	8,5	32,5	-2,5	65,3	108,0	1,3	7,0	-6,3	4,8	3,5	-12,5	165,8	-17,5	12,0	-52,3	10,0	-0,8	24,0	340,3	-1,5	-8,5	2,8	0,5	-24,5	23,5	4,5	146,3	1284,5	1,8	60,0	18,8	-0,8	94,8	1376,8	35,5	761,0	105,8	10042,3	104,3	680,5	386,3	14,8	629,0	58,5	-70,0
X27	A10,B10	-17,0	571,3	200,5	3,0	11,5	-11,0	55,0	55,0	-0,8	3,8	-5,8	0,0	2,5	-13,5	34,5	-17,0	6,3	-56,0	-5,0	-1,3	5,5	268,3	-3,5	-10,3	0,5	1,0	-23,0	18,3	2,0	46,3	664,8	2,5	21,5	22,8	-3,5	93,3	70,3	10,8	781,3	216,3	9931,3	37,5	613,8	346,5	9,8	560,0	35,0	-59,5
X28	C10,D10	-9,5	749,0	203,0	6,3	18,5	-5,5	75,5	67,0	-1,3	7,0	-6,3	2,5	4,0	-14,0	70,0	-15,5	7,3	-59,3	0,0	0,0	9,0	326,5	-0,8	-7,0	1,0	-0,5	-13,0	19,3	1,5	100,5	2400,8	1,8	39,3	50,5	1,8	123,8	459,0	24,8	751,5	226,3	10545,5	41,0	642,3	390,0	12,8	483,5	45,5	155,0
X29	E10,F10	-14,8	575,3	159,0	5,5	48,8	-8,0	49,5	61,0	-0,5	2,3	-4,8	3,0	3,0	-14,3	78,8	-16,3	7,8	-59,3	-5,0	-0,3	6,5	291,0	1,3	-8,0	2,0	-1,0	-19,5	18,3	1,8	216,3	2018,8	2,3	63,0	36,3	-1,3	92,5	1023,5	74,0	721,5	151,8	9313,0	32,8	646,8	332,5	12,0	476,5	60,8	-60,0
X30	G10,H10	-16,0	378,8	1246,0	3,5	19,5	-9,5	56,5	95,8	-1,0	3,5	-7,8	0,0	2,5	-12,8	39,8	-15,5	16,0	-47,5	4,3	-1,3	22,5	347,8	-2,5	-10,5	0,5	-0,3	-23,0	23,3	7,5	98,0	174,8	8,5	60,3	62,0	-4,3	101,3	35,3	11,5	758,0	99,0	9408,8	55,3	331,3	313,5	9,3	520,3	42,8	-66,0
X31	A11,B11	-16,8	411,5	1016,0	3,8	79,3	-6,0	60,0	77,8	-0,3	4,3	-3,0	3,3	12,5	-13,3	120,3	-16,8	14,8	-40,0	8,3	-0,8	23,0	303,8	1,3	-8,0	3,8	-0,5	-18,5	27,5	10,5	472,3	3728,0	10,3	82,0	76,5	3,8	129,8	4173,8	100,8	749,8	141,5	10244,3	53,5	329,5	397,8	14,8	452,3	62,5	-50,0
X32	C11,D11	-10,8	355,5	834,5	4,5	18,5	-7,0	53,5	60,5	0,8	0,8	-5,5	0,5	1,8	-14,0	54,8	-16,0	11,8	-40,8	-11,3	-1,8	9,3	329,3	-0,8	-7,0	1,3	0,5	-15,3	26,8	11,8	149,0	1157,8	11,3	26,0	16,3	-2,8	125,5	1175,3	15,0	728,8	152,5	10380,3	37,3	330,3	340,0	13,8	539,0	26,8	-52,3
X33	E11,F11	-15,5	591,5	381,0	5,5	19,0	-7,0	52,8	78,5	-2,0	-1,3	-5,3	-1,0	7,5	-13,5	42,8	-16,0	9,3	-47,8	-0,8	-1,3	54,5	310,3	2,3	-6,0	0,3	1,0	-23,0	34,8	1,0	92,3	1389,8	-0,5	31,0	41,8	-3,8	155,0	234,8	25,3	675,3	188,3	10162,0	58,5	669,8	419,0	9,0	653,3	35,5	-54,8
X34	G11,H11	-9,5	1012,0	1159,0	8,0	31,0	-4,0	57,5	112,3	0,5	5,5	-3,3	5,5	23,0	-12,3	54,8	-12,3	19,3	-45,5	-6,5	2,3	46,0	317,8	1,3	-6,8	2,0	-0,3	-13,0	71,3	5,5	101,5	2510,8	2,8	37,3	31,3	-0,8	229,8	1306,0	34,5	797,5	186,5	11023,3	66,0	738,5	539,3	15,5	582,5	86,5	-41,0
X35	A12,B12	-10,5	1181,3	876,3	8,5	50,3	-3,5	67,5	83,5	2,0	8,8	-3,0	3,0	35,0	-8,8	84,0	-14,0	18,8	-42,3	-0,3	0,8	43,0	333,5	4,3	-6,0	1,8	2,0	-17,0	51,8	6,5	265,8	8076,3	2,3	58,5	25,3	1,3	154,0	11080,5	85,3	825,5	208,5	10943,3	51,3	780,8	501,5	13,5	505,5	73,0	-51,0
X36	C12,D12	-19,0	947,5	219,5	5,8	42,0	-6,8	54,3	59,5	-2,0	0,3	-5,3	1,8	2,3	-10,5	72,3	-19,0	7,0	-49,8	-5,8	-0,3	29,0	304,0	-2,3	-8,3	0,8	-0,5	-22,0	13,0	2,5	54,5	424,8	0,8	31,0	20,8	-3,8	49,0	53,5	40,8	851,8	111,8	9260,8	51,5	661,5	365,8	10,3	565,8	54,0	-68,5
X37	E12,F12	-16,3	738,8	399,5	9,0	49,8	-6,8	65,0	99,3	0,8	7,3	-5,3	-1,8	4,8	-12,5	197,8	-13,0	8,5	-50,3	8,0	0,0	23,5	365,0	-1,3	-9,5	1,8	0,0	-22,5	24,5	3,0	135,8	1739,8	2,8	53,0	22,5	-2,8	92,8	2046,5	70,8	870,8	131,8	9500,8	70,5	756,0	393,5	14,3	583,3	59,8	-59,5
X38	G12,H12	-18,3	1142,3	285,0	7,0	43,5	-8,5	34,5	75,3	0,8	7,8	-6,0	0,5	3,8	-15,0	107,8	-18,0	10,0	-57,8	-3,5	-1,8	22,3	324,0	-2,3	-10,5	1,3	0,0	-25,8	23,3	3,5	80,0	976,8	6,5	41,8	30,5	-1,0	75,5	1279,0	69,0	843,0	114,3	8987,0	69,3	685,5	304,5	11,3	480,3	49,0	-69,0
*** = Value not available; --- = Designated as an outlier
*Value = Value extrapolated beyond standard range
OOR = Out of Range; OOR> = Out of Range Above; OOR< = Out of Range Below
Exp Conc = Expected Concentration; Obs Conc = Observed Concentration

## Sheet: Std Dev
File Name: C:\Users\u015239\OneDrive - Bio-Rad Laboratories Inc\Documents\Customers\Customers - Norway\OUS - Saima Farooqi\NIPU plate 2 rerun.rbx
Acquisition Date: 09-dec-2021, 06:06
Reader Serial Number: LX10017068422
Plate ID:
RP1 PMT (Volts): 584,13
RP1 Target: 3672
		Hu b-NGF (46)	Hu CTACK (72)	Hu Eotaxin (43)	Hu FGF basic (44)	Hu G-CSF (57)	Hu GM-CSF (34)	Hu GRO-a (61)	Hu HGF (62)	Hu IFN-a2 (20)	Hu IFN-g (21)	Hu IL-1a (63)	Hu IL-1b (39)	Hu IL-1ra (25)	Hu IL-2 (38)	Hu IL-2Ra (13)	Hu IL-3 (64)	Hu IL-4 (52)	Hu IL-5 (33)	Hu IL-6 (19)	Hu IL-7 (74)	Hu IL-8 (54)	Hu IL-9 (77)	Hu IL-10 (56)	Hu IL-12(p70) (75)	Hu IL-12(p40) (28)	Hu IL-13 (51)	Hu IL-15 (73)	Hu IL-16 (27)	Hu IL-17A (76)	Hu IL-18 (42)	Hu IP-10 (48)	Hu LIF (29)	Hu M-CSF (67)	Hu MCP-1(MCAF) (53)	Hu MCP-3 (26)	Hu MIF (35)	Hu MIG (14)	Hu MIP-1a (55)	Hu MIP-1b (18)	Hu PDGF-bb (47)	Hu RANTES (37)	Hu SCF (65)	Hu SCGF-b (78)	Hu SDF-1a (22)	Hu TNF-a (36)	Hu TNF-b (30)	Hu TRAIL (66)	Hu VEGF (45)
Type	Well	Std Dev	Std Dev	Std Dev	Std Dev	Std Dev	Std Dev	Std Dev	Std Dev	Std Dev	Std Dev	Std Dev	Std Dev	Std Dev	Std Dev	Std Dev	Std Dev	Std Dev	Std Dev	Std Dev	Std Dev	Std Dev	Std Dev	Std Dev	Std Dev	Std Dev	Std Dev	Std Dev	Std Dev	Std Dev	Std Dev	Std Dev	Std Dev	Std Dev	Std Dev	Std Dev	Std Dev	Std Dev	Std Dev	Std Dev	Std Dev	Std Dev	Std Dev	Std Dev	Std Dev	Std Dev	Std Dev	Std Dev	Std Dev
B	B3,B4	2,12	0,35	2,83	0,71	1,41	0,71	3,54	0,71	0,35	1,77	0,35	0,00	0,00	3,54	0,35	4,24	1,06	1,06	0,00	0,35	1,41	2,47	1,06	0,71	1,06	0,71	3,54	0,00	1,41	0,35	0,35	1,06	0,35	2,47	1,77	2,83	0,00	0,00	0,71	1,06	2,47	2,12	1,06	0,71	0,00	1,77	3,54	4,95
S1	A1,A2	78,84		146,02		132,94	507,00		171,12		175,72	145,66	242,18	421,44			197,64		677,76	348,96		156,98	192,69	549,78	153,44	1687,16	654,78	936,92	120,56	278,25	427,80		241,12	735,04		680,59	18,03	579,83					409,41		349,31	711,35	478,00	31,82
S2	B1,B2	78,84	100,41	191,98		542,00	1158,95		357,80	111,02	647,71	54,09	232,64	50,91	129,40	25,10	280,72	59,04	69,65	25,10	241,12	284,96	45,96	81,32	435,58	48,79	136,83	74,25	514,77	519,02	123,04	51,97	86,97	34,65	19,09	372,65	32,53	309,71	340,83	710,29	30,41	325,62	707,81	22,63	155,56	22,27	74,25	534,93	220,26
S3	C1,C2	16,97	41,01	89,80	671,75	115,26	147,43	179,61	209,30	258,80	102,88	101,47	347,19	186,68	87,68	48,08	24,04	189,50	24,75	291,33	96,17	58,69	97,58	45,25	4,60	82,02	255,97	386,08	276,83	20,15	325,98	49,50	49,50	373,35	342,95	433,10	62,93	1,77	89,80	194,81	61,52	191,27	335,52	114,90	34,29	62,93	101,47	371,58	358,86
S4	D1,D2	29,34	54,45	33,59	93,34	111,02	60,81	59,40	16,26	54,09	21,21	10,61	88,74	27,22	21,21	0,71	10,61	43,84	24,40	231,58	137,89	46,32	11,31	4,24	53,03	13,44	28,28	155,21	22,63	106,42	12,02	55,86	7,07	81,32	9,19	25,81	0,00	137,18	74,25	17,32	13,79	10,96	0,35	45,25	147,79	161,22	39,60	120,92	75,66
S5	E1,E2	33,94	25,10	13,08	49,50	66,47	19,45	39,60	31,82	61,16	2,12	18,38	26,16	3,54	58,69	6,01	14,50	30,05	43,84	8,49	16,97	11,31	15,20	4,60	6,36	26,16	17,32	28,28	1,06	34,65	44,55	61,52	15,20	16,62	3,18	2,12	8,49	21,92	47,38	22,98	0,35	5,30	38,89	0,71	10,96	232,28	4,24	66,82	2,47
S6	F1,F2	5,30	1,77	0,00	5,66	25,81	4,95	7,42	19,80	1,41	4,60	2,83	3,18	1,41	15,56	6,36	2,83	3,89	12,37	4,60	3,54	7,07	4,24	0,00	8,84	9,19	1,41	0,71	10,96	2,12	14,85	14,85	1,06	8,13	0,71	7,78	3,89	3,18	3,18	2,83	1,77	4,95	5,66	14,85	7,42	12,73	8,49	1,77	1,77
S7	G1,G2		2,12	2,83	0,35	2,83	3,18	0,35	1,06	2,12	2,83	1,06	3,18		0,71	0,35	5,66	3,54	2,12	2,83	2,12	3,54	7,07	0,71	0,00	1,41	0,35	2,12	4,95	0,00	6,72	1,06	1,41	0,00	1,77	3,54	3,54	1,41	0,35	0,71	0,35	3,89	9,19	3,54	2,12	1,06	2,47	20,51	7,07
S8	H1,H2		0,71	1,77	2,12	0,00		3,54	1,41	1,41	1,06	1,41	1,41		2,12	0,71	5,66		20,51	0,00	0,00	2,47	3,89	2,12	2,12		0,71	2,83	0,71	0,35	2,47	2,12	1,41	0,35	2,12			0,00	1,06			2,83	2,83			0,00	1,06
S9	A3,A4		1,06					1,41				0,71	2,47						7,07						0,71					2,12					1,41							2,83				2,47
X1	C3,D3	2,47	20,51	15,91	0,00	3,18	0,00	3,54	28,99	0,00	3,18	3,54	0,71	1,41	2,83	15,91	1,77	1,41	4,95	5,66	1,41	1,06	45,25	0,35	0,00	7,07	3,54	2,83	2,12	0,35	16,62	7,78	0,35	6,72	2,12	2,83	6,01	70,71	2,12	12,02	3,54	63,64	5,66	28,99	1,06	1,06	63,99	10,25	0,35
X2	E3,F3	3,54	17,68	9,19	1,41	1,77	0,00	17,68	7,07	0,71	4,60	1,41	0,35	4,95	0,71	31,82	0,35	0,71	4,60	3,89	1,41	0,71	23,69	3,89	0,71	0,35	0,71	10,25	2,12	2,47	10,61	16,26	1,41	18,38	2,83	1,06	1,06	155,56	3,89	47,38	31,82	156,98	19,09	53,39	47,73	0,71	28,64	3,89	1,41
X3	G3,H3	2,12	25,46	16,26	3,54	9,90	1,41	11,67	6,72	1,41	2,12	0,71	1,06	2,83	0,00	7,42	1,06	3,89	7,78	1,77	2,83	0,71	84,15	0,35	0,71	2,83	0,35	2,83	1,41	0,71	4,60	27,22	0,71	1,41	2,12	0,00	3,54	70,00	3,54	14,14	3,89	98,29	16,26	31,47	11,67	3,89	53,39	8,49	0,71
X4	C4,D4	2,47	7,42	84,85	1,41	1,41	1,41	5,30	10,96	0,71	6,01	0,00	0,35	0,35	1,06	15,56	4,24	2,47	7,78	8,13	0,00	2,12	11,31	0,00	1,77	0,71	0,71	5,66	3,54	2,83	50,56	183,49	2,12	28,99	1,06	1,77	2,83	575,58	6,36	21,92	6,01	113,14	19,45	44,55	4,95	3,18	27,58	24,75	3,54
X5	E4,F4	0,71	79,20	55,51	3,54	1,06	1,06	3,54	0,71	0,71	1,41	0,35	0,71	1,41	2,12	12,73	0,71	2,12	3,54	5,30	2,83	6,01	4,95	0,00	0,00	2,12	0,00	2,83	1,06	1,41	2,12	47,38	0,71	0,35	7,42	2,47	10,25	42,78	5,30	82,02	25,10	382,54	5,66	45,96	12,02	0,35	30,41	2,12	9,55
X6	G4,H4	3,18	19,09	42,43	0,35	0,00	2,12	19,45	3,54	0,71	7,07	1,06	0,71	0,00	0,35	7,42	0,35	0,71	12,02	6,01	0,71	1,77	7,07	1,06	0,00	1,06	1,06	8,84	1,06	0,00	4,95	165,46	1,41	1,41	6,36	1,06	1,77	203,65	2,83	32,17	14,14	300,52	12,02	45,25	4,24	1,41	25,10	17,32	13,44
X7	A5,B5	0,35	4,24	8,49	1,06	4,95	3,89	4,60	5,30	1,41	4,24	1,41	1,41	1,06	0,35	6,72	0,35	2,12	0,71	0,00	0,35	0,35	2,12	1,41	1,06	2,12	1,77	2,47	0,71	1,06	13,44	2,83	2,83	0,35	3,54	0,71	0,71	67,18	1,77	5,66	7,42	50,20	1,41	8,84	2,83	4,95	8,49	4,60	8,49
X8	C5,D5	5,66	14,14	5,30	2,83	3,54	1,41	3,18	13,44	3,54	4,24	0,35	0,00	0,71	1,41	19,09	1,06	3,54	3,54	1,41	1,41	0,71	19,45	0,71	1,41	0,00	1,06	0,00	1,77	0,71	6,36	47,73	0,71	7,07	1,41	0,71	11,31	102,18	2,12	141,42	0,71	262,69	1,06	13,79	19,80	1,41	16,62	10,61	4,60
X9	E5,F5	5,30	18,74	20,51	1,41	2,83	0,00	10,61	0,71	0,71	8,13	1,06	4,24	2,83	2,12	18,38	2,47	0,35	11,67	8,49	1,41	3,54	0,00	1,41	2,83	0,71	0,35	3,54	3,54	1,41	13,79	42,43	0,71	14,85	6,36	0,71	1,77	8,49	12,37	9,90	5,30	248,55	2,83	107,83	12,73	3,54	154,86	18,38	1,41
X10	G5,H5	5,66	72,83	3,54	2,12	7,07	2,83	16,62	12,02	2,12	2,83	4,95	2,12	2,12	0,00	3,54	1,06	0,71	6,01	2,12	1,41	0,35	54,80	0,71	1,06	2,12	1,06	3,18	7,78	0,71	10,61	30,76	0,71	0,71	8,84	2,12	9,90	122,33	9,90	4,24	36,77	755,19	3,54	67,18	38,89	2,83	23,33	2,12	3,89
X11	A6,B6	1,41	41,72	31,82	2,12	9,90	3,89	0,71	41,37	0,35	3,18	1,41	1,41	0,35	0,71	31,47	0,71	1,41	2,47	0,00	1,41	4,24	60,10	1,06	0,00	7,78	0,71	0,35	0,71	0,71	1,77	36,77	2,83	21,21	1,06	0,71	14,14	98,64	14,14	23,33	4,95	447,60	2,83	37,12	9,90	6,01	10,25	20,51	2,83
X12	C6,D6	4,60	0,00	35,00	0,71	3,54	0,71	0,71	5,66	0,35	2,47	0,71	5,66	1,41	0,71	1,77	0,71	0,71	4,24	2,47	1,77	2,47	0,71	2,12	0,00	1,41	0,71	1,06	0,71	0,71	17,68	56,92	2,83	2,83	15,56	1,41	6,36	17,68	6,36	132,58	8,49	627,20	1,06	42,43	12,73	7,07	36,06	7,07	2,12
X13	E6,F6	1,77	19,80	7,07	2,12	3,54	2,12	12,02	15,91	1,77	0,00	0,71	1,06	1,41	1,06	13,44	2,12	2,47	3,18	1,41	2,83	0,00	4,24	2,47	1,41	2,83	2,83	1,41	4,95	1,41	19,09	228,04	0,71	9,90	41,01	2,47	2,83	87,33	15,20	126,22	20,51	40,66	9,19	60,10	16,97	1,41	53,74	2,83	2,83
X14	G6,H6	2,12	33,59	92,98	0,71	31,11	1,06	1,06	22,63	4,95	4,60	2,12	1,41	0,00	0,35	25,46	4,24	2,47	3,54	14,14	0,00	14,14	13,44	0,71	0,71	3,54	0,71	1,06	4,60	0,00	19,45	307,24	3,18	25,10	3,18	0,00	2,83	216,37	49,14	44,55	0,71	43,49	3,89	83,79	39,24	0,71	62,93	9,19	1,41
X15	A7,B7	4,95	30,05	6,72	4,24	4,24	0,00	0,00	1,06	2,12	3,18	0,71	1,77	1,41	6,01	0,71	0,35	0,71	2,12	0,00	0,00	4,24	19,80	0,71	0,71	4,60	1,41	4,24	2,12	1,41	0,71	50,20	2,12	8,84	2,83	1,77	6,36	30,05	2,83	60,46	4,24	424,97	1,41	56,21	19,09	1,41	4,24	8,49	1,77
X16	C7,D7	7,07	97,23	3,18	1,06	7,07	1,41	4,95	4,95	0,71	0,00	0,71	0,71	0,71	2,83	38,18	0,35	2,12	5,66	0,00	0,35	7,07	4,24	0,71	0,71	1,06	1,77	2,12	2,83	1,06	7,42	130,11	0,71	5,66	0,71	0,00	1,41	136,47	12,02	47,38	13,44	158,39	14,85	96,52	3,89	0,35	83,09	3,89	4,24
X17	E7,F7	2,47	17,32	61,16	2,83	3,89	1,41	5,66	16,26	2,83	6,72	0,00	1,77	0,71	2,83	12,37	1,41	2,12	0,35	1,41	0,35	1,41	9,55	0,00	0,35	1,41	2,12	2,12	7,78	1,06	22,27	103,24	1,41	4,24	12,37	0,35	10,61	63,29	2,47	0,00	10,61	687,66	2,12	30,76	24,04	1,41	84,15	3,54	2,47
X18	G7,H7	2,12	157,68	111,02	2,83	1,41	0,71	1,77	5,30	2,47	1,41	3,89	0,35	3,89	0,71	15,56	0,71	0,71	0,71	3,89	0,00	1,41	64,70	0,00	1,77	4,24	0,00	3,89	6,36	3,54	25,46	164,40	4,24	13,08	1,77	2,12	4,24	48,79	2,12	49,50	47,38	1185,11	12,73	193,75	2,12	0,71	6,72	11,31	3,18
X19	A8,B8	4,24	53,03	9,90	3,18	1,77	0,00	25,46	3,54	0,00	1,77	0,35	0,35	2,83	2,12	6,72	1,77	0,35	3,18	0,00	0,35	0,35	4,60	1,41	1,06	1,77	0,00	6,01	0,35	2,12	12,02	26,52	0,71	1,41	2,83	0,35	15,91	16,97	3,54	87,68	1,41	41,72	1,41	15,20	14,85	3,89	12,37	1,77	3,89
X20	C8,D8	2,83	74,95	36,42	0,00	4,95	0,00	6,72	24,04	0,00	4,24	0,00	2,12	1,41	2,83	18,74	2,83	2,12	7,78	1,41	2,12	8,13	96,17	1,77	1,77	1,06	2,12	0,00	0,71	0,00	18,74	144,96	1,41	12,73	3,54	3,89	0,35	197,28	6,36	9,19	38,18	6,36	4,24	7,07	25,10	1,06	95,81	12,02	2,12
X21	E8,F8	1,77	45,25	12,02	0,71	0,71	0,71	2,83	6,72	0,71	7,42	0,35	0,71	0,35	3,54	10,61	0,35	3,54	3,18	2,12	2,47	0,35	44,90	0,71	1,06	1,41	0,71	2,47	1,77	0,00	2,47	12,02	0,35	7,07	0,35	1,41	1,06	10,25	6,36	45,61	9,90	368,05	13,44	16,97	0,00	1,77	76,01	7,78	1,41
X22	G8,H8	0,71	9,19	25,46	6,01	7,78	2,12	9,55	11,67	2,12	3,89	1,77	0,71	0,71	2,12	19,80	0,71	0,00	2,83	3,89	0,71	0,00	54,09	1,41	3,18	0,00	1,06	2,47	0,71	0,71	8,84	198,34	0,00	26,52	1,41	0,71	5,30	385,37	13,79	88,03	7,78	45,25	14,85	32,53	50,91	1,06	22,63	6,01	6,36
X23	A9,B9	7,78	38,54	3,54	2,83	3,18	1,41	3,54	2,83	3,18	0,00	1,77	1,41	0,35	3,54	0,00	0,71	2,47	4,60	0,35	0,35	1,41	24,40	0,35	2,47	0,35	0,35	1,06	3,54	2,12	0,71	60,81	1,06	9,90	1,06	1,41	0,35	63,29	2,83	57,28	13,44	885,65	3,18	12,37	41,01	7,78	84,85	33,23	0,35
X24	C9,D9	5,66	34,29	72,12	2,12	7,78	1,41	3,54	11,67	0,71	3,54	0,71	1,41	1,06	0,00	5,66	2,12	0,00	0,71	2,12	0,71	0,00	16,26	0,00	2,12	1,06	0,00	2,12	0,00	2,12	5,66	19,45	1,41	1,41	1,06	0,71	2,47	1,41	2,12	130,46	2,12	65,76	4,60	55,15	10,25	3,18	35,36	5,66	4,24
X25	E9,F9	2,12	82,73	67,53	1,41	4,24	0,00	11,31	4,24	1,41	1,41	1,06	1,41	0,71	4,60	19,80	0,00	5,30	5,66	0,71	0,00	0,00	24,75	1,77	3,54	0,00	0,35	3,18	1,06	1,41	10,61	174,30	2,83	10,61	2,12	0,71	2,12	129,75	1,77	10,25	4,95	147,79	22,98	70,36	16,26	2,47	23,33	32,17	0,71
X26	G9,H9	0,35	37,12	18,38	0,00	0,71	2,12	1,77	4,95	0,00	1,77	2,12	0,35	2,12	1,41	17,68	0,71	2,47	2,12	0,00	1,41	2,83	42,43	1,06	1,41	2,12	1,41	1,41	2,12	0,71	24,04	124,80	2,83	3,89	1,41	0,71	8,84	194,81	8,49	21,92	0,71	539,52	3,89	68,24	6,01	1,06	77,43	15,56	0,71
X27	A10,B10	4,95	77,07	54,45	0,71	0,71	1,41	0,71	7,07	0,00	5,66	1,41	1,41	0,71	0,00	10,96	2,83	3,54	0,35	1,41	0,71	3,54	2,83	1,06	1,06	0,35	0,71	2,12	0,35	0,00	5,66	157,68	3,18	17,32	1,41	1,06	6,72	27,22	1,06	8,84	21,21	359,92	11,31	92,63	14,14	1,06	86,62	2,12	5,66
X28	C10,D10	4,24	64,70	28,28	0,35	4,95	3,54	12,73	14,85	0,71	0,35	2,12	0,71	2,83	2,12	17,32	0,71	1,41	2,12	1,41	2,47	5,66	113,49	0,71	2,12	0,35	1,41	4,95	2,47	2,12	10,96	166,88	1,41	13,44	6,72	1,41	12,37	104,65	2,47	148,49	7,07	20,15	9,19	107,48	9,19	5,30	146,72	5,66	280,72
X29	E10,F10	3,18	51,62	7,07	1,41	6,01	1,41	9,90	13,44	0,35	7,78	2,83	1,41	2,83	1,06	9,90	1,06	0,00	4,95	2,83	2,12	2,12	27,93	0,71	0,71	2,47	0,71	1,41	0,35	0,35	26,87	170,41	0,71	0,35	2,12	0,00	3,54	61,52	5,66	26,87	12,73	249,26	0,35	89,80	7,07	1,41	23,69	6,72	7,78
X30	G10,H10	2,12	25,46	239,71	0,00	0,71	4,95	7,07	4,60	1,06	0,35	2,83	0,71	0,71	0,35	8,49	2,12	6,72	1,77	1,06	0,71	7,07	50,91	1,77	1,41	0,35	0,35	0,71	1,77	0,71	15,91	46,67	1,77	17,68	3,89	1,41	12,37	7,42	4,95	143,54	13,08	188,09	1,77	54,45	0,00	0,35	5,66	3,89	2,12
X31	A11,B11	2,47	22,98	33,94	0,35	30,05	0,00	17,68	0,35	0,71	4,95	1,77	1,77	0,71	0,35	3,54	1,77	2,83	1,77	4,60	2,83	9,90	30,41	0,71	0,71	3,54	2,83	1,41	3,54	2,12	19,80	181,37	0,71	2,47	6,01	1,41	15,20	170,77	7,42	27,93	4,60	721,96	2,83	34,29	32,17	1,06	5,66	2,83	2,12
X32	C11,D11	1,06	9,55	17,68	2,83	3,54	2,83	7,07	2,83	0,71	4,24	1,77	0,71	1,06	0,71	2,83	2,83	0,00	1,41	1,77	0,00	3,18	12,73	0,71	2,12	1,41	0,00	4,60	0,35	1,06	2,47	4,24	0,00	1,06	0,71	0,71	0,71	21,57	2,83	20,86	6,72	226,98	1,77	9,90	20,51	4,60	29,34	8,13	0,35
X33	E11,F11	0,00	114,20	91,92	1,41	0,71	0,00	8,13	0,00	1,77	0,00	2,12	0,00	2,12	0,00	1,41	2,12	0,71	4,24	3,18	0,71	7,78	2,83	0,71	2,12	1,41	2,12	2,12	11,67	0,00	33,94	338,00	0,35	7,42	2,83	0,71	19,80	51,97	1,06	23,69	28,28	274,00	7,78	34,65	9,19	1,41	152,74	2,83	0,35
X34	G11,H11	2,83	26,52	40,31	2,12	0,00	2,83	2,83	3,18	0,35	1,06	0,71	0,71	0,00	0,35	5,66	2,47	2,12	1,06	2,12	1,41	5,66	19,09	0,71	1,06	3,89	1,06	2,12	8,13	0,71	8,13	63,64	0,00	10,61	0,71	0,71	8,84	65,05	2,83	69,30	0,35	504,17	7,07	25,10	29,34	4,95	62,58	8,49	4,95
X35	A12,B12	9,90	161,93	250,67	0,00	10,25	3,54	6,36	9,90	2,47	9,90	1,06	2,83	9,90	0,35	39,95	2,12	9,90	6,36	3,89	0,71	1,41	18,74	2,12	3,54	3,54	3,54	3,54	1,06	0,71	48,79	556,49	0,71	42,78	0,71	0,00	12,73	1419,16	33,59	12,02	22,98	671,04	9,55	140,71	15,56	0,71	3,18	7,78	6,36
X36	C12,D12	0,71	20,86	8,49	1,77	1,41	3,18	11,67	1,41	1,77	3,54	0,71	1,77	2,47	0,00	10,61	1,41	0,35	4,24	3,18	0,71	1,41	27,22	1,41	1,06	0,71	0,00	0,71	4,24	2,12	6,72	66,47	4,24	3,18	2,83	0,71	7,78	7,78	4,60	20,86	13,44	435,58	4,24	7,42	13,79	0,35	149,20	12,02	5,66
X37	E12,F12	3,89	28,28	6,36	2,12	5,30	1,06	0,71	10,96	0,71	0,71	0,71	1,77	0,35	0,00	28,28	1,41	0,35	4,95	0,00	0,35	3,54	8,84	0,00	1,41	0,71	0,71	2,83	1,41	1,41	7,78	5,66	0,00	0,35	4,60	0,71	4,60	77,07	0,35	11,67	12,02	171,83	5,66	15,20	0,00	3,89	16,97	2,47	9,90
X38	G12,H12	0,35	75,66	7,07	3,54	2,12	2,12	1,41	15,91	0,71	2,83	2,47	2,12	0,35	0,71	31,11	1,41	1,77	1,41	0,71	0,00	0,35	0,35	0,00	0,00	1,41	0,71	1,06	2,47	2,12	6,01	42,43	1,77	1,41	9,55	1,06	2,12	8,49	5,66	24,75	16,26	475,53	15,20	53,39	16,97	1,06	42,43	0,71	0,71
*** = Value not available; --- = Designated as an outlier
*Value = Value extrapolated beyond standard range
OOR = Out of Range; OOR> = Out of Range Above; OOR< = Out of Range Below
Exp Conc = Expected Concentration; Obs Conc = Observed Concentration

## Sheet: %CV
File Name: C:\Users\u015239\OneDrive - Bio-Rad Laboratories Inc\Documents\Customers\Customers - Norway\OUS - Saima Farooqi\NIPU plate 2 rerun.rbx
Acquisition Date: 09-dec-2021, 06:06
Reader Serial Number: LX10017068422
Plate ID:
RP1 PMT (Volts): 584,13
RP1 Target: 3672
		Hu b-NGF (46)	Hu CTACK (72)	Hu Eotaxin (43)	Hu FGF basic (44)	Hu G-CSF (57)	Hu GM-CSF (34)	Hu GRO-a (61)	Hu HGF (62)	Hu IFN-a2 (20)	Hu IFN-g (21)	Hu IL-1a (63)	Hu IL-1b (39)	Hu IL-1ra (25)	Hu IL-2 (38)	Hu IL-2Ra (13)	Hu IL-3 (64)	Hu IL-4 (52)	Hu IL-5 (33)	Hu IL-6 (19)	Hu IL-7 (74)	Hu IL-8 (54)	Hu IL-9 (77)	Hu IL-10 (56)	Hu IL-12(p70) (75)	Hu IL-12(p40) (28)	Hu IL-13 (51)	Hu IL-15 (73)	Hu IL-16 (27)	Hu IL-17A (76)	Hu IL-18 (42)	Hu IP-10 (48)	Hu LIF (29)	Hu M-CSF (67)	Hu MCP-1(MCAF) (53)	Hu MCP-3 (26)	Hu MIF (35)	Hu MIG (14)	Hu MIP-1a (55)	Hu MIP-1b (18)	Hu PDGF-bb (47)	Hu RANTES (37)	Hu SCF (65)	Hu SCGF-b (78)	Hu SDF-1a (22)	Hu TNF-a (36)	Hu TNF-b (30)	Hu TRAIL (66)	Hu VEGF (45)
Type	Well	%CV	%CV	%CV	%CV	%CV	%CV	%CV	%CV	%CV	%CV	%CV	%CV	%CV	%CV	%CV	%CV	%CV	%CV	%CV	%CV	%CV	%CV	%CV	%CV	%CV	%CV	%CV	%CV	%CV	%CV	%CV	%CV	%CV	%CV	%CV	%CV	%CV	%CV	%CV	%CV	%CV	%CV	%CV	%CV	%CV	%CV	%CV	%CV
B	B3,B4	4,20	3,45	12,30	5,24	8,32	3,21	3,82	6,15	2,77	6,26	1,63	0,00	0,00	11,22	2,05	11,79	8,66	1,27	0,00	2,77	6,15	8,05	6,53	3,14	9,03	7,44	8,52	0,00	10,88	1,05	1,75	7,44	1,30	13,56	11,59	12,30	0,00	0,00	1,89	4,88	7,44	15,71	0,73	2,67	0,00	5,57	5,01	4,97
S1	A1,A2	1,03		1,14		0,66	2,10		0,69		1,00	1,30	1,54	5,54			1,39		8,46	2,04		1,63	3,74	7,55	0,62	7,78	3,77	5,27	0,99	1,23	2,87		3,68	5,05		3,67	0,91	2,59					1,74		7,08	3,99	6,09	0,13
S2	B1,B2	1,95	1,94	2,16		4,13	6,00		1,89	0,66	6,88	0,79	1,99	0,75	1,04	0,56	3,80	0,42	0,98	0,23	2,63	3,74	1,10	1,45	2,67	0,32	1,34	0,45	5,38	3,34	1,34	0,32	1,46	0,30	0,16	2,48	2,03	1,62	1,38	5,06	0,86	3,12	4,48	0,70	3,47	0,14	1,30	2,77	1,55
S3	C1,C2	1,44	1,09	2,76	3,89	1,69	1,73	2,95	2,68	2,10	2,82	4,29	6,85	4,58	1,44	1,96	0,89	2,19	0,71	6,72	1,79	1,33	4,15	1,76	0,06	1,40	7,21	3,44	6,49	0,27	8,74	0,56	1,55	7,89	6,66	6,24	6,45	0,02	0,72	2,51	5,98	4,55	4,93	4,63	1,10	0,78	4,15	4,88	4,95
S4	D1,D2	8,25	4,45	3,86	1,30	5,14	2,83	1,16	0,70	1,58	1,86	1,55	6,31	2,76	1,00	0,10	1,36	1,73	2,28	14,85	8,61	2,87	1,42	0,55	2,11	1,00	3,14	3,76	2,14	4,14	0,99	1,67	0,78	5,91	0,93	1,58	0,00	7,22	2,25	0,85	4,81	0,96	0,02	4,73	8,98	6,21	5,10	6,50	4,02
S5	E1,E2	23,25	8,28	6,25	3,82	12,09	5,11	2,38	5,83	13,44	0,68	9,55	7,96	3,26	10,62	3,65	6,86	7,42	13,62	2,56	5,85	2,59	7,50	2,47	0,95	8,74	8,90	4,03	0,46	5,01	13,24	7,12	7,25	5,18	1,81	0,78	4,61	7,76	10,03	6,37	0,44	2,11	7,29	0,24	2,76	26,48	2,22	16,17	0,67
S6	F1,F2	8,19	2,27	0,00	4,29	16,31	5,59	3,56	14,04	1,66	4,90	4,71	4,26	6,15	10,04	11,68	3,85	5,10	8,32	4,27	5,57	5,66	6,24	0,00	4,80	12,18	3,07	0,58	18,19	1,17	13,56	9,93	1,87	8,23	1,75	13,30	6,35	5,98	6,21	2,86	5,24	7,33	4,25	8,46	8,32	8,43	11,79	1,21	1,20
S7	G1,G2		7,71	8,08	1,23	6,29	11,07	0,36	2,60	7,71	6,43	3,39	9,03		1,15	1,25	13,16	11,59	2,12	6,02	9,64	6,49	18,86	2,57	0,00	5,89	1,94	3,57	22,00	0,00	13,24	2,64	5,89	0,00	7,77	13,86	10,55	7,44	2,57	1,32	1,43	10,44	20,89	2,20	5,51	2,37	5,86	19,62	6,43
S8	H1,H2		5,24	6,37	11,47	0,00		3,55	7,86	7,64	3,34	5,66	6,43		5,11	3,01	15,29		19,62	0,00	0,00	7,92	12,25	12,12	6,73		5,66	5,66	4,29	1,59	6,31	8,66	9,43	1,06	9,03			0,00	9,43			7,25	13,47			0,00	2,85
S9	A3,A4		9,43					1,64				3,14	12,86						8,84						3,01					13,69					8,08							9,12				18,00
X1	C3,D3	5,59	2,70	10,59	0,00	6,66	0,00	2,33	12,31	0,00	9,03	21,43	3,37	8,08	12,86	8,52	8,13	6,73	12,22	10,88	11,79	3,63	13,43	2,18	0,00	37,22	30,74	14,14	4,77	2,24	6,43	0,57	0,94	4,84	6,53	23,57	5,74	4,36	5,66	1,64	1,13	0,68	4,13	3,49	0,26	3,45	10,24	7,34	0,90
X2	E3,F3	6,87	2,09	3,16	5,66	2,98	0,00	9,96	4,16	4,88	12,02	6,73	1,49	9,80	2,57	14,37	1,52	2,89	8,47	10,17	11,79	1,52	6,86	20,20	4,29	2,18	7,44	31,79	4,88	15,71	3,99	0,68	3,58	15,32	7,44	5,98	0,58	3,14	4,41	5,90	10,92	1,57	12,12	7,34	9,23	1,91	5,19	2,19	2,21
X3	G3,H3	4,29	3,20	3,41	15,71	17,07	7,86	6,85	5,47	8,84	5,81	3,72	4,47	23,57	0,00	4,36	4,77	17,48	14,01	4,88	18,86	0,98	22,83	2,32	4,56	19,51	3,63	9,27	4,04	3,45	2,77	1,88	1,77	1,72	6,53	0,00	3,40	1,06	6,61	1,72	1,93	1,01	11,03	4,89	2,61	11,70	9,53	5,51	1,11
X4	C4,D4	6,07	1,14	14,76	5,66	2,08	9,43	3,25	8,89	6,15	19,23	0,00	1,55	2,05	5,66	11,44	18,86	8,46	18,74	11,66	0,00	2,34	3,22	0,00	11,59	4,88	5,66	22,18	10,55	14,89	13,69	14,47	5,11	22,74	1,78	12,41	2,98	13,51	10,79	2,70	3,67	1,22	13,30	7,18	1,41	10,35	5,13	18,13	7,07
X5	E4,F4	2,48	10,21	12,30	16,44	3,45	7,71	2,93	1,08	4,88	4,71	1,84	3,01	11,79	10,10	12,60	4,29	8,32	11,98	9,78	23,57	16,14	1,68	0,00	0,00	16,97	0,00	14,14	2,93	8,32	1,81	10,59	4,29	0,69	12,32	18,00	3,64	17,99	25,56	14,73	14,53	7,62	6,73	6,81	2,66	1,55	5,97	1,46	15,84
X6	G4,H4	7,91	1,84	14,00	1,55	0,00	13,69	13,62	5,32	4,88	20,20	5,24	3,14	0,00	1,35	4,99	1,99	2,77	22,90	13,28	4,88	3,86	2,52	5,81	0,00	6,73	9,03	31,85	1,73	0,00	3,33	9,30	7,07	2,44	11,68	8,00	1,42	13,42	12,30	5,29	10,10	6,59	13,58	6,59	0,92	5,05	5,16	11,57	18,79
X7	A5,B5	1,15	0,64	3,46	4,88	16,78	28,28	3,27	10,15	9,43	13,26	8,84	7,07	9,43	1,70	7,09	2,05	9,87	2,32	0,00	3,14	1,03	0,68	9,12	8,32	18,45	16,44	13,20	2,57	6,53	11,34	0,25	17,68	0,69	9,96	5,66	0,83	4,93	8,32	0,80	4,14	0,54	2,14	1,58	0,78	17,37	1,36	3,57	20,70
X8	C5,D5	16,40	2,23	2,49	14,89	10,25	10,10	2,12	24,65	24,38	13,69	1,89	0,00	5,66	6,73	18,27	5,66	15,04	8,95	4,16	10,88	1,89	5,56	4,29	10,10	0,00	9,43	0,00	5,84	4,29	4,56	3,71	3,82	13,09	2,62	5,24	10,19	5,69	8,00	17,48	0,33	2,71	1,59	2,11	5,56	4,88	2,82	7,89	9,83
X9	E5,F5	9,18	2,15	6,73	6,15	5,44	0,00	8,52	0,19	4,88	18,17	5,11	17,68	16,64	9,87	8,75	11,38	1,37	22,12	10,10	10,88	4,23	0,00	9,43	18,86	3,07	3,45	11,59	7,14	8,08	4,29	3,18	3,82	9,03	7,91	2,18	0,97	2,86	11,87	1,44	3,66	3,83	3,72	15,44	3,06	11,98	30,57	17,18	1,79
X10	G5,H5	11,54	9,90	2,00	8,00	9,62	14,14	10,77	4,15	12,86	6,43	24,15	9,43	13,69	0,00	1,84	5,24	3,14	11,50	2,67	12,30	0,38	16,20	4,04	6,96	12,12	11,47	12,36	17,09	4,29	3,68	2,16	4,29	0,66	16,44	7,71	8,53	6,66	9,17	0,57	16,87	7,72	5,16	7,62	10,05	8,57	4,36	1,85	6,05
X11	A6,B6	3,63	5,15	3,75	6,53	8,61	20,74	0,53	4,95	2,18	6,03	6,15	5,66	2,32	3,14	7,89	3,82	4,04	6,64	0,00	10,48	4,37	19,67	4,88	0,00	21,31	5,66	1,59	1,35	3,45	0,34	1,19	14,89	11,72	1,39	2,89	8,32	6,29	7,48	2,67	2,76	6,46	2,57	3,33	2,39	20,20	2,08	12,17	7,64
X12	C6,D6	12,51	0,00	8,09	3,45	6,37	4,56	0,45	3,60	2,32	7,02	4,04	26,94	9,43	3,29	2,23	3,14	3,14	10,35	6,07	15,04	3,98	0,20	13,69	0,00	10,10	6,15	5,37	1,79	4,56	8,36	7,95	16,64	3,80	7,76	10,10	3,82	7,03	9,43	14,80	4,14	6,64	1,14	4,11	2,84	28,28	6,10	5,52	4,99
X13	E6,F6	5,75	5,48	1,96	8,00	3,59	15,71	8,81	8,43	11,59	0,00	3,82	4,99	8,84	5,81	6,77	10,35	11,38	9,29	3,14	18,86	0,00	1,35	15,23	9,43	18,86	28,28	7,25	12,07	8,32	6,23	8,49	3,82	8,92	9,92	15,23	1,61	6,20	7,27	14,73	10,49	0,44	8,03	4,94	3,94	4,29	10,08	2,59	5,55
X14	G6,H6	5,81	9,54	19,92	3,29	31,59	6,53	0,74	8,00	43,04	10,05	11,47	6,43	0,00	1,49	14,14	19,28	9,61	9,43	7,56	0,00	12,63	3,35	3,63	4,56	19,11	6,73	5,66	8,03	0,00	5,55	11,00	17,93	18,77	0,74	0,00	1,14	22,03	26,67	5,30	0,32	0,44	2,71	6,61	7,93	2,18	11,25	9,06	2,77
X15	A7,B7	10,88	2,59	2,67	14,38	14,14	0,00	0,00	1,26	14,63	11,90	2,18	7,44	10,10	22,47	0,79	1,30	3,14	9,43	0,00	0,00	12,12	6,37	4,88	4,56	20,20	8,84	18,45	5,37	7,86	0,41	7,14	12,86	10,62	6,02	8,32	3,63	9,33	10,48	8,28	2,29	4,40	2,53	6,47	4,43	4,71	0,81	7,51	4,23
X16	C7,D7	17,68	8,64	1,45	4,37	14,89	8,84	3,29	3,43	4,88	0,00	3,37	3,63	4,88	12,86	10,94	1,89	10,88	23,57	0,00	2,57	13,60	1,26	3,82	4,88	7,19	15,04	9,43	5,49	6,53	3,71	8,45	4,29	5,95	1,79	0,00	0,41	7,51	21,09	7,15	6,09	1,65	18,22	9,91	0,93	1,15	15,14	3,59	9,03
X17	E7,F7	6,31	1,78	14,17	15,71	10,30	9,43	3,60	12,09	23,57	20,20	0,00	8,32	4,29	12,04	6,00	7,07	8,49	1,52	4,04	2,32	2,59	3,17	0,00	2,18	10,10	14,63	8,32	9,54	5,81	9,21	8,22	7,86	4,71	31,13	2,48	2,95	5,90	8,05	0,00	4,04	6,52	2,51	3,50	5,81	4,71	14,91	3,20	5,24
X18	G7,H7	6,96	10,89	28,36	14,14	5,24	4,04	1,46	7,24	15,71	4,71	21,91	1,66	23,22	3,45	26,37	3,54	3,01	1,75	14,27	0,00	3,82	21,62	0,00	13,86	35,36	0,00	21,31	12,01	21,43	17,08	34,23	22,33	18,49	3,52	18,45	2,97	29,66	9,87	7,49	18,40	28,30	13,12	18,63	0,49	2,89	1,47	8,32	6,33
X19	A8,B8	15,15	3,00	3,27	16,97	5,48	0,00	21,76	3,48	0,00	6,15	2,05	1,63	9,12	11,47	7,97	9,43	1,59	6,81	0,00	3,14	0,87	1,70	8,32	6,33	15,04	0,00	25,85	0,48	11,47	5,97	1,46	4,29	1,72	7,54	2,67	6,37	0,88	7,00	13,09	0,49	0,97	1,96	1,36	2,86	15,10	2,96	1,28	7,04
X20	C8,D8	8,57	5,99	10,32	0,00	11,38	0,00	4,67	29,32	0,00	13,91	0,00	10,88	10,10	14,89	20,76	14,89	9,43	19,21	4,71	13,69	14,46	27,09	10,55	12,41	7,44	20,20	0,00	2,11	0,00	11,37	6,76	8,84	17,44	12,86	31,75	0,34	4,92	15,33	1,14	10,97	0,07	6,24	0,66	5,93	3,89	15,11	8,09	6,15
X21	E8,F8	5,57	4,53	6,01	3,82	1,46	5,24	2,05	7,13	5,24	18,00	2,18	3,63	2,77	20,20	10,45	1,99	19,11	10,88	5,37	18,68	1,10	11,75	4,56	7,19	9,43	6,73	13,20	5,32	0,00	2,13	1,91	2,40	7,22	1,23	11,79	1,09	2,11	12,12	5,35	4,38	3,83	9,99	1,89	0,00	7,60	13,11	5,66	3,21
X22	G8,H8	1,75	0,90	9,36	24,79	10,17	13,69	6,29	9,43	13,69	11,19	9,18	2,89	4,29	9,43	9,47	3,14	0,00	8,44	5,91	6,15	0,00	15,78	7,86	20,87	0,00	10,88	10,42	1,35	4,04	3,42	5,55	0,00	16,24	4,71	5,24	1,93	6,33	8,17	10,24	4,41	0,47	8,76	3,45	9,21	3,75	4,31	3,20	9,16
X23	A9,B9	22,55	4,76	1,24	14,89	6,88	10,10	2,40	3,72	24,01	0,00	11,22	6,15	2,89	20,20	0,00	3,82	12,22	18,20	1,03	2,77	4,88	7,31	2,48	16,78	2,89	3,29	5,51	11,98	13,69	0,39	4,02	7,19	9,00	4,04	11,31	0,38	2,79	4,71	7,07	7,05	9,56	2,50	1,45	10,44	27,29	15,86	23,74	0,87
X24	C9,D9	16,16	5,30	7,40	12,12	18,74	7,86	2,46	14,36	4,88	11,59	4,88	6,43	8,66	0,00	7,64	12,12	0,00	2,11	8,32	5,66	0,00	4,59	0,00	15,71	8,32	0,00	12,12	0,00	12,12	5,83	6,98	9,43	1,94	1,76	5,66	2,73	2,62	9,43	15,03	2,20	0,65	3,92	7,12	2,54	12,36	5,69	4,45	16,97
X25	E9,F9	7,19	11,83	7,76	7,44	8,66	0,00	7,80	4,93	9,43	4,29	6,73	6,73	5,66	24,51	13,65	0,00	22,33	14,50	2,77	0,00	0,00	6,75	11,98	26,19	0,00	3,63	16,97	3,01	8,32	6,11	14,12	18,86	11,98	3,75	5,66	1,58	15,00	3,91	1,22	4,36	1,50	18,65	8,44	3,67	8,76	4,06	23,10	2,40
X26	G9,H9	1,10	4,73	3,63	0,00	1,43	10,88	1,12	4,14	0,00	5,01	13,69	1,49	15,71	7,44	9,66	3,82	10,21	6,73	0,00	11,79	6,02	11,44	7,19	10,10	14,63	14,14	8,32	5,81	4,04	13,36	9,57	17,68	4,46	3,82	4,88	7,51	14,05	19,07	2,75	0,55	5,35	3,30	8,27	1,46	3,69	11,72	12,06	2,40
X27	A10,B10	14,78	13,25	24,36	4,29	2,48	12,86	0,48	10,63	0,00	17,68	8,84	7,44	5,66	0,00	21,18	14,89	19,11	1,27	4,88	6,15	12,41	0,95	8,32	8,66	2,89	6,73	11,47	1,13	0,00	7,07	23,02	19,00	35,54	3,45	9,03	5,78	33,92	5,37	1,08	8,91	3,61	22,18	12,21	3,79	4,47	14,64	2,01	14,14
X28	C10,D10	10,35	8,52	12,52	1,79	13,94	21,43	7,58	18,92	6,15	1,00	13,69	3,29	20,20	12,12	19,86	3,45	7,25	8,66	4,16	19,41	17,68	31,77	4,56	13,69	2,77	15,71	17,37	7,67	14,63	8,16	6,89	8,84	20,20	9,77	8,32	8,43	22,31	7,33	18,82	2,85	0,19	16,87	13,66	2,21	19,83	28,48	4,88	110,30
X29	E10,F10	8,90	8,82	3,89	7,44	9,14	10,10	6,97	18,53	2,89	25,50	16,64	6,43	21,76	6,15	10,31	5,37	0,00	20,20	9,75	16,97	7,19	8,68	4,04	4,88	18,00	8,32	6,43	1,13	2,40	10,75	8,36	4,29	0,39	3,89	0,00	3,06	5,95	6,82	3,54	7,34	2,67	0,76	11,35	1,97	5,44	4,66	5,12	19,69
X30	G10,H10	6,15	6,54	18,89	0,00	1,94	39,60	4,75	4,29	9,03	1,11	20,20	3,72	5,66	1,89	14,89	10,35	23,78	4,88	2,77	6,15	15,54	13,45	12,86	11,79	2,89	3,82	3,82	4,88	3,45	12,08	23,93	7,77	20,20	4,85	12,86	9,96	16,41	24,15	18,04	10,83	1,99	2,57	11,44	0,00	1,52	1,02	3,43	6,33
X31	A11,B11	7,33	5,45	3,27	2,05	31,22	0,00	11,59	0,40	5,66	15,23	9,43	7,95	3,14	1,94	2,57	9,18	10,48	4,04	10,88	23,57	21,52	9,09	4,04	4,88	22,81	31,43	6,15	8,73	9,03	3,91	4,84	2,89	2,27	6,34	7,44	9,95	4,08	6,77	3,55	2,82	7,02	4,22	7,23	7,58	3,69	1,17	2,13	4,29
X32	C11,D11	2,67	2,61	2,06	15,71	9,96	18,86	4,84	3,93	5,24	14,63	10,88	3,63	9,03	4,04	3,93	14,14	0,00	3,29	7,77	0,00	9,87	3,54	4,56	13,69	10,88	0,00	17,51	0,89	4,29	1,35	0,36	0,00	1,99	2,05	5,66	0,48	1,82	11,79	2,72	3,86	2,18	3,48	2,08	5,60	16,56	5,14	8,36	0,75
X33	E11,F11	0,00	18,98	22,75	7,44	1,96	0,00	5,60	0,00	16,44	0,00	12,86	0,00	12,12	0,00	2,36	10,61	3,29	11,79	9,57	6,15	10,04	0,83	3,82	12,86	11,79	20,20	11,47	24,43	0,00	26,94	23,97	2,57	12,75	4,71	6,15	11,12	21,23	3,10	3,32	13,47	2,69	10,80	4,25	2,06	6,15	22,30	2,67	0,79
X34	G11,H11	6,90	2,59	3,41	9,87	0,00	15,71	1,89	2,57	2,67	3,14	3,82	2,89	0,00	1,84	7,86	10,42	6,73	2,77	7,71	9,43	8,20	5,48	4,04	6,73	28,28	11,47	7,44	9,65	3,82	6,01	2,51	0,00	16,44	1,43	4,88	3,50	4,94	6,50	8,30	0,17	4,56	8,89	2,84	5,19	16,78	10,19	5,40	8,46
X35	A12,B12	24,75	13,59	27,88	0,00	15,25	19,11	3,98	10,42	16,78	26,76	5,66	12,86	22,00	1,55	39,46	9,64	31,93	15,33	11,52	5,24	2,14	5,14	10,35	21,43	26,19	30,74	14,43	1,64	3,63	16,29	6,87	4,29	49,89	1,63	0,00	7,19	12,80	35,64	1,39	9,98	6,11	14,74	15,20	2,95	2,57	0,59	5,42	13,12
X36	C12,D12	2,24	2,18	3,50	9,18	2,40	20,87	7,95	1,99	16,44	12,41	4,29	8,52	20,20	0,00	11,85	8,32	1,84	12,48	11,26	5,66	2,72	8,13	10,10	7,44	5,66	0,00	3,63	16,32	13,69	7,61	14,94	28,28	5,46	7,25	6,15	10,80	12,25	9,24	2,35	10,06	4,69	6,53	0,92	3,52	1,46	24,97	9,66	18,25
X37	E12,F12	11,35	3,78	1,51	9,43	7,95	6,96	0,45	9,90	5,24	1,99	4,29	10,25	2,40	0,00	13,16	6,15	1,70	14,78	0,00	2,77	7,60	2,23	0,00	10,88	5,24	7,44	14,89	3,77	8,84	4,59	0,32	0,00	0,44	11,28	5,66	3,97	3,75	0,44	1,28	7,83	1,80	6,73	1,69	0,00	13,77	2,76	1,90	24,75
X38	G12,H12	1,10	6,56	2,30	17,25	3,51	15,71	1,11	18,34	5,24	7,86	15,71	10,88	2,57	4,29	24,89	7,86	7,95	5,44	2,32	0,00	0,78	0,10	0,00	0,00	10,88	7,44	6,73	6,83	12,86	5,28	4,26	8,52	2,05	19,58	7,44	2,15	0,66	7,25	2,81	11,96	5,27	18,37	6,43	5,13	4,20	8,29	0,59	2,32
*** = Value not available; --- = Designated as an outlier
*Value = Value extrapolated beyond standard range
OOR = Out of Range; OOR> = Out of Range Above; OOR< = Out of Range Below
Exp Conc = Expected Concentration; Obs Conc = Observed Concentration

## Sheet: Conc in Range
File Name: C:\Users\u015239\OneDrive - Bio-Rad Laboratories Inc\Documents\Customers\Customers - Norway\OUS - Saima Farooqi\NIPU plate 2 rerun.rbx
Acquisition Date: 09-dec-2021, 06:06
Reader Serial Number: LX10017068422
Plate ID:
RP1 PMT (Volts): 584,13
RP1 Target: 3672
		Hu b-NGF (46)	Hu CTACK (72)	Hu Eotaxin (43)	Hu FGF basic (44)	Hu G-CSF (57)	Hu GM-CSF (34)	Hu GRO-a (61)	Hu HGF (62)	Hu IFN-a2 (20)	Hu IFN-g (21)	Hu IL-1a (63)	Hu IL-1b (39)	Hu IL-1ra (25)	Hu IL-2 (38)	Hu IL-2Ra (13)	Hu IL-3 (64)	Hu IL-4 (52)	Hu IL-5 (33)	Hu IL-6 (19)	Hu IL-7 (74)	Hu IL-8 (54)	Hu IL-9 (77)	Hu IL-10 (56)	Hu IL-12(p70) (75)	Hu IL-12(p40) (28)	Hu IL-13 (51)	Hu IL-15 (73)	Hu IL-16 (27)	Hu IL-17A (76)	Hu IL-18 (42)	Hu IP-10 (48)	Hu LIF (29)	Hu M-CSF (67)	Hu MCP-1(MCAF) (53)	Hu MCP-3 (26)	Hu MIF (35)	Hu MIG (14)	Hu MIP-1a (55)	Hu MIP-1b (18)	Hu PDGF-bb (47)	Hu RANTES (37)	Hu SCF (65)	Hu SCGF-b (78)	Hu SDF-1a (22)	Hu TNF-a (36)	Hu TNF-b (30)	Hu TRAIL (66)	Hu VEGF (45)
Type	Well	Conc in Range	Conc in Range	Conc in Range	Conc in Range	Conc in Range	Conc in Range	Conc in Range	Conc in Range	Conc in Range	Conc in Range	Conc in Range	Conc in Range	Conc in Range	Conc in Range	Conc in Range	Conc in Range	Conc in Range	Conc in Range	Conc in Range	Conc in Range	Conc in Range	Conc in Range	Conc in Range	Conc in Range	Conc in Range	Conc in Range	Conc in Range	Conc in Range	Conc in Range	Conc in Range	Conc in Range	Conc in Range	Conc in Range	Conc in Range	Conc in Range	Conc in Range	Conc in Range	Conc in Range	Conc in Range	Conc in Range	Conc in Range	Conc in Range	Conc in Range	Conc in Range	Conc in Range	Conc in Range	Conc in Range	Conc in Range
B	B3,B4
S1	A1,A2	5561,51		1618,96		98940,70	5901,60		193018,26		5161,21	55121,25	4473,71	143340,16			1377,97		100493,49	5374,85		15885,64	22286,20	18398,99	29694,37	274537,10	3815,54	192734,08	23179,50	46445,75	14957,04		55342,15	8197,22		3737,17	36120,19	18410,76					31989,88		54676,66	OOR >	17804,09	12015,07
S2	B1,B2	1412,57	5905,06	429,39		21440,21	1571,27		53854,78	6902,69	1306,72	14423,92	1182,47	38570,54	3974,01	3095,68	346,93	1060,38	28890,18	1436,79	10239,25	3221,66	5134,76	4289,06	7743,37	62946,06	982,91	73269,62	5441,92	11622,41	3921,44	7463,69	17193,20	2370,75	2253,65	976,13	11228,56	6615,04	299,85	2160,66	13903,04	3682,36	8170,29	734425,00	14093,87	OOR >	4877,11	3554,69	22005,79
S3	C1,C2	347,13	1472,07	101,91	4041,96	6153,83	377,20	23200,33	12485,91	1442,82	320,11	3399,32	283,85	9418,45	974,18	772,46	85,85	258,66	6980,35	319,40	2504,51	873,68	1321,36	1096,33	1830,71	16736,95	237,11	15071,55	1399,05	2857,89	924,74	1843,56	4080,64	544,89	565,20	238,25	2316,75	1401,67	76,44	531,10	3412,62	923,19	1990,14	185346,04	2803,05	4601,04	1119,29	819,98	5455,45
S4	D1,D2	82,66	368,71	26,74	995,16	1433,28	98,95	5596,71	3325,47	382,30	81,55	893,91	72,65	2364,05	252,26	194,18	21,64	66,06	1801,41	95,45	642,85	220,22	333,06	283,16	484,17	3972,17	61,00	3942,26	344,54	741,85	242,05	458,85	1048,71	147,95	139,82	60,69	617,54	374,62	18,71	135,84	879,53	229,35	510,58	46121,72	847,59	1120,21	303,35	215,56	1380,89
S5	E1,E2	24,60	92,30	6,55	254,54	347,24	23,00	1406,74	793,97	88,17	20,29	228,75	18,58	590,41	60,55	47,70	5,40	16,11	427,03	19,68	154,31	52,90	80,62	63,53	116,32	1001,39	15,19	970,95	85,77	178,71	59,22	118,80	254,12	34,18	36,16	14,82	154,98	89,50	4,75	32,65	215,27	57,89	126,41	11629,89	190,49	376,08	69,88	52,67	337,22
S6	F1,F2	5,07	22,54	1,58	61,47	98,91	6,26	350,65	203,14	24,11	4,99	51,84	4,12	147,67	15,57	12,44	1,35	4,15	112,75	5,73	41,18	13,05	21,24	17,98	29,46	263,01	3,70	242,16	22,44	44,12	15,08	28,13	63,40	8,76	8,38	3,81	38,06	23,08	1,18	8,79	53,03	14,36	30,72	2725,42	50,37	68,71	19,04	12,36	91,60
S7	G1,G2		6,11	0,43	17,01	20,72	1,46	90,52	49,53	6,26	1,30	12,94	1,39		3,90	2,83	0,33	1,00	24,33	1,32	9,13	3,88	5,07	4,68	7,28	62,28	0,96	70,44	5,01	12,08	3,45	7,65	17,62	2,35	2,21	0,92	9,69	5,41	0,29	1,92	14,29	3,04	8,21	893,65	11,93	18,25	4,22	3,82	15,92
S8	H1,H2		1,26	0,10	OOR <	6,17		98,29	12,75	OOR <	0,30	4,35	0,29		0,94	0,83	0,09		32,49	0,30	2,90	0,69	1,20	0,85	1,97		0,23	OOR <	1,53	2,61	1,07	1,49	3,45	0,49	2,56			1,67	0,09			3,96	1,91			5,44	1,22
S9	A3,A4		0,43					OOR <				0,86	OOR <						OOR <						0,39					0,76					OOR <							OOR <				0,95
X1	C3,D3	OOR <	917,03	18,41	OOR <	91,24	OOR <	1020,39	1374,42	OOR <	2,41	OOR <	OOR <	OOR <	OOR <	217,44	OOR <	OOR <	OOR <	6,93	OOR <	OOR <	544,76	OOR <	OOR <	OOR <	OOR <	OOR <	62,40	3,33	175,82	714,39	149,73	54,00	23,70	OOR <	310,25	1323,82	3,77	234,21	3863,36	11903,59	126,82	158574,74	782,16	43,54	969,28	44,95	OOR <
X2	E3,F3	OOR <	1017,50	36,59	OOR <	125,34	OOR <	1209,99	986,13	OOR <	3,39	OOR <	1,80	1404,22	OOR <	258,95	OOR <	OOR <	OOR <	2,14	OOR <	11,22	558,36	6,11	OOR <	OOR <	OOR <	OOR <	60,60	3,33	181,46	1259,36	159,51	45,17	30,58	OOR <	610,51	3351,71	6,74	251,86	3579,34	13619,32	146,92	137509,88	964,58	56,88	853,73	72,15	OOR <
X3	G3,H3	OOR <	959,47	59,67	OOR <	121,69	OOR <	1160,47	702,68	OOR <	2,82	OOR <	1,80	OOR <	OOR <	197,49	OOR <	OOR <	OOR <	1,31	OOR <	25,03	596,70	OOR <	OOR <	OOR <	OOR <	OOR <	44,96	8,56	104,05	763,30	162,30	26,93	23,70	OOR <	307,50	4440,31	4,86	257,04	2427,54	12862,93	137,13	120472,49	846,98	48,92	866,44	55,50	OOR <
X4	C4,D4	OOR <	787,20	71,54	OOR <	150,61	OOR <	1110,41	705,70	OOR <	OOR <	OOR <	1,43	OOR <	OOR <	155,46	OOR <	OOR <	OOR <	12,35	OOR <	34,41	567,84	11,86	OOR <	OOR <	0,92	OOR <	42,11	6,92	262,55	672,34	170,62	48,72	53,75	OOR <	274,64	2925,93	5,19	253,88	1941,38	11750,82	135,91	115881,85	683,18	43,54	831,10	42,46	OOR <
X5	E4,F4	OOR <	935,56	56,52	OOR <	37,59	OOR <	724,55	353,04	OOR <	OOR <	OOR <	1,71	OOR <	OOR <	111,37	OOR <	OOR <	OOR <	7,65	OOR <	6,15	474,72	OOR <	OOR <	OOR <	OOR <	OOR <	47,31	4,72	66,57	272,40	23,87	11,58	54,24	OOR <	1073,43	314,53	2,22	187,30	2056,56	4642,45	74,06	126771,53	854,99	25,80	785,92	49,27	OOR <
X6	G4,H4	OOR <	1250,83	38,17	OOR <	38,42	OOR <	947,27	359,24	OOR <	2,32	OOR <	1,33	OOR <	OOR <	171,22	OOR <	OOR <	OOR <	4,69	OOR <	10,81	452,44	4,57	OOR <	OOR <	OOR <	OOR <	91,45	3,61	90,67	931,24	46,14	15,02	48,56	OOR <	384,63	1259,05	2,48	201,36	1636,93	4099,33	78,60	129290,73	873,55	37,54	749,90	52,41	OOR <
X7	A5,B5	OOR <	799,43	30,81	OOR <	33,36	OOR <	929,66	270,54	OOR <	1,30	OOR <	OOR <	OOR <	OOR <	103,33	OOR <	OOR <	OOR <	OOR <	OOR <	4,47	501,09	OOR <	OOR <	OOR <	OOR <	OOR <	30,39	3,89	67,35	606,32	20,57	11,58	27,53	OOR <	240,21	1159,59	2,28	226,82	2139,72	11949,51	55,73	103672,91	704,27	38,64	971,28	36,39	OOR <
X8	C5,D5	OOR <	767,21	26,65	OOR <	49,94	OOR <	1010,30	284,61	OOR <	OOR <	OOR <	OOR <	OOR <	OOR <	115,84	OOR <	OOR <	OOR <	OOR <	OOR <	6,29	565,78	OOR <	OOR <	OOR <	OOR <	OOR <	35,84	4,16	83,68	681,74	36,74	12,99	48,05	OOR <	333,28	1433,75	2,83	253,50	2616,29	12813,57	56,50	122589,48	692,47	39,74	912,60	40,91	OOR <
X9	E5,F5	OOR <	1050,15	38,36	OOR <	103,98	OOR <	769,97	2152,57	OOR <	5,45	OOR <	1,89	OOR <	OOR <	245,28	OOR <	OOR <	OOR <	16,43	OOR <	30,78	511,81	OOR <	OOR <	OOR <	OOR <	OOR <	71,26	5,27	224,93	704,44	36,74	65,99	72,76	6,75	612,60	371,67	7,48	222,64	1697,90	6639,30	65,95	131558,48	792,67	40,83	781,16	17,70	OOR <
X10	G5,H5	OOR <	887,17	21,91	OOR <	166,27	OOR <	1042,22	1691,70	OOR <	5,22	OOR <	1,33	OOR <	OOR <	224,35	OOR <	OOR <	OOR <	15,16	OOR <	35,32	546,82	3,41	OOR <	OOR <	OOR <	OOR <	64,19	4,16	198,98	750,75	23,87	39,23	47,80	4,64	351,84	1458,79	7,65	237,68	2635,49	13033,54	58,29	168954,40	744,71	48,38	827,13	24,51	OOR <
X11	A6,B6	OOR <	975,61	104,15	80,13	280,67	OOR <	872,10	4842,36	OOR <	7,91	6,25	2,24	OOR <	OOR <	464,00	OOR <	5,77	OOR <	12,13	OOR <	37,78	492,85	9,95	OOR <	458,11	0,92	OOR <	76,49	8,56	387,51	1674,38	39,90	73,61	69,03	OOR <	561,99	1291,03	10,79	269,70	2142,92	7323,20	100,12	218440,71	791,83	41,37	758,61	65,78	OOR <
X12	C6,D6	OOR <	684,23	54,26	OOR <	114,35	OOR <	1051,98	908,48	OOR <	2,41	OOR <	OOR <	OOR <	OOR <	83,13	OOR <	OOR <	OOR <	3,09	OOR <	19,64	562,07	OOR <	OOR <	OOR <	OOR <	OOR <	53,33	3,05	139,52	403,57	27,14	23,25	161,09	OOR <	547,75	328,13	5,67	275,24	2469,12	12222,13	82,87	200563,78	846,56	30,89	916,19	35,79	OOR <
X13	E6,F6	OOR <	439,04	45,41	OOR <	235,83	OOR <	890,97	1097,75	OOR <	5,84	OOR <	OOR <	OOR <	OOR <	231,55	OOR <	OOR <	OOR <	4,61	OOR <	49,10	508,51	OOR <	OOR <	OOR <	OOR <	OOR <	56,08	4,72	213,41	1432,21	36,74	40,90	285,48	OOR <	586,63	1189,23	11,48	265,52	2347,58	11736,65	104,59	241980,84	818,77	48,38	823,17	19,57	OOR <
X14	G6,H6	OOR <	428,49	58,42	OOR <	235,83	OOR <	960,24	1653,62	OOR <	5,76	OOR <	1,14	682,43	OOR <	209,30	OOR <	OOR <	OOR <	43,35	OOR <	45,51	649,56	6,50	OOR <	OOR <	OOR <	OOR <	84,67	6,92	247,64	1495,32	31,97	51,66	293,88	OOR <	906,42	904,53	10,62	261,44	2693,10	13044,03	133,46	253543,99	926,39	47,31	865,25	OOR <	OOR <
X15	A7,B7	OOR <	1396,25	31,61	70,61	35,06	OOR <	966,65	468,58	OOR <	OOR <	58,59	1,80	OOR <	OOR <	96,54	OOR <	OOR <	OOR <	2,43	OOR <	4,89	501,92	OOR <	OOR <	OOR <	2,79	OOR <	53,33	5,82	107,74	397,65	23,87	27,54	40,75	OOR <	584,57	395,00	2,88	233,24	2213,28	12738,91	45,40	166117,71	817,92	41,91	804,14	23,19	OOR <
X16	C7,D7	OOR <	1355,44	27,50	OOR <	90,48	OOR <	1012,33	833,59	OOR <	4,90	OOR <	OOR <	OOR <	OOR <	407,25	OOR <	OOR <	OOR <	3,55	OOR <	14,18	543,12	4,95	OOR <	OOR <	OOR <	OOR <	74,76	3,89	130,80	808,38	23,87	33,23	32,35	OOR <	1414,28	1446,98	5,07	215,68	2667,50	12631,50	71,53	188233,35	800,67	43,54	848,17	18,87	OOR <
X17	E7,F7	OOR <	1173,90	54,14	OOR <	60,35	OOR <	1063,56	773,51	OOR <	1,73	OOR <	OOR <	OOR <	OOR <	240,81	OOR <	OOR <	OOR <	OOR <	OOR <	15,52	485,85	8,80	OOR <	OOR <	2,03	OOR <	124,74	6,10	163,00	666,04	33,57	30,82	32,64	OOR <	1503,33	966,05	3,22	237,94	3206,11	OOR >	74,56	168283,15	790,15	41,91	873,20	20,94	OOR <
X18	G7,H7	OOR <	1754,15	49,19	OOR <	24,70	OOR <	727,48	400,95	OOR <	OOR <	OOR <	OOR <	OOR <	OOR <	55,96	OOR <	OOR <	OOR <	OOR <	OOR <	6,01	482,55	OOR <	OOR <	OOR <	OOR <	OOR <	77,36	4,16	91,06	288,68	39,90	21,40	44,20	OOR <	454,48	237,58	2,31	215,28	3141,89	3679,35	87,14	202290,22	815,40	29,77	704,84	42,07	OOR <
X19	A8,B8	OOR <	2167,12	38,17	OOR <	42,58	OOR <	681,99	573,91	OOR <	OOR <	OOR <	OOR <	903,63	OOR <	89,69	OOR <	OOR <	OOR <	3,19	OOR <	8,09	434,69	OOR <	OOR <	OOR <	OOR <	OOR <	111,37	6,37	131,77	949,13	23,87	26,93	29,98	OOR <	914,80	1518,55	4,67	217,65	3508,46	3798,84	61,87	218773,87	966,70	32,57	641,67	43,42	OOR <
X20	C8,D8	OOR <	1509,25	44,39	OOR <	78,29	OOR <	955,94	454,78	OOR <	OOR <	OOR <	OOR <	OOR <	OOR <	97,51	OOR <	OOR <	OOR <	OOR <	OOR <	16,45	574,43	OOR <	OOR <	OOR <	OOR <	OOR <	42,11	4,72	103,28	1126,51	20,57	22,51	16,72	OOR <	308,42	2773,63	4,06	253,37	4310,47	12498,59	57,78	207498,33	805,72	35,89	984,48	51,49	OOR <
X21	E8,F8	OOR <	1202,53	24,99	OOR <	93,50	OOR <	904,84	529,74	OOR <	4,35	OOR <	OOR <	OOR <	OOR <	112,01	OOR <	OOR <	OOR <	2,62	OOR <	3,34	619,39	OOR <	OOR <	OOR <	OOR <	OOR <	41,63	OOR <	65,60	362,27	OOR <	34,68	18,55	OOR <	282,83	535,70	4,79	264,52	2737,93	12604,47	124,36	172266,22	796,88	26,94	897,47	43,23	OOR <
X22	G8,H8	OOR <	1226,66	34,25	OOR <	174,75	OOR <	1022,40	708,72	OOR <	2,24	OOR <	2,07	OOR <	OOR <	244,09	OOR <	OOR <	OOR <	11,17	OOR <	6,57	554,24	4,18	OOR <	OOR <	OOR <	OOR <	76,49	5,27	175,82	1985,94	27,14	65,42	20,32	OOR <	1040,34	4086,06	10,07	266,27	2104,54	12898,37	158,63	181440,31	1025,56	38,09	811,27	78,89	OOR <
X23	A9,B9	OOR <	975,31	35,84	OOR <	86,69	OOR <	987,70	417,89	OOR <	OOR <	OOR <	1,52	OOR <	OOR <	107,52	OOR <	OOR <	OOR <	OOR <	OOR <	OOR <	539,41	OOR <	OOR <	OOR <	OOR <	OOR <	34,36	3,05	117,04	794,19	OOR <	40,42	14,81	OOR <	270,10	1724,67	5,25	253,75	2283,63	11811,63	117,21	162724,41	754,81	38,64	826,34	45,14	OOR <
X24	C9,D9	OOR <	781,83	119,32	OOR <	72,11	OOR <	953,78	450,17	OOR <	OOR <	OOR <	1,14	OOR <	OOR <	76,18	OOR <	OOR <	OOR <	OOR <	OOR <	6,01	573,61	OOR <	OOR <	OOR <	OOR <	OOR <	35,35	5,27	50,56	185,77	13,81	22,51	54,24	OOR <	259,21	93,55	2,42	268,27	1074,61	14077,64	107,32	147069,74	773,74	32,57	963,28	34,98	OOR <
X25	E9,F9	OOR <	844,19	106,92	OOR <	95,00	OOR <	966,65	479,30	OOR <	1,64	OOR <	OOR <	OOR <	OOR <	166,60	OOR <	OOR <	OOR <	OOR <	OOR <	19,50	593,40	OOR <	OOR <	OOR <	OOR <	OOR <	45,43	4,72	110,06	655,80	13,81	30,09	50,56	OOR <	421,68	822,35	4,32	261,13	1295,50	13248,50	113,26	159035,05	839,82	38,09	889,11	44,57	OOR <
X26	G9,H9	OOR <	945,42	63,31	OOR <	96,51	OOR <	1069,30	683,05	OOR <	2,41	OOR <	1,80	OOR <	OOR <	212,92	OOR <	OOR <	OOR <	4,26	OOR <	11,49	600,82	OOR <	OOR <	OOR <	OOR <	OOR <	47,77	5,27	115,10	690,41	20,57	29,48	29,37	OOR <	358,36	1174,68	4,27	250,84	1476,19	13772,39	107,82	157297,04	788,05	39,19	1026,97	36,59	OOR <
X27	A10,B10	OOR <	703,34	28,04	OOR <	29,94	OOR <	987,70	359,24	OOR <	1,30	OOR <	OOR <	OOR <	OOR <	45,93	OOR <	OOR <	OOR <	OOR <	OOR <	OOR <	482,14	OOR <	OOR <	OOR <	OOR <	OOR <	37,78	OOR <	37,20	388,70	25,51	10,29	34,09	OOR <	352,77	133,32	2,10	255,97	2891,69	13487,98	40,19	143726,34	721,13	28,07	916,59	16,27	OOR <
X28	C10,D10	OOR <	915,54	28,37	OOR <	53,17	OOR <	1144,63	433,28	OOR <	2,41	OOR <	OOR <	OOR <	OOR <	93,61	OOR <	OOR <	OOR <	OOR <	OOR <	3,19	578,14	OOR <	OOR <	OOR <	OOR <	OOR <	39,72	OOR <	79,61	1279,37	20,57	19,29	62,26	OOR <	469,10	521,95	3,47	248,43	3019,94	OOR >	43,84	149505,45	794,36	34,79	795,03	25,81	898,17
X29	E10,F10	OOR <	708,12	22,63	OOR <	144,16	OOR <	940,71	396,32	OOR <	OOR <	OOR <	1,14	OOR <	OOR <	104,95	OOR <	OOR <	OOR <	OOR <	OOR <	OOR <	519,63	3,41	OOR <	OOR <	OOR <	OOR <	37,78	OOR <	169,41	1068,85	23,87	30,94	48,56	OOR <	349,98	939,96	6,48	240,77	2066,16	11991,52	35,20	150419,82	697,53	33,12	783,94	38,37	OOR <
X30	G10,H10	OOR <	472,78	154,37	OOR <	56,38	OOR <	1000,10	608,85	OOR <	1,21	OOR <	OOR <	OOR <	OOR <	53,21	OOR <	OOR <	OOR <	2,14	OOR <	10,68	613,20	OOR <	OOR <	OOR <	OOR <	OOR <	47,31	8,56	77,66	139,53	62,96	29,61	72,54	OOR <	382,74	78,66	2,19	250,08	1389,18	12213,94	58,55	86337,00	665,43	26,94	853,33	23,41	OOR <
X31	A11,B11	OOR <	512,15	126,94	OOR <	229,66	OOR <	1028,39	499,19	OOR <	1,47	OOR <	1,24	OOR <	OOR <	157,32	OOR <	OOR <	OOR <	3,64	OOR <	10,95	540,64	3,41	OOR <	OOR <	OOR <	OOR <	55,16	11,81	370,91	2102,10	73,45	40,07	84,80	OOR <	492,69	2878,75	7,72	247,98	1934,98	14303,00	56,75	85971,80	807,40	39,19	745,55	39,74	OOR <
X32	C11,D11	OOR <	444,77	105,34	OOR <	53,17	OOR <	975,13	393,24	OOR <	OOR <	OOR <	OOR <	OOR <	OOR <	73,52	OOR <	OOR <	OOR <	OOR <	OOR <	3,34	582,68	OOR <	OOR <	OOR <	OOR <	OOR <	53,79	13,16	117,23	627,88	79,39	12,60	26,28	OOR <	475,95	1042,39	2,58	242,62	2075,76	14669,99	39,93	86128,35	710,18	37,00	883,14	OOR <	OOR <
X33	E11,F11	OOR <	727,52	50,73	OOR <	54,78	OOR <	968,78	503,78	OOR <	OOR <	OOR <	OOR <	OOR <	OOR <	57,32	OOR <	OOR <	OOR <	OOR <	OOR <	27,65	551,36	4,95	OOR <	OOR <	OOR <	OOR <	68,18	OOR <	73,19	742,86	OOR <	15,15	53,99	OOR <	594,91	321,48	3,51	228,83	2533,09	14084,89	61,87	155102,57	843,19	26,37	1065,97	16,75	OOR <
X34	G11,H11	OOR <	1231,19	143,98	OOR <	91,99	OOR <	1008,27	708,72	OOR <	1,90	OOR <	2,07	966,36	OOR <	73,52	OOR <	4,43	OOR <	OOR <	OOR <	23,19	563,72	3,41	OOR <	OOR <	OOR <	OOR <	129,15	6,37	80,38	1341,97	27,14	18,29	43,41	OOR <	929,22	1128,65	4,20	260,06	2510,70	OOR >	69,50	169212,71	1047,42	40,83	952,49	57,67	OOR <
X35	A12,B12	OOR <	1436,87	110,31	OOR <	148,47	OOR <	1086,32	534,31	OOR <	2,98	OOR <	1,14	1281,87	OOR <	111,69	OOR <	4,22	OOR <	OOR <	OOR <	21,62	589,69	8,03	OOR <	OOR <	OOR <	OOR <	97,33	7,47	207,95	6247,50	23,87	28,76	36,92	OOR <	590,76	8177,70	7,02	267,08	2792,37	OOR >	54,44	177987,98	982,87	36,44	829,91	47,78	OOR <
X36	C12,D12	OOR <	1153,43	30,49	OOR <	124,61	OOR <	981,44	387,06	OOR <	OOR <	OOR <	OOR <	OOR <	OOR <	96,54	OOR <	OOR <	OOR <	OOR <	OOR <	14,18	541,06	OOR <	OOR <	OOR <	OOR <	OOR <	27,35	3,05	43,70	271,15	13,81	15,15	31,76	OOR <	191,41	108,64	4,62	273,62	1553,40	11871,54	54,70	153421,03	753,55	29,20	925,75	32,95	OOR <
X37	E12,F12	OOR <	903,30	53,00	OOR <	147,03	OOR <	1067,39	630,08	OOR <	2,49	OOR <	OOR <	OOR <	OOR <	251,23	OOR <	OOR <	OOR <	3,55	OOR <	11,22	641,70	OOR <	OOR <	OOR <	OOR <	OOR <	49,64	3,61	106,96	921,36	27,14	26,07	33,80	OOR <	350,91	1595,15	6,32	278,34	1810,09	12430,78	74,06	172836,67	800,25	38,09	953,69	37,58	OOR <
X38	G12,H12	OOR <	1389,24	38,80	OOR <	128,98	OOR <	796,88	483,89	OOR <	2,65	OOR <	OOR <	OOR <	OOR <	141,75	OOR <	OOR <	OOR <	OOR <	OOR <	10,54	574,02	OOR <	OOR <	OOR <	OOR <	OOR <	47,31	4,16	63,65	539,58	50,77	20,53	42,62	OOR <	287,39	1110,97	6,23	271,45	1585,54	11258,49	72,79	158319,09	650,20	31,45	789,88	28,80	OOR <
*** = Value not available; --- = Designated as an outlier
*Value = Value extrapolated beyond standard range
OOR = Out of Range; OOR> = Out of Range Above; OOR< = Out of Range Below
Exp Conc = Expected Concentration; Obs Conc = Observed Concentration

## Sheet: Obs Conc
File Name: C:\Users\u015239\OneDrive - Bio-Rad Laboratories Inc\Documents\Customers\Customers - Norway\OUS - Saima Farooqi\NIPU plate 2 rerun.rbx
Acquisition Date: 09-dec-2021, 06:06
Reader Serial Number: LX10017068422
Plate ID:
RP1 PMT (Volts): 584,13
RP1 Target: 3672
		Hu b-NGF (46)	Hu CTACK (72)	Hu Eotaxin (43)	Hu FGF basic (44)	Hu G-CSF (57)	Hu GM-CSF (34)	Hu GRO-a (61)	Hu HGF (62)	Hu IFN-a2 (20)	Hu IFN-g (21)	Hu IL-1a (63)	Hu IL-1b (39)	Hu IL-1ra (25)	Hu IL-2 (38)	Hu IL-2Ra (13)	Hu IL-3 (64)	Hu IL-4 (52)	Hu IL-5 (33)	Hu IL-6 (19)	Hu IL-7 (74)	Hu IL-8 (54)	Hu IL-9 (77)	Hu IL-10 (56)	Hu IL-12(p70) (75)	Hu IL-12(p40) (28)	Hu IL-13 (51)	Hu IL-15 (73)	Hu IL-16 (27)	Hu IL-17A (76)	Hu IL-18 (42)	Hu IP-10 (48)	Hu LIF (29)	Hu M-CSF (67)	Hu MCP-1(MCAF) (53)	Hu MCP-3 (26)	Hu MIF (35)	Hu MIG (14)	Hu MIP-1a (55)	Hu MIP-1b (18)	Hu PDGF-bb (47)	Hu RANTES (37)	Hu SCF (65)	Hu SCGF-b (78)	Hu SDF-1a (22)	Hu TNF-a (36)	Hu TNF-b (30)	Hu TRAIL (66)	Hu VEGF (45)
Type	Well	Obs Conc	Obs Conc	Obs Conc	Obs Conc	Obs Conc	Obs Conc	Obs Conc	Obs Conc	Obs Conc	Obs Conc	Obs Conc	Obs Conc	Obs Conc	Obs Conc	Obs Conc	Obs Conc	Obs Conc	Obs Conc	Obs Conc	Obs Conc	Obs Conc	Obs Conc	Obs Conc	Obs Conc	Obs Conc	Obs Conc	Obs Conc	Obs Conc	Obs Conc	Obs Conc	Obs Conc	Obs Conc	Obs Conc	Obs Conc	Obs Conc	Obs Conc	Obs Conc	Obs Conc	Obs Conc	Obs Conc	Obs Conc	Obs Conc	Obs Conc	Obs Conc	Obs Conc	Obs Conc	Obs Conc	Obs Conc
B	B3,B4
S1	A1,A2	5561,51		1618,96		98940,70	5901,60		193018,26		5161,21	55121,25	4473,71	143340,16			1377,97		100493,49	5374,85		15885,64	22286,20	18398,99	29694,37	274537,10	3815,54	192734,08	23179,50	46445,75	14957,04		55342,15	8197,22		3737,17	36120,19	18410,76					31989,88		54676,66	51411,08	17804,09	12015,07
S2	B1,B2	1412,57	5905,06	429,39		21440,21	1571,27		53854,78	6902,69	1306,72	14423,92	1182,47	38570,54	3974,01	3095,68	346,93	1060,38	28890,18	1436,79	10239,25	3221,66	5134,76	4289,06	7743,37	62946,06	982,91	73269,62	5441,92	11622,41	3921,44	7463,69	17193,20	2370,75	2253,65	976,13	11228,56	6615,04	299,85	2160,66	13903,04	3682,36	8170,29	734425,00	14093,87	27380,53	4877,11	3554,69	22005,79
S3	C1,C2	347,13	1472,07	101,91	4041,96	6153,83	377,20	23200,33	12485,91	1442,82	320,11	3399,32	283,85	9418,45	974,18	772,46	85,85	258,66	6980,35	319,40	2504,51	873,68	1321,36	1096,33	1830,71	16736,95	237,11	15071,55	1399,05	2857,89	924,74	1843,56	4080,64	544,89	565,20	238,25	2316,75	1401,67	76,44	531,10	3412,62	923,19	1990,14	185346,04	2803,05	4601,04	1119,29	819,98	5455,45
S4	D1,D2	82,66	368,71	26,74	995,16	1433,28	98,95	5596,71	3325,47	382,30	81,55	893,91	72,65	2364,05	252,26	194,18	21,64	66,06	1801,41	95,45	642,85	220,22	333,06	283,16	484,17	3972,17	61,00	3942,26	344,54	741,85	242,05	458,85	1048,71	147,95	139,82	60,69	617,54	374,62	18,71	135,84	879,53	229,35	510,58	46121,72	847,59	1120,21	303,35	215,56	1380,89
S5	E1,E2	24,60	92,30	6,55	254,54	347,24	23,00	1406,74	793,97	88,17	20,29	228,75	18,58	590,41	60,55	47,70	5,40	16,11	427,03	19,68	154,31	52,90	80,62	63,53	116,32	1001,39	15,19	970,95	85,77	178,71	59,22	118,80	254,12	34,18	36,16	14,82	154,98	89,50	4,75	32,65	215,27	57,89	126,41	11629,89	190,49	376,08	69,88	52,67	337,22
S6	F1,F2	5,07	22,54	1,58	61,47	98,91	6,26	350,65	203,14	24,11	4,99	51,84	4,12	147,67	15,57	12,44	1,35	4,15	112,75	5,73	41,18	13,05	21,24	17,98	29,46	263,01	3,70	242,16	22,44	44,12	15,08	28,13	63,40	8,76	8,38	3,81	38,06	23,08	1,18	8,79	53,03	14,36	30,72	2725,42	50,37	68,71	19,04	12,36	91,60
S7	G1,G2		6,11	0,43	17,01	20,72	1,46	90,52	49,53	6,26	1,30	12,94	1,39		3,90	2,83	0,33	1,00	24,33	1,32	9,13	3,88	5,07	4,68	7,28	62,28	0,96	70,44	5,01	12,08	3,45	7,65	17,62	2,35	2,21	0,92	9,69	5,41	0,29	1,92	14,29	3,04	8,21	893,65	11,93	18,25	4,22	3,82	15,92
S8	H1,H2		1,26	0,10	1,30	6,17		98,29	12,75	0,79	0,30	4,35	0,29		0,94	0,83	0,09		32,49	0,30	2,90	0,69	1,20	0,85	1,97		0,23	OOR <	1,53	2,61	1,07	1,49	3,45	0,49	2,56			1,67	0,09			3,96	1,91			5,44	1,22
S9	A3,A4		0,43					OOR <				0,86	OOR <						OOR <						0,39					0,76					OOR <							OOR <				0,95
X1	C3,D3	*3,71	917,03	18,41	49,22	91,24	OOR <	1020,39	1374,42	OOR <	2,41	OOR <	0,74	*155,60	OOR <	217,44	OOR <	OOR <	OOR <	6,93	OOR <	*1,59	544,76	*1,45	OOR <	*159,62	*0,25	OOR <	62,40	3,33	175,82	714,39	149,73	54,00	23,70	OOR <	310,25	1323,82	3,77	234,21	3863,36	11903,59	126,82	158574,74	782,16	43,54	969,28	44,95	OOR <
X2	E3,F3	*9,24	1017,50	36,59	53,67	125,34	*1,86	1209,99	986,13	OOR <	3,39	OOR <	1,80	1404,22	OOR <	258,95	OOR <	*0,42	OOR <	2,14	OOR <	11,22	558,36	6,11	OOR <	*107,72	OOR <	OOR <	60,60	3,33	181,46	1259,36	159,51	45,17	30,58	OOR <	610,51	3351,71	6,74	251,86	3579,34	13619,32	146,92	137509,88	964,58	56,88	853,73	72,15	OOR <
X3	G3,H3	*7,66	959,47	59,67	41,76	121,69	*0,64	1160,47	702,68	OOR <	2,82	OOR <	1,80	OOR <	OOR <	197,49	OOR <	OOR <	OOR <	1,31	OOR <	25,03	596,70	OOR <	OOR <	*73,03	OOR <	OOR <	44,96	8,56	104,05	763,30	162,30	26,93	23,70	OOR <	307,50	4440,31	4,86	257,04	2427,54	12862,93	137,13	120472,49	846,98	48,92	866,44	55,50	OOR <
X4	C4,D4	*1,30	787,20	71,54	53,67	150,61	OOR <	1110,41	705,70	OOR <	*1,03	OOR <	1,43	*93,18	OOR <	155,46	OOR <	*3,45	OOR <	12,35	OOR <	34,41	567,84	11,86	OOR <	*73,03	0,92	OOR <	42,11	6,92	262,55	672,34	170,62	48,72	53,75	OOR <	274,64	2925,93	5,19	253,88	1941,38	11750,82	135,91	115881,85	683,18	43,54	831,10	42,46	OOR <
X5	E4,F4	OOR <	935,56	56,52	36,04	37,59	OOR <	724,55	353,04	OOR <	*0,57	OOR <	1,71	OOR <	OOR <	111,37	OOR <	*1,35	OOR <	7,65	OOR <	6,15	474,72	*2,63	OOR <	*30,39	OOR <	OOR <	47,31	4,72	66,57	272,40	23,87	11,58	54,24	OOR <	1073,43	314,53	2,22	187,30	2056,56	4642,45	74,06	126771,53	854,99	25,80	785,92	49,27	OOR <
X6	G4,H4	*0,98	1250,83	38,17	43,08	38,42	OOR <	947,27	359,24	OOR <	2,32	OOR <	1,33	OOR <	OOR <	171,22	OOR <	*1,35	OOR <	4,69	OOR <	10,81	452,44	4,57	OOR <	*97,97	*0,44	OOR <	91,45	3,61	90,67	931,24	46,14	15,02	48,56	OOR <	384,63	1259,05	2,48	201,36	1636,93	4099,33	78,60	129290,73	873,55	37,54	749,90	52,41	OOR <
X7	A5,B5	OOR <	799,43	30,81	37,54	33,36	OOR <	929,66	270,54	OOR <	1,30	OOR <	0,30	OOR <	OOR <	103,33	OOR <	OOR <	OOR <	OOR <	OOR <	4,47	501,09	*0,26	OOR <	*5,93	OOR <	OOR <	30,39	3,89	67,35	606,32	20,57	11,58	27,53	OOR <	240,21	1159,59	2,28	226,82	2139,72	11949,51	55,73	103672,91	704,27	38,64	971,28	36,39	OOR <
X8	C5,D5	OOR <	767,21	26,65	15,03	49,94	OOR <	1010,30	284,61	OOR <	*0,94	OOR <	0,30	OOR <	OOR <	115,84	OOR <	OOR <	OOR <	*0,20	OOR <	6,29	565,78	*1,85	OOR <	*18,72	*0,03	OOR <	35,84	4,16	83,68	681,74	36,74	12,99	48,05	OOR <	333,28	1433,75	2,83	253,50	2616,29	12813,57	56,50	122589,48	692,47	39,74	912,60	40,91	OOR <
X9	E5,F5	*14,34	1050,15	38,36	44,37	103,98	*4,28	769,97	2152,57	OOR <	5,45	OOR <	1,89	OOR <	OOR <	245,28	OOR <	*1,53	OOR <	16,43	OOR <	30,78	511,81	OOR <	OOR <	*231,58	OOR <	OOR <	71,26	5,27	224,93	704,44	36,74	65,99	72,76	6,75	612,60	371,67	7,48	222,64	1697,90	6639,30	65,95	131558,48	792,67	40,83	781,16	17,70	OOR <
X10	G5,H5	*7,27	887,17	21,91	59,79	166,27	*1,86	1042,22	1691,70	OOR <	5,22	OOR <	1,33	OOR <	OOR <	224,35	OOR <	OOR <	OOR <	15,16	OOR <	35,32	546,82	3,41	OOR <	*131,63	OOR <	OOR <	64,19	4,16	198,98	750,75	23,87	39,23	47,80	4,64	351,84	1458,79	7,65	237,68	2635,49	13033,54	58,29	168954,40	744,71	48,38	827,13	24,51	OOR <
X11	A6,B6	*0,24	975,61	104,15	80,13	280,67	*1,14	872,10	4842,36	OOR <	7,91	6,25	2,24	OOR <	OOR <	464,00	OOR <	5,77	OOR <	12,13	OOR <	37,78	492,85	9,95	OOR <	458,11	0,92	OOR <	76,49	8,56	387,51	1674,38	39,90	73,61	69,03	*3,17	561,99	1291,03	10,79	269,70	2142,92	7323,20	100,12	218440,71	791,83	41,37	758,61	65,78	OOR <
X12	C6,D6	OOR <	684,23	54,26	29,34	114,35	OOR <	1051,98	908,48	OOR <	2,41	OOR <	0,74	OOR <	OOR <	83,13	OOR <	OOR <	OOR <	3,09	OOR <	19,64	562,07	*0,26	OOR <	*62,76	*0,25	OOR <	53,33	3,05	139,52	403,57	27,14	23,25	161,09	OOR <	547,75	328,13	5,67	275,24	2469,12	12222,13	82,87	200563,78	846,56	30,89	916,19	35,79	OOR <
X13	E6,F6	OOR <	439,04	45,41	59,79	235,83	OOR <	890,97	1097,75	OOR <	5,84	OOR <	0,84	OOR <	OOR <	231,55	OOR <	OOR <	OOR <	4,61	OOR <	49,10	508,51	*1,45	OOR <	*83,12	OOR <	OOR <	56,08	4,72	213,41	1432,21	36,74	40,90	285,48	OOR <	586,63	1189,23	11,48	265,52	2347,58	11736,65	104,59	241980,84	818,77	48,38	823,17	19,57	OOR <
X14	G6,H6	OOR <	428,49	58,42	36,04	235,83	OOR <	960,24	1653,62	OOR <	5,76	OOR <	1,14	682,43	OOR <	209,30	OOR <	*1,53	OOR <	43,35	OOR <	45,51	649,56	6,50	OOR <	*150,36	OOR <	OOR <	84,67	6,92	247,64	1495,32	31,97	51,66	293,88	OOR <	906,42	904,53	10,62	261,44	2693,10	13044,03	133,46	253543,99	926,39	47,31	865,25	*12,29	OOR <
X15	A7,B7	*4,62	1396,25	31,61	70,61	35,06	*0,64	966,65	468,58	OOR <	OOR <	58,59	1,80	OOR <	OOR <	96,54	OOR <	OOR <	OOR <	2,43	OOR <	4,89	501,92	OOR <	OOR <	*227,18	2,79	OOR <	53,33	5,82	107,74	397,65	23,87	27,54	40,75	*1,14	584,57	395,00	2,88	233,24	2213,28	12738,91	45,40	166117,71	817,92	41,91	804,14	23,19	OOR <
X16	C7,D7	*0,82	1355,44	27,50	50,36	90,48	OOR <	1012,33	833,59	OOR <	4,90	OOR <	0,03	OOR <	OOR <	407,25	OOR <	OOR <	OOR <	3,55	OOR <	14,18	543,12	4,95	OOR <	*78,09	*0,44	OOR <	74,76	3,89	130,80	808,38	23,87	33,23	32,35	OOR <	1414,28	1446,98	5,07	215,68	2667,50	12631,50	71,53	188233,35	800,67	43,54	848,17	18,87	OOR <
X17	E7,F7	*0,38	1173,90	54,14	OOR <	60,35	OOR <	1063,56	773,51	OOR <	1,73	OOR <	0,84	OOR <	OOR <	240,81	OOR <	*0,94	OOR <	*0,74	OOR <	15,52	485,85	8,80	OOR <	*62,76	2,03	OOR <	124,74	6,10	163,00	666,04	33,57	30,82	32,64	OOR <	1503,33	966,05	3,22	237,94	3206,11	*15019,31	74,56	168283,15	790,15	41,91	873,20	20,94	OOR <
X18	G7,H7	OOR <	1754,15	49,19	25,41	24,70	*0,25	727,48	400,95	OOR <	*0,57	OOR <	0,84	OOR <	OOR <	55,96	OOR <	OOR <	OOR <	OOR <	OOR <	6,01	482,55	OOR <	OOR <	*18,72	OOR <	OOR <	77,36	4,16	91,06	288,68	39,90	21,40	44,20	OOR <	454,48	237,58	2,31	215,28	3141,89	3679,35	87,14	202290,22	815,40	29,77	704,84	42,07	OOR <
X19	A8,B8	OOR <	2167,12	38,17	11,17	42,58	OOR <	681,99	573,91	OOR <	*0,06	OOR <	1,04	903,63	OOR <	89,69	OOR <	OOR <	OOR <	3,19	OOR <	8,09	434,69	*2,63	OOR <	*12,54	OOR <	OOR <	111,37	6,37	131,77	949,13	23,87	26,93	29,98	OOR <	914,80	1518,55	4,67	217,65	3508,46	3798,84	61,87	218773,87	966,70	32,57	641,67	43,42	OOR <
X20	C8,D8	OOR <	1509,25	44,39	OOR <	78,29	OOR <	955,94	454,78	OOR <	*0,76	OOR <	0,03	OOR <	OOR <	97,51	OOR <	OOR <	OOR <	OOR <	OOR <	16,45	574,43	*2,24	OOR <	*67,92	OOR <	OOR <	42,11	4,72	103,28	1126,51	20,57	22,51	16,72	OOR <	308,42	2773,63	4,06	253,37	4310,47	12498,59	57,78	207498,33	805,72	35,89	984,48	51,49	OOR <
X21	E8,F8	OOR <	1202,53	24,99	5,22	93,50	OOR <	904,84	529,74	OOR <	4,35	OOR <	0,03	OOR <	OOR <	112,01	OOR <	OOR <	OOR <	2,62	OOR <	3,34	619,39	*0,26	OOR <	*83,12	OOR <	OOR <	41,63	*2,49	65,60	362,27	*12,08	34,68	18,55	OOR <	282,83	535,70	4,79	264,52	2737,93	12604,47	124,36	172266,22	796,88	26,94	897,47	43,23	OOR <
X22	G8,H8	*1,14	1226,66	34,25	50,36	174,75	OOR <	1022,40	708,72	OOR <	2,24	OOR <	2,07	OOR <	OOR <	244,09	OOR <	OOR <	OOR <	11,17	OOR <	6,57	554,24	4,18	OOR <	*18,72	OOR <	OOR <	76,49	5,27	175,82	1985,94	27,14	65,42	20,32	OOR <	1040,34	4086,06	10,07	266,27	2104,54	12898,37	158,63	181440,31	1025,56	38,09	811,27	78,89	OOR <
X23	A9,B9	OOR <	975,31	35,84	15,03	86,69	OOR <	987,70	417,89	OOR <	OOR <	OOR <	1,52	OOR <	OOR <	107,52	OOR <	OOR <	OOR <	*0,35	OOR <	*1,45	539,41	OOR <	OOR <	*24,64	OOR <	OOR <	34,36	3,05	117,04	794,19	*12,08	40,42	14,81	OOR <	270,10	1724,67	5,25	253,75	2283,63	11811,63	117,21	162724,41	754,81	38,64	826,34	45,14	OOR <
X24	C9,D9	OOR <	781,83	119,32	OOR <	72,11	*0,64	953,78	450,17	OOR <	*0,76	OOR <	1,14	OOR <	OOR <	76,18	OOR <	*3,79	OOR <	OOR <	OOR <	6,01	573,61	*1,06	OOR <	*36,01	OOR <	OOR <	35,35	5,27	50,56	185,77	13,81	22,51	54,24	OOR <	259,21	93,55	2,42	268,27	1074,61	14077,64	107,32	147069,74	773,74	32,57	963,28	34,98	OOR <
X25	E9,F9	OOR <	844,19	106,92	15,03	95,00	OOR <	966,65	479,30	OOR <	1,64	OOR <	0,74	OOR <	OOR <	166,60	OOR <	OOR <	OOR <	OOR <	OOR <	19,50	593,40	OOR <	OOR <	*18,72	OOR <	OOR <	45,43	4,72	110,06	655,80	13,81	30,09	50,56	OOR <	421,68	822,35	4,32	261,13	1295,50	13248,50	113,26	159035,05	839,82	38,09	889,11	44,57	OOR <
X26	G9,H9	OOR <	945,42	63,31	38,99	96,51	*1,59	1069,30	683,05	OOR <	2,41	OOR <	1,80	OOR <	OOR <	212,92	OOR <	OOR <	OOR <	4,26	OOR <	11,49	600,82	OOR <	OOR <	*73,03	OOR <	OOR <	47,77	5,27	115,10	690,41	20,57	29,48	29,37	OOR <	358,36	1174,68	4,27	250,84	1476,19	13772,39	107,82	157297,04	788,05	39,19	1026,97	36,59	OOR <
X27	A10,B10	OOR <	703,34	28,04	OOR <	29,94	OOR <	987,70	359,24	OOR <	1,30	OOR <	OOR <	OOR <	OOR <	45,93	OOR <	OOR <	OOR <	OOR <	OOR <	*1,15	482,14	OOR <	OOR <	*24,64	OOR <	OOR <	37,78	*2,49	37,20	388,70	25,51	10,29	34,09	OOR <	352,77	133,32	2,10	255,97	2891,69	13487,98	40,19	143726,34	721,13	28,07	916,59	16,27	OOR <
X28	C10,D10	*1,46	915,54	28,37	23,22	53,17	OOR <	1144,63	433,28	OOR <	2,41	OOR <	0,94	OOR <	OOR <	93,61	OOR <	OOR <	OOR <	*0,20	OOR <	3,19	578,14	*0,26	OOR <	*36,01	OOR <	OOR <	39,72	*1,92	79,61	1279,37	20,57	19,29	62,26	OOR <	469,10	521,95	3,47	248,43	3019,94	*15126,83	43,84	149505,45	794,36	34,79	795,03	25,81	898,17
X29	E10,F10	OOR <	708,12	22,63	15,03	144,16	OOR <	940,71	396,32	OOR <	*0,76	OOR <	1,14	OOR <	OOR <	104,95	OOR <	OOR <	OOR <	OOR <	OOR <	*1,74	519,63	3,41	OOR <	*57,55	OOR <	OOR <	37,78	*2,21	169,41	1068,85	23,87	30,94	48,56	OOR <	349,98	939,96	6,48	240,77	2066,16	11991,52	35,20	150419,82	697,53	33,12	783,94	38,37	OOR <
X30	G10,H10	OOR <	472,78	154,37	OOR <	56,38	OOR <	1000,10	608,85	OOR <	1,21	OOR <	OOR <	OOR <	OOR <	53,21	OOR <	*2,97	OOR <	2,14	OOR <	10,68	613,20	OOR <	OOR <	*24,64	OOR <	OOR <	47,31	8,56	77,66	139,53	62,96	29,61	72,54	OOR <	382,74	78,66	2,19	250,08	1389,18	12213,94	58,55	86337,00	665,43	26,94	853,33	23,41	OOR <
X31	A11,B11	OOR <	512,15	126,94	OOR <	229,66	OOR <	1028,39	499,19	OOR <	1,47	OOR <	1,24	*565,40	OOR <	157,32	OOR <	*2,30	OOR <	3,64	OOR <	10,95	540,64	3,41	OOR <	*93,06	OOR <	OOR <	55,16	11,81	370,91	2102,10	73,45	40,07	84,80	OOR <	492,69	2878,75	7,72	247,98	1934,98	14303,00	56,75	85971,80	807,40	39,19	745,55	39,74	OOR <
X32	C11,D11	*0,67	444,77	105,34	OOR <	53,17	OOR <	975,13	393,24	OOR <	*0,17	OOR <	0,03	OOR <	OOR <	73,52	OOR <	OOR <	OOR <	OOR <	OOR <	3,34	582,68	*0,26	OOR <	*41,52	OOR <	OOR <	53,79	13,16	117,23	627,88	79,39	12,60	26,28	OOR <	475,95	1042,39	2,58	242,62	2075,76	14669,99	39,93	86128,35	710,18	37,00	883,14	*7,68	OOR <
X33	E11,F11	OOR <	727,52	50,73	15,03	54,78	OOR <	968,78	503,78	OOR <	OOR <	OOR <	OOR <	*155,60	OOR <	57,32	OOR <	OOR <	OOR <	OOR <	OOR <	27,65	551,36	4,95	OOR <	*18,72	OOR <	OOR <	68,18	*1,35	73,19	742,86	*4,88	15,15	53,99	OOR <	594,91	321,48	3,51	228,83	2533,09	14084,89	61,87	155102,57	843,19	26,37	1065,97	16,75	OOR <
X34	G11,H11	*1,46	1231,19	143,98	36,04	91,99	*0,64	1008,27	708,72	OOR <	1,90	OOR <	2,07	966,36	OOR <	73,52	OOR <	4,43	OOR <	OOR <	OOR <	23,19	563,72	3,41	OOR <	*57,55	OOR <	OOR <	129,15	6,37	80,38	1341,97	27,14	18,29	43,41	OOR <	929,22	1128,65	4,20	260,06	2510,70	*16518,42	69,50	169212,71	1047,42	40,83	952,49	57,67	OOR <
X35	A12,B12	*0,82	1436,87	110,31	38,99	148,47	*0,98	1086,32	534,31	OOR <	2,98	OOR <	1,14	1281,87	OOR <	111,69	OOR <	4,22	OOR <	*0,02	OOR <	21,62	589,69	8,03	OOR <	*52,28	*0,25	OOR <	97,33	7,47	207,95	6247,50	23,87	28,76	36,92	OOR <	590,76	8177,70	7,02	267,08	2792,37	*16277,78	54,44	177987,98	982,87	36,44	829,91	47,78	OOR <
X36	C12,D12	OOR <	1153,43	30,49	18,14	124,61	OOR <	981,44	387,06	OOR <	OOR <	OOR <	0,63	OOR <	OOR <	96,54	OOR <	OOR <	OOR <	OOR <	OOR <	14,18	541,06	OOR <	OOR <	*30,39	OOR <	OOR <	27,35	3,05	43,70	271,15	13,81	15,15	31,76	OOR <	191,41	108,64	4,62	273,62	1553,40	11871,54	54,70	153421,03	753,55	29,20	925,75	32,95	OOR <
X37	E12,F12	OOR <	903,30	53,00	41,76	147,03	OOR <	1067,39	630,08	OOR <	2,49	OOR <	OOR <	OOR <	OOR <	251,23	OOR <	OOR <	OOR <	3,55	OOR <	11,22	641,70	OOR <	OOR <	*52,28	OOR <	OOR <	49,64	3,61	106,96	921,36	27,14	26,07	33,80	OOR <	350,91	1595,15	6,32	278,34	1810,09	12430,78	74,06	172836,67	800,25	38,09	953,69	37,58	OOR <
X38	G12,H12	OOR <	1389,24	38,80	29,34	128,98	OOR <	796,88	483,89	OOR <	2,65	OOR <	0,03	OOR <	OOR <	141,75	OOR <	OOR <	OOR <	OOR <	OOR <	10,54	574,02	OOR <	OOR <	*41,52	OOR <	OOR <	47,31	4,16	63,65	539,58	50,77	20,53	42,62	OOR <	287,39	1110,97	6,23	271,45	1585,54	11258,49	72,79	158319,09	650,20	31,45	789,88	28,80	OOR <
*** = Value not available; --- = Designated as an outlier
*Value = Value extrapolated beyond standard range
OOR = Out of Range; OOR> = Out of Range Above; OOR< = Out of Range Below
Exp Conc = Expected Concentration; Obs Conc = Observed Concentration

## Sheet: Exp Conc
File Name: C:\Users\u015239\OneDrive - Bio-Rad Laboratories Inc\Documents\Customers\Customers - Norway\OUS - Saima Farooqi\NIPU plate 2 rerun.rbx
Acquisition Date: 09-dec-2021, 06:06
Reader Serial Number: LX10017068422
Plate ID:
RP1 PMT (Volts): 584,13
RP1 Target: 3672
		Hu b-NGF (46)	Hu CTACK (72)	Hu Eotaxin (43)	Hu FGF basic (44)	Hu G-CSF (57)	Hu GM-CSF (34)	Hu GRO-a (61)	Hu HGF (62)	Hu IFN-a2 (20)	Hu IFN-g (21)	Hu IL-1a (63)	Hu IL-1b (39)	Hu IL-1ra (25)	Hu IL-2 (38)	Hu IL-2Ra (13)	Hu IL-3 (64)	Hu IL-4 (52)	Hu IL-5 (33)	Hu IL-6 (19)	Hu IL-7 (74)	Hu IL-8 (54)	Hu IL-9 (77)	Hu IL-10 (56)	Hu IL-12(p70) (75)	Hu IL-12(p40) (28)	Hu IL-13 (51)	Hu IL-15 (73)	Hu IL-16 (27)	Hu IL-17A (76)	Hu IL-18 (42)	Hu IP-10 (48)	Hu LIF (29)	Hu M-CSF (67)	Hu MCP-1(MCAF) (53)	Hu MCP-3 (26)	Hu MIF (35)	Hu MIG (14)	Hu MIP-1a (55)	Hu MIP-1b (18)	Hu PDGF-bb (47)	Hu RANTES (37)	Hu SCF (65)	Hu SCGF-b (78)	Hu SDF-1a (22)	Hu TNF-a (36)	Hu TNF-b (30)	Hu TRAIL (66)	Hu VEGF (45)
Type	Well	Exp Conc	Exp Conc	Exp Conc	Exp Conc	Exp Conc	Exp Conc	Exp Conc	Exp Conc	Exp Conc	Exp Conc	Exp Conc	Exp Conc	Exp Conc	Exp Conc	Exp Conc	Exp Conc	Exp Conc	Exp Conc	Exp Conc	Exp Conc	Exp Conc	Exp Conc	Exp Conc	Exp Conc	Exp Conc	Exp Conc	Exp Conc	Exp Conc	Exp Conc	Exp Conc	Exp Conc	Exp Conc	Exp Conc	Exp Conc	Exp Conc	Exp Conc	Exp Conc	Exp Conc	Exp Conc	Exp Conc	Exp Conc	Exp Conc	Exp Conc	Exp Conc	Exp Conc	Exp Conc	Exp Conc	Exp Conc
B	B3,B4
S1	A1,A2	5588,00	23568,00	1672,00	64265,00	92708,00	6139,00	359793,00	206199,00	23703,00	5180,00	56205,00	4615,00	151187,00	15804,00	12372,00	1381,00	4182,00	112840,00	5475,00	40502,00	13811,00	21087,00	17492,00	30151,00	259773,00	3862,00	249528,00	22169,00	46344,00	15221,00	29652,00	66013,00	9025,00	9025,00	3844,00	39312,00	23305,00	1209,00	8569,00	55369,00	14739,00	32275,00	2,9577E+006	50373,00	77167,00	18601,00	13476,00	87702,00
S2	B1,B2	1397,00	5892,00	418,00	16066,25	23177,00	1534,75	89948,25	51549,75	5925,75	1295,00	14051,25	1153,75	37796,75	3951,00	3093,00	345,25	1045,50	28210,00	1368,75	10125,50	3452,75	5271,75	4373,00	7537,75	64943,25	965,50	62382,00	5542,25	11586,00	3805,25	7413,00	16503,25	2256,25	2256,25	961,00	9828,00	5826,25	302,25	2142,25	13842,25	3684,75	8068,75	739422,00	12593,25	19291,75	4650,25	3369,00	21925,50
S3	C1,C2	349,25	1473,00	104,50	4016,56	5794,25	383,69	22487,06	12887,44	1481,44	323,75	3512,81	288,44	9449,19	987,75	773,25	86,31	261,38	7052,50	342,19	2531,38	863,19	1317,94	1093,25	1884,44	16235,81	241,38	15595,50	1385,56	2896,50	951,31	1853,25	4125,81	564,06	564,06	240,25	2457,00	1456,56	75,56	535,56	3460,56	921,19	2017,19	184855,50	3148,31	4822,94	1162,56	842,25	5481,38
S4	D1,D2	87,31	368,25	26,13	1004,14	1448,56	95,92	5621,77	3221,86	370,36	80,94	878,20	72,11	2362,30	246,94	193,31	21,58	65,34	1763,13	85,55	632,84	215,80	329,48	273,31	471,11	4058,95	60,34	3898,88	346,39	724,13	237,83	463,31	1031,45	141,02	141,02	60,06	614,25	364,14	18,89	133,89	865,14	230,30	504,30	46213,88	787,08	1205,73	290,64	210,56	1370,34
S5	E1,E2	21,83	92,06	6,53	251,04	362,14	23,98	1405,44	805,46	92,59	20,23	219,55	18,03	590,57	61,73	48,33	5,39	16,34	440,78	21,39	158,21	53,95	82,37	68,33	117,78	1014,74	15,09	974,72	86,60	181,03	59,46	115,83	257,86	35,25	35,25	15,02	153,56	91,04	4,72	33,47	216,29	57,57	126,07	11553,47	196,77	301,43	72,66	52,64	342,59
S6	F1,F2	5,46	23,02	1,63	62,76	90,54	6,00	351,36	201,37	23,15	5,06	54,89	4,51	147,64	15,43	12,08	1,35	4,08	110,20	5,35	39,55	13,49	20,59	17,08	29,44	253,68	3,77	243,68	21,65	45,26	14,86	28,96	64,47	8,81	8,81	3,75	38,39	22,76	1,18	8,37	54,07	14,39	31,52	2888,37	49,19	75,36	18,17	13,16	85,65
S7	G1,G2	1,36	5,75	0,41	15,69	22,63	1,50	87,84	50,34	5,79	1,26	13,72	1,13	36,91	3,86	3,02	0,34	1,02	27,55	1,34	9,89	3,37	5,15	4,27	7,36	63,42	0,94	60,92	5,41	11,31	3,72	7,24	16,12	2,20	2,20	0,94	9,60	5,69	0,30	2,09	13,52	3,60	7,88	722,09	12,30	18,84	4,54	3,29	21,41
S8	H1,H2	0,34	1,44	0,10	3,92	5,66	0,37	21,96	12,59	1,45	0,32	3,43	0,28	9,23	0,96	0,76	0,08	0,26	6,89	0,33	2,47	0,84	1,29	1,07	1,84	15,86	0,24	15,23	1,35	2,83	0,93	1,81	4,03	0,55	0,55	0,23	2,40	1,42	0,07	0,52	3,38	0,90	1,97	180,52	3,07	4,71	1,14	0,82	5,35
S9	A3,A4	0,09	0,36	0,03	0,98	1,41	0,09	5,49	3,15	0,36	0,08	0,86	0,07	2,31	0,24	0,19	0,02	0,06	1,72	0,08	0,62	0,21	0,32	0,27	0,46	3,96	0,06	3,81	0,34	0,71	0,23	0,45	1,01	0,14	0,14	0,06	0,60	0,36	0,02	0,13	0,84	0,22	0,49	45,13	0,77	1,18	0,28	0,21	1,34
X1	C3,D3
X2	E3,F3
X3	G3,H3
X4	C4,D4
X5	E4,F4
X6	G4,H4
X7	A5,B5
X8	C5,D5
X9	E5,F5
X10	G5,H5
X11	A6,B6
X12	C6,D6
X13	E6,F6
X14	G6,H6
X15	A7,B7
X16	C7,D7
X17	E7,F7
X18	G7,H7
X19	A8,B8
X20	C8,D8
X21	E8,F8
X22	G8,H8
X23	A9,B9
X24	C9,D9
X25	E9,F9
X26	G9,H9
X27	A10,B10
X28	C10,D10
X29	E10,F10
X30	G10,H10
X31	A11,B11
X32	C11,D11
X33	E11,F11
X34	G11,H11
X35	A12,B12
X36	C12,D12
X37	E12,F12
X38	G12,H12
*** = Value not available; --- = Designated as an outlier
*Value = Value extrapolated beyond standard range
OOR = Out of Range; OOR> = Out of Range Above; OOR< = Out of Range Below
Exp Conc = Expected Concentration; Obs Conc = Observed Concentration

## Sheet: (Obs Exp) X 100
File Name: C:\Users\u015239\OneDrive - Bio-Rad Laboratories Inc\Documents\Customers\Customers - Norway\OUS - Saima Farooqi\NIPU plate 2 rerun.rbx
Acquisition Date: 09-dec-2021, 06:06
Reader Serial Number: LX10017068422
Plate ID:
RP1 PMT (Volts): 584,13
RP1 Target: 3672
		Hu b-NGF (46)	Hu CTACK (72)	Hu Eotaxin (43)	Hu FGF basic (44)	Hu G-CSF (57)	Hu GM-CSF (34)	Hu GRO-a (61)	Hu HGF (62)	Hu IFN-a2 (20)	Hu IFN-g (21)	Hu IL-1a (63)	Hu IL-1b (39)	Hu IL-1ra (25)	Hu IL-2 (38)	Hu IL-2Ra (13)	Hu IL-3 (64)	Hu IL-4 (52)	Hu IL-5 (33)	Hu IL-6 (19)	Hu IL-7 (74)	Hu IL-8 (54)	Hu IL-9 (77)	Hu IL-10 (56)	Hu IL-12(p70) (75)	Hu IL-12(p40) (28)	Hu IL-13 (51)	Hu IL-15 (73)	Hu IL-16 (27)	Hu IL-17A (76)	Hu IL-18 (42)	Hu IP-10 (48)	Hu LIF (29)	Hu M-CSF (67)	Hu MCP-1(MCAF) (53)	Hu MCP-3 (26)	Hu MIF (35)	Hu MIG (14)	Hu MIP-1a (55)	Hu MIP-1b (18)	Hu PDGF-bb (47)	Hu RANTES (37)	Hu SCF (65)	Hu SCGF-b (78)	Hu SDF-1a (22)	Hu TNF-a (36)	Hu TNF-b (30)	Hu TRAIL (66)	Hu VEGF (45)
Type	Well	(Obs/Exp) * 100	(Obs/Exp) * 100	(Obs/Exp) * 100	(Obs/Exp) * 100	(Obs/Exp) * 100	(Obs/Exp) * 100	(Obs/Exp) * 100	(Obs/Exp) * 100	(Obs/Exp) * 100	(Obs/Exp) * 100	(Obs/Exp) * 100	(Obs/Exp) * 100	(Obs/Exp) * 100	(Obs/Exp) * 100	(Obs/Exp) * 100	(Obs/Exp) * 100	(Obs/Exp) * 100	(Obs/Exp) * 100	(Obs/Exp) * 100	(Obs/Exp) * 100	(Obs/Exp) * 100	(Obs/Exp) * 100	(Obs/Exp) * 100	(Obs/Exp) * 100	(Obs/Exp) * 100	(Obs/Exp) * 100	(Obs/Exp) * 100	(Obs/Exp) * 100	(Obs/Exp) * 100	(Obs/Exp) * 100	(Obs/Exp) * 100	(Obs/Exp) * 100	(Obs/Exp) * 100	(Obs/Exp) * 100	(Obs/Exp) * 100	(Obs/Exp) * 100	(Obs/Exp) * 100	(Obs/Exp) * 100	(Obs/Exp) * 100	(Obs/Exp) * 100	(Obs/Exp) * 100	(Obs/Exp) * 100	(Obs/Exp) * 100	(Obs/Exp) * 100	(Obs/Exp) * 100	(Obs/Exp) * 100	(Obs/Exp) * 100	(Obs/Exp) * 100
B	B3,B4
S1	A1,A2	100		97		107	96		94		100	98	97	95			100		89	98		115	106	105	98	106	99	77	105	100	98		84	91		97	92	79					99		109	67	96	89
S2	B1,B2	101	100	103		93	102		104	116	101	103	102	102	101	100	100	101	102	105	101	93	97	98	103	97	102	117	98	100	103	101	104	105	100	102	114	114	99	101	100	100	101	99	112	142	105	106	100
S3	C1,C2	99	100	98	101	106	98	103	97	97	99	97	98	100	99	100	99	99	99	93	99	101	100	100	97	103	98	97	101	99	97	99	99	97	100	99	94	96	101	99	99	100	99	100	89	95	96	97	100
S4	D1,D2	95	100	102	99	99	103	100	103	103	101	102	101	100	102	100	100	101	102	112	102	102	101	104	103	98	101	101	99	102	102	99	102	105	99	101	101	103	99	101	102	100	101	100	108	93	104	102	101
S5	E1,E2	113	100	100	101	96	96	100	99	95	100	104	103	100	98	99	100	99	97	92	98	98	98	93	99	99	101	100	99	99	100	103	99	97	103	99	101	98	101	98	100	101	100	101	97	125	96	100	98
S6	F1,F2	93	98	97	98	109	104	100	101	104	99	94	92	100	101	103	100	102	102	107	104	97	103	105	100	104	98	99	104	97	101	97	98	99	95	102	99	101	100	105	98	100	97	94	102	91	105	94	107
S7	G1,G2		106	105	108	92	98	103	98	108	103	94	123		101	94	97	98	88	99	92	115	98	109	99	98	102	116	93	107	93	106	109	106	100	98	101	95	98	92	106	85	104	124	97	97	93	116	74
S8	H1,H2		88	97	33	109		448	101	55	95	127	101		97	110	108		472	90	117	82	93	80	107		98	***	113	92	115	82	86	89	464			117	120			440	97			116	108
S9	A3,A4		120					***				100	***						***						86					108					***							***				80
X1	C3,D3
X2	E3,F3
X3	G3,H3
X4	C4,D4
X5	E4,F4
X6	G4,H4
X7	A5,B5
X8	C5,D5
X9	E5,F5
X10	G5,H5
X11	A6,B6
X12	C6,D6
X13	E6,F6
X14	G6,H6
X15	A7,B7
X16	C7,D7
X17	E7,F7
X18	G7,H7
X19	A8,B8
X20	C8,D8
X21	E8,F8
X22	G8,H8
X23	A9,B9
X24	C9,D9
X25	E9,F9
X26	G9,H9
X27	A10,B10
X28	C10,D10
X29	E10,F10
X30	G10,H10
X31	A11,B11
X32	C11,D11
X33	E11,F11
X34	G11,H11
X35	A12,B12
X36	C12,D12
X37	E12,F12
X38	G12,H12
*** = Value not available; --- = Designated as an outlier
*Value = Value extrapolated beyond standard range
OOR = Out of Range; OOR> = Out of Range Above; OOR< = Out of Range Below
Exp Conc = Expected Concentration; Obs Conc = Observed Concentration

## Sheet: Dilution
File Name: C:\Users\u015239\OneDrive - Bio-Rad Laboratories Inc\Documents\Customers\Customers - Norway\OUS - Saima Farooqi\NIPU plate 2 rerun.rbx
Acquisition Date: 09-dec-2021, 06:06
Reader Serial Number: LX10017068422
Plate ID:
RP1 PMT (Volts): 584,13
RP1 Target: 3672
		Hu b-NGF (46)	Hu CTACK (72)	Hu Eotaxin (43)	Hu FGF basic (44)	Hu G-CSF (57)	Hu GM-CSF (34)	Hu GRO-a (61)	Hu HGF (62)	Hu IFN-a2 (20)	Hu IFN-g (21)	Hu IL-1a (63)	Hu IL-1b (39)	Hu IL-1ra (25)	Hu IL-2 (38)	Hu IL-2Ra (13)	Hu IL-3 (64)	Hu IL-4 (52)	Hu IL-5 (33)	Hu IL-6 (19)	Hu IL-7 (74)	Hu IL-8 (54)	Hu IL-9 (77)	Hu IL-10 (56)	Hu IL-12(p70) (75)	Hu IL-12(p40) (28)	Hu IL-13 (51)	Hu IL-15 (73)	Hu IL-16 (27)	Hu IL-17A (76)	Hu IL-18 (42)	Hu IP-10 (48)	Hu LIF (29)	Hu M-CSF (67)	Hu MCP-1(MCAF) (53)	Hu MCP-3 (26)	Hu MIF (35)	Hu MIG (14)	Hu MIP-1a (55)	Hu MIP-1b (18)	Hu PDGF-bb (47)	Hu RANTES (37)	Hu SCF (65)	Hu SCGF-b (78)	Hu SDF-1a (22)	Hu TNF-a (36)	Hu TNF-b (30)	Hu TRAIL (66)	Hu VEGF (45)
Type	Well	Dilution	Dilution	Dilution	Dilution	Dilution	Dilution	Dilution	Dilution	Dilution	Dilution	Dilution	Dilution	Dilution	Dilution	Dilution	Dilution	Dilution	Dilution	Dilution	Dilution	Dilution	Dilution	Dilution	Dilution	Dilution	Dilution	Dilution	Dilution	Dilution	Dilution	Dilution	Dilution	Dilution	Dilution	Dilution	Dilution	Dilution	Dilution	Dilution	Dilution	Dilution	Dilution	Dilution	Dilution	Dilution	Dilution	Dilution	Dilution
B	B3,B4	1,00	1,00	1,00	1,00	1,00	1,00	1,00	1,00	1,00	1,00	1,00	1,00	1,00	1,00	1,00	1,00	1,00	1,00	1,00	1,00	1,00	1,00	1,00	1,00	1,00	1,00	1,00	1,00	1,00	1,00	1,00	1,00	1,00	1,00	1,00	1,00	1,00	1,00	1,00	1,00	1,00	1,00	1,00	1,00	1,00	1,00	1,00	1,00
S1	A1,A2	1,00	1,00	1,00	1,00	1,00	1,00	1,00	1,00	1,00	1,00	1,00	1,00	1,00	1,00	1,00	1,00	1,00	1,00	1,00	1,00	1,00	1,00	1,00	1,00	1,00	1,00	1,00	1,00	1,00	1,00	1,00	1,00	1,00	1,00	1,00	1,00	1,00	1,00	1,00	1,00	1,00	1,00	1,00	1,00	1,00	1,00	1,00	1,00
S2	B1,B2	1,00	1,00	1,00	1,00	1,00	1,00	1,00	1,00	1,00	1,00	1,00	1,00	1,00	1,00	1,00	1,00	1,00	1,00	1,00	1,00	1,00	1,00	1,00	1,00	1,00	1,00	1,00	1,00	1,00	1,00	1,00	1,00	1,00	1,00	1,00	1,00	1,00	1,00	1,00	1,00	1,00	1,00	1,00	1,00	1,00	1,00	1,00	1,00
S3	C1,C2	1,00	1,00	1,00	1,00	1,00	1,00	1,00	1,00	1,00	1,00	1,00	1,00	1,00	1,00	1,00	1,00	1,00	1,00	1,00	1,00	1,00	1,00	1,00	1,00	1,00	1,00	1,00	1,00	1,00	1,00	1,00	1,00	1,00	1,00	1,00	1,00	1,00	1,00	1,00	1,00	1,00	1,00	1,00	1,00	1,00	1,00	1,00	1,00
S4	D1,D2	1,00	1,00	1,00	1,00	1,00	1,00	1,00	1,00	1,00	1,00	1,00	1,00	1,00	1,00	1,00	1,00	1,00	1,00	1,00	1,00	1,00	1,00	1,00	1,00	1,00	1,00	1,00	1,00	1,00	1,00	1,00	1,00	1,00	1,00	1,00	1,00	1,00	1,00	1,00	1,00	1,00	1,00	1,00	1,00	1,00	1,00	1,00	1,00
S5	E1,E2	1,00	1,00	1,00	1,00	1,00	1,00	1,00	1,00	1,00	1,00	1,00	1,00	1,00	1,00	1,00	1,00	1,00	1,00	1,00	1,00	1,00	1,00	1,00	1,00	1,00	1,00	1,00	1,00	1,00	1,00	1,00	1,00	1,00	1,00	1,00	1,00	1,00	1,00	1,00	1,00	1,00	1,00	1,00	1,00	1,00	1,00	1,00	1,00
S6	F1,F2	1,00	1,00	1,00	1,00	1,00	1,00	1,00	1,00	1,00	1,00	1,00	1,00	1,00	1,00	1,00	1,00	1,00	1,00	1,00	1,00	1,00	1,00	1,00	1,00	1,00	1,00	1,00	1,00	1,00	1,00	1,00	1,00	1,00	1,00	1,00	1,00	1,00	1,00	1,00	1,00	1,00	1,00	1,00	1,00	1,00	1,00	1,00	1,00
S7	G1,G2	1,00	1,00	1,00	1,00	1,00	1,00	1,00	1,00	1,00	1,00	1,00	1,00	1,00	1,00	1,00	1,00	1,00	1,00	1,00	1,00	1,00	1,00	1,00	1,00	1,00	1,00	1,00	1,00	1,00	1,00	1,00	1,00	1,00	1,00	1,00	1,00	1,00	1,00	1,00	1,00	1,00	1,00	1,00	1,00	1,00	1,00	1,00	1,00
S8	H1,H2	1,00	1,00	1,00	1,00	1,00	1,00	1,00	1,00	1,00	1,00	1,00	1,00	1,00	1,00	1,00	1,00	1,00	1,00	1,00	1,00	1,00	1,00	1,00	1,00	1,00	1,00	1,00	1,00	1,00	1,00	1,00	1,00	1,00	1,00	1,00	1,00	1,00	1,00	1,00	1,00	1,00	1,00	1,00	1,00	1,00	1,00	1,00	1,00
S9	A3,A4	1,00	1,00	1,00	1,00	1,00	1,00	1,00	1,00	1,00	1,00	1,00	1,00	1,00	1,00	1,00	1,00	1,00	1,00	1,00	1,00	1,00	1,00	1,00	1,00	1,00	1,00	1,00	1,00	1,00	1,00	1,00	1,00	1,00	1,00	1,00	1,00	1,00	1,00	1,00	1,00	1,00	1,00	1,00	1,00	1,00	1,00	1,00	1,00
X1	C3,D3	4,00	4,00	4,00	4,00	4,00	4,00	4,00	4,00	4,00	4,00	4,00	4,00	4,00	4,00	4,00	4,00	4,00	4,00	4,00	4,00	4,00	4,00	4,00	4,00	4,00	4,00	4,00	4,00	4,00	4,00	4,00	4,00	4,00	4,00	4,00	4,00	4,00	4,00	4,00	4,00	4,00	4,00	4,00	4,00	4,00	4,00	4,00	4,00
X2	E3,F3	4,00	4,00	4,00	4,00	4,00	4,00	4,00	4,00	4,00	4,00	4,00	4,00	4,00	4,00	4,00	4,00	4,00	4,00	4,00	4,00	4,00	4,00	4,00	4,00	4,00	4,00	4,00	4,00	4,00	4,00	4,00	4,00	4,00	4,00	4,00	4,00	4,00	4,00	4,00	4,00	4,00	4,00	4,00	4,00	4,00	4,00	4,00	4,00
X3	G3,H3	4,00	4,00	4,00	4,00	4,00	4,00	4,00	4,00	4,00	4,00	4,00	4,00	4,00	4,00	4,00	4,00	4,00	4,00	4,00	4,00	4,00	4,00	4,00	4,00	4,00	4,00	4,00	4,00	4,00	4,00	4,00	4,00	4,00	4,00	4,00	4,00	4,00	4,00	4,00	4,00	4,00	4,00	4,00	4,00	4,00	4,00	4,00	4,00
X4	C4,D4	4,00	4,00	4,00	4,00	4,00	4,00	4,00	4,00	4,00	4,00	4,00	4,00	4,00	4,00	4,00	4,00	4,00	4,00	4,00	4,00	4,00	4,00	4,00	4,00	4,00	4,00	4,00	4,00	4,00	4,00	4,00	4,00	4,00	4,00	4,00	4,00	4,00	4,00	4,00	4,00	4,00	4,00	4,00	4,00	4,00	4,00	4,00	4,00
X5	E4,F4	4,00	4,00	4,00	4,00	4,00	4,00	4,00	4,00	4,00	4,00	4,00	4,00	4,00	4,00	4,00	4,00	4,00	4,00	4,00	4,00	4,00	4,00	4,00	4,00	4,00	4,00	4,00	4,00	4,00	4,00	4,00	4,00	4,00	4,00	4,00	4,00	4,00	4,00	4,00	4,00	4,00	4,00	4,00	4,00	4,00	4,00	4,00	4,00
X6	G4,H4	4,00	4,00	4,00	4,00	4,00	4,00	4,00	4,00	4,00	4,00	4,00	4,00	4,00	4,00	4,00	4,00	4,00	4,00	4,00	4,00	4,00	4,00	4,00	4,00	4,00	4,00	4,00	4,00	4,00	4,00	4,00	4,00	4,00	4,00	4,00	4,00	4,00	4,00	4,00	4,00	4,00	4,00	4,00	4,00	4,00	4,00	4,00	4,00
X7	A5,B5	4,00	4,00	4,00	4,00	4,00	4,00	4,00	4,00	4,00	4,00	4,00	4,00	4,00	4,00	4,00	4,00	4,00	4,00	4,00	4,00	4,00	4,00	4,00	4,00	4,00	4,00	4,00	4,00	4,00	4,00	4,00	4,00	4,00	4,00	4,00	4,00	4,00	4,00	4,00	4,00	4,00	4,00	4,00	4,00	4,00	4,00	4,00	4,00
X8	C5,D5	4,00	4,00	4,00	4,00	4,00	4,00	4,00	4,00	4,00	4,00	4,00	4,00	4,00	4,00	4,00	4,00	4,00	4,00	4,00	4,00	4,00	4,00	4,00	4,00	4,00	4,00	4,00	4,00	4,00	4,00	4,00	4,00	4,00	4,00	4,00	4,00	4,00	4,00	4,00	4,00	4,00	4,00	4,00	4,00	4,00	4,00	4,00	4,00
X9	E5,F5	4,00	4,00	4,00	4,00	4,00	4,00	4,00	4,00	4,00	4,00	4,00	4,00	4,00	4,00	4,00	4,00	4,00	4,00	4,00	4,00	4,00	4,00	4,00	4,00	4,00	4,00	4,00	4,00	4,00	4,00	4,00	4,00	4,00	4,00	4,00	4,00	4,00	4,00	4,00	4,00	4,00	4,00	4,00	4,00	4,00	4,00	4,00	4,00
X10	G5,H5	4,00	4,00	4,00	4,00	4,00	4,00	4,00	4,00	4,00	4,00	4,00	4,00	4,00	4,00	4,00	4,00	4,00	4,00	4,00	4,00	4,00	4,00	4,00	4,00	4,00	4,00	4,00	4,00	4,00	4,00	4,00	4,00	4,00	4,00	4,00	4,00	4,00	4,00	4,00	4,00	4,00	4,00	4,00	4,00	4,00	4,00	4,00	4,00
X11	A6,B6	4,00	4,00	4,00	4,00	4,00	4,00	4,00	4,00	4,00	4,00	4,00	4,00	4,00	4,00	4,00	4,00	4,00	4,00	4,00	4,00	4,00	4,00	4,00	4,00	4,00	4,00	4,00	4,00	4,00	4,00	4,00	4,00	4,00	4,00	4,00	4,00	4,00	4,00	4,00	4,00	4,00	4,00	4,00	4,00	4,00	4,00	4,00	4,00
X12	C6,D6	4,00	4,00	4,00	4,00	4,00	4,00	4,00	4,00	4,00	4,00	4,00	4,00	4,00	4,00	4,00	4,00	4,00	4,00	4,00	4,00	4,00	4,00	4,00	4,00	4,00	4,00	4,00	4,00	4,00	4,00	4,00	4,00	4,00	4,00	4,00	4,00	4,00	4,00	4,00	4,00	4,00	4,00	4,00	4,00	4,00	4,00	4,00	4,00
X13	E6,F6	4,00	4,00	4,00	4,00	4,00	4,00	4,00	4,00	4,00	4,00	4,00	4,00	4,00	4,00	4,00	4,00	4,00	4,00	4,00	4,00	4,00	4,00	4,00	4,00	4,00	4,00	4,00	4,00	4,00	4,00	4,00	4,00	4,00	4,00	4,00	4,00	4,00	4,00	4,00	4,00	4,00	4,00	4,00	4,00	4,00	4,00	4,00	4,00
X14	G6,H6	4,00	4,00	4,00	4,00	4,00	4,00	4,00	4,00	4,00	4,00	4,00	4,00	4,00	4,00	4,00	4,00	4,00	4,00	4,00	4,00	4,00	4,00	4,00	4,00	4,00	4,00	4,00	4,00	4,00	4,00	4,00	4,00	4,00	4,00	4,00	4,00	4,00	4,00	4,00	4,00	4,00	4,00	4,00	4,00	4,00	4,00	4,00	4,00
X15	A7,B7	4,00	4,00	4,00	4,00	4,00	4,00	4,00	4,00	4,00	4,00	4,00	4,00	4,00	4,00	4,00	4,00	4,00	4,00	4,00	4,00	4,00	4,00	4,00	4,00	4,00	4,00	4,00	4,00	4,00	4,00	4,00	4,00	4,00	4,00	4,00	4,00	4,00	4,00	4,00	4,00	4,00	4,00	4,00	4,00	4,00	4,00	4,00	4,00
X16	C7,D7	4,00	4,00	4,00	4,00	4,00	4,00	4,00	4,00	4,00	4,00	4,00	4,00	4,00	4,00	4,00	4,00	4,00	4,00	4,00	4,00	4,00	4,00	4,00	4,00	4,00	4,00	4,00	4,00	4,00	4,00	4,00	4,00	4,00	4,00	4,00	4,00	4,00	4,00	4,00	4,00	4,00	4,00	4,00	4,00	4,00	4,00	4,00	4,00
X17	E7,F7	4,00	4,00	4,00	4,00	4,00	4,00	4,00	4,00	4,00	4,00	4,00	4,00	4,00	4,00	4,00	4,00	4,00	4,00	4,00	4,00	4,00	4,00	4,00	4,00	4,00	4,00	4,00	4,00	4,00	4,00	4,00	4,00	4,00	4,00	4,00	4,00	4,00	4,00	4,00	4,00	4,00	4,00	4,00	4,00	4,00	4,00	4,00	4,00
X18	G7,H7	4,00	4,00	4,00	4,00	4,00	4,00	4,00	4,00	4,00	4,00	4,00	4,00	4,00	4,00	4,00	4,00	4,00	4,00	4,00	4,00	4,00	4,00	4,00	4,00	4,00	4,00	4,00	4,00	4,00	4,00	4,00	4,00	4,00	4,00	4,00	4,00	4,00	4,00	4,00	4,00	4,00	4,00	4,00	4,00	4,00	4,00	4,00	4,00
X19	A8,B8	4,00	4,00	4,00	4,00	4,00	4,00	4,00	4,00	4,00	4,00	4,00	4,00	4,00	4,00	4,00	4,00	4,00	4,00	4,00	4,00	4,00	4,00	4,00	4,00	4,00	4,00	4,00	4,00	4,00	4,00	4,00	4,00	4,00	4,00	4,00	4,00	4,00	4,00	4,00	4,00	4,00	4,00	4,00	4,00	4,00	4,00	4,00	4,00
X20	C8,D8	4,00	4,00	4,00	4,00	4,00	4,00	4,00	4,00	4,00	4,00	4,00	4,00	4,00	4,00	4,00	4,00	4,00	4,00	4,00	4,00	4,00	4,00	4,00	4,00	4,00	4,00	4,00	4,00	4,00	4,00	4,00	4,00	4,00	4,00	4,00	4,00	4,00	4,00	4,00	4,00	4,00	4,00	4,00	4,00	4,00	4,00	4,00	4,00
X21	E8,F8	4,00	4,00	4,00	4,00	4,00	4,00	4,00	4,00	4,00	4,00	4,00	4,00	4,00	4,00	4,00	4,00	4,00	4,00	4,00	4,00	4,00	4,00	4,00	4,00	4,00	4,00	4,00	4,00	4,00	4,00	4,00	4,00	4,00	4,00	4,00	4,00	4,00	4,00	4,00	4,00	4,00	4,00	4,00	4,00	4,00	4,00	4,00	4,00
X22	G8,H8	4,00	4,00	4,00	4,00	4,00	4,00	4,00	4,00	4,00	4,00	4,00	4,00	4,00	4,00	4,00	4,00	4,00	4,00	4,00	4,00	4,00	4,00	4,00	4,00	4,00	4,00	4,00	4,00	4,00	4,00	4,00	4,00	4,00	4,00	4,00	4,00	4,00	4,00	4,00	4,00	4,00	4,00	4,00	4,00	4,00	4,00	4,00	4,00
X23	A9,B9	4,00	4,00	4,00	4,00	4,00	4,00	4,00	4,00	4,00	4,00	4,00	4,00	4,00	4,00	4,00	4,00	4,00	4,00	4,00	4,00	4,00	4,00	4,00	4,00	4,00	4,00	4,00	4,00	4,00	4,00	4,00	4,00	4,00	4,00	4,00	4,00	4,00	4,00	4,00	4,00	4,00	4,00	4,00	4,00	4,00	4,00	4,00	4,00
X24	C9,D9	4,00	4,00	4,00	4,00	4,00	4,00	4,00	4,00	4,00	4,00	4,00	4,00	4,00	4,00	4,00	4,00	4,00	4,00	4,00	4,00	4,00	4,00	4,00	4,00	4,00	4,00	4,00	4,00	4,00	4,00	4,00	4,00	4,00	4,00	4,00	4,00	4,00	4,00	4,00	4,00	4,00	4,00	4,00	4,00	4,00	4,00	4,00	4,00
X25	E9,F9	4,00	4,00	4,00	4,00	4,00	4,00	4,00	4,00	4,00	4,00	4,00	4,00	4,00	4,00	4,00	4,00	4,00	4,00	4,00	4,00	4,00	4,00	4,00	4,00	4,00	4,00	4,00	4,00	4,00	4,00	4,00	4,00	4,00	4,00	4,00	4,00	4,00	4,00	4,00	4,00	4,00	4,00	4,00	4,00	4,00	4,00	4,00	4,00
X26	G9,H9	4,00	4,00	4,00	4,00	4,00	4,00	4,00	4,00	4,00	4,00	4,00	4,00	4,00	4,00	4,00	4,00	4,00	4,00	4,00	4,00	4,00	4,00	4,00	4,00	4,00	4,00	4,00	4,00	4,00	4,00	4,00	4,00	4,00	4,00	4,00	4,00	4,00	4,00	4,00	4,00	4,00	4,00	4,00	4,00	4,00	4,00	4,00	4,00
X27	A10,B10	4,00	4,00	4,00	4,00	4,00	4,00	4,00	4,00	4,00	4,00	4,00	4,00	4,00	4,00	4,00	4,00	4,00	4,00	4,00	4,00	4,00	4,00	4,00	4,00	4,00	4,00	4,00	4,00	4,00	4,00	4,00	4,00	4,00	4,00	4,00	4,00	4,00	4,00	4,00	4,00	4,00	4,00	4,00	4,00	4,00	4,00	4,00	4,00
X28	C10,D10	4,00	4,00	4,00	4,00	4,00	4,00	4,00	4,00	4,00	4,00	4,00	4,00	4,00	4,00	4,00	4,00	4,00	4,00	4,00	4,00	4,00	4,00	4,00	4,00	4,00	4,00	4,00	4,00	4,00	4,00	4,00	4,00	4,00	4,00	4,00	4,00	4,00	4,00	4,00	4,00	4,00	4,00	4,00	4,00	4,00	4,00	4,00	4,00
X29	E10,F10	4,00	4,00	4,00	4,00	4,00	4,00	4,00	4,00	4,00	4,00	4,00	4,00	4,00	4,00	4,00	4,00	4,00	4,00	4,00	4,00	4,00	4,00	4,00	4,00	4,00	4,00	4,00	4,00	4,00	4,00	4,00	4,00	4,00	4,00	4,00	4,00	4,00	4,00	4,00	4,00	4,00	4,00	4,00	4,00	4,00	4,00	4,00	4,00
X30	G10,H10	4,00	4,00	4,00	4,00	4,00	4,00	4,00	4,00	4,00	4,00	4,00	4,00	4,00	4,00	4,00	4,00	4,00	4,00	4,00	4,00	4,00	4,00	4,00	4,00	4,00	4,00	4,00	4,00	4,00	4,00	4,00	4,00	4,00	4,00	4,00	4,00	4,00	4,00	4,00	4,00	4,00	4,00	4,00	4,00	4,00	4,00	4,00	4,00
X31	A11,B11	4,00	4,00	4,00	4,00	4,00	4,00	4,00	4,00	4,00	4,00	4,00	4,00	4,00	4,00	4,00	4,00	4,00	4,00	4,00	4,00	4,00	4,00	4,00	4,00	4,00	4,00	4,00	4,00	4,00	4,00	4,00	4,00	4,00	4,00	4,00	4,00	4,00	4,00	4,00	4,00	4,00	4,00	4,00	4,00	4,00	4,00	4,00	4,00
X32	C11,D11	4,00	4,00	4,00	4,00	4,00	4,00	4,00	4,00	4,00	4,00	4,00	4,00	4,00	4,00	4,00	4,00	4,00	4,00	4,00	4,00	4,00	4,00	4,00	4,00	4,00	4,00	4,00	4,00	4,00	4,00	4,00	4,00	4,00	4,00	4,00	4,00	4,00	4,00	4,00	4,00	4,00	4,00	4,00	4,00	4,00	4,00	4,00	4,00
X33	E11,F11	4,00	4,00	4,00	4,00	4,00	4,00	4,00	4,00	4,00	4,00	4,00	4,00	4,00	4,00	4,00	4,00	4,00	4,00	4,00	4,00	4,00	4,00	4,00	4,00	4,00	4,00	4,00	4,00	4,00	4,00	4,00	4,00	4,00	4,00	4,00	4,00	4,00	4,00	4,00	4,00	4,00	4,00	4,00	4,00	4,00	4,00	4,00	4,00
X34	G11,H11	4,00	4,00	4,00	4,00	4,00	4,00	4,00	4,00	4,00	4,00	4,00	4,00	4,00	4,00	4,00	4,00	4,00	4,00	4,00	4,00	4,00	4,00	4,00	4,00	4,00	4,00	4,00	4,00	4,00	4,00	4,00	4,00	4,00	4,00	4,00	4,00	4,00	4,00	4,00	4,00	4,00	4,00	4,00	4,00	4,00	4,00	4,00	4,00
X35	A12,B12	4,00	4,00	4,00	4,00	4,00	4,00	4,00	4,00	4,00	4,00	4,00	4,00	4,00	4,00	4,00	4,00	4,00	4,00	4,00	4,00	4,00	4,00	4,00	4,00	4,00	4,00	4,00	4,00	4,00	4,00	4,00	4,00	4,00	4,00	4,00	4,00	4,00	4,00	4,00	4,00	4,00	4,00	4,00	4,00	4,00	4,00	4,00	4,00
X36	C12,D12	4,00	4,00	4,00	4,00	4,00	4,00	4,00	4,00	4,00	4,00	4,00	4,00	4,00	4,00	4,00	4,00	4,00	4,00	4,00	4,00	4,00	4,00	4,00	4,00	4,00	4,00	4,00	4,00	4,00	4,00	4,00	4,00	4,00	4,00	4,00	4,00	4,00	4,00	4,00	4,00	4,00	4,00	4,00	4,00	4,00	4,00	4,00	4,00
X37	E12,F12	4,00	4,00	4,00	4,00	4,00	4,00	4,00	4,00	4,00	4,00	4,00	4,00	4,00	4,00	4,00	4,00	4,00	4,00	4,00	4,00	4,00	4,00	4,00	4,00	4,00	4,00	4,00	4,00	4,00	4,00	4,00	4,00	4,00	4,00	4,00	4,00	4,00	4,00	4,00	4,00	4,00	4,00	4,00	4,00	4,00	4,00	4,00	4,00
X38	G12,H12	4,00	4,00	4,00	4,00	4,00	4,00	4,00	4,00	4,00	4,00	4,00	4,00	4,00	4,00	4,00	4,00	4,00	4,00	4,00	4,00	4,00	4,00	4,00	4,00	4,00	4,00	4,00	4,00	4,00	4,00	4,00	4,00	4,00	4,00	4,00	4,00	4,00	4,00	4,00	4,00	4,00	4,00	4,00	4,00	4,00	4,00	4,00	4,00
*** = Value not available; --- = Designated as an outlier
*Value = Value extrapolated beyond standard range
OOR = Out of Range; OOR> = Out of Range Above; OOR< = Out of Range Below
Exp Conc = Expected Concentration; Obs Conc = Observed Concentration

[truncated: 1 more sheets: Standard Curve]
